# Supplementary material for: Circular stable intronic RNAs possess distinct biological features and are deregulated in bladder cancer
Source: NAR Cancer. 2023 Aug 7;5(3):zcad041. doi: 10.1093/narcan/zcad041 (PMC10405568; doi:10.1093/narcan/zcad041)
Supplement: zcad041_Supplemental_Files [file zcad041_supplemental_files.zip]

Archive with 11 entries (11 files):
- Supplementary_material.pdf
- Supp_file_S1_download_frac_HepG2.txt
- Supp_file_S2_download_frac_K562.txt
- Supp_file_S3_download_Tissue.txt
- Table_S1_Primers_sets.pdf
- Table_S2_circular_sisRNA_annotations.txt
- Table_S3_circular_sisRNA_merged_junctions.txt
- Table_S4_circular_sisRNA_merged_junctions_RPM.txt
- Table_S5_circular_sisRNAs_ENCODE_Tissues.txt
- Table_S6_circular_sisRNA_tissue_summaries.pdf
- Table_S7_circular_sisRNA_CL_Frac_summaries.pdf
