# Supplementary material for: Circular stable intronic RNAs possess distinct biological features and are deregulated in bladder cancer
Source: NAR Cancer. 2023 Aug 7;5(3):zcad041. doi: 10.1093/narcan/zcad041 (PMC10405568; doi:10.1093/narcan/zcad041)
Supplement: zcad041_Supplemental_Files [file zcad041_supplemental_files.zip › Supp_file_S3_download_Tissue.txt]

#File S3. Bash script containing the code to extract all total RNA-Seq samples for the ENCODE Tissue data used in this study.
https://www.encodeproject.org/files/ENCFF876UIT/@@download/ENCSR000AEU.fastq.gz
https://www.encodeproject.org/files/ENCFF876UIT/@@download/ENCSR000AEV.fastq.gz
https://www.encodeproject.org/files/ENCFF876UIT/@@download/ENCSR000AEW.fastq.gz
https://www.encodeproject.org/files/ENCFF876UIT/@@download/ENCSR000AEX.fastq.gz
https://www.encodeproject.org/files/ENCFF876UIT/@@download/ENCSR000AEY.fastq.gz
https://www.encodeproject.org/files/ENCFF876UIT/@@download/ENCSR000AEZ.fastq.gz
https://www.encodeproject.org/files/ENCFF876UIT/@@download/ENCSR000AFA.fastq.gz
https://www.encodeproject.org/files/ENCFF876UIT/@@download/ENCSR000AFB.fastq.gz
https://www.encodeproject.org/files/ENCFF876UIT/@@download/ENCSR000AFC.fastq.gz
https://www.encodeproject.org/files/ENCFF876UIT/@@download/ENCSR000AFD.fastq.gz
https://www.encodeproject.org/files/ENCFF876UIT/@@download/ENCSR000AFE.fastq.gz
https://www.encodeproject.org/files/ENCFF876UIT/@@download/ENCSR000AFF.fastq.gz
https://www.encodeproject.org/files/ENCFF876UIT/@@download/ENCSR000AFG.fastq.gz
https://www.encodeproject.org/files/ENCFF876UIT/@@download/ENCSR000AFH.fastq.gz
https://www.encodeproject.org/files/ENCFF876UIT/@@download/ENCSR000AFI.fastq.gz
https://www.encodeproject.org/files/ENCFF876UIT/@@download/ENCSR000AFJ.fastq.gz
https://www.encodeproject.org/files/ENCFF876UIT/@@download/ENCSR000AFK.fastq.gz
https://www.encodeproject.org/files/ENCFF876UIT/@@download/ENCSR000AFL.fastq.gz
https://www.encodeproject.org/files/ENCFF876UIT/@@download/ENCSR000AFM.fastq.gz
https://www.encodeproject.org/files/ENCFF876UIT/@@download/ENCSR000AFN.fastq.gz
https://www.encodeproject.org/files/ENCFF876UIT/@@download/ENCSR000AFO.fastq.gz
https://www.encodeproject.org/files/ENCFF876UIT/@@download/ENCSR000AHH.fastq.gz
https://www.encodeproject.org/files/ENCFF876UIT/@@download/ENCSR023ZXN.fastq.gz
https://www.encodeproject.org/files/ENCFF876UIT/@@download/ENCSR029KNZ.fastq.gz
https://www.encodeproject.org/files/ENCFF876UIT/@@download/ENCSR035SKV.fastq.gz
https://www.encodeproject.org/files/ENCFF876UIT/@@download/ENCSR042GYH.fastq.gz
https://www.encodeproject.org/files/ENCFF876UIT/@@download/ENCSR071ZLM.fastq.gz
https://www.encodeproject.org/files/ENCFF876UIT/@@download/ENCSR080HPT.fastq.gz
https://www.encodeproject.org/files/ENCFF876UIT/@@download/ENCSR094GVZ.fastq.gz
https://www.encodeproject.org/files/ENCFF876UIT/@@download/ENCSR094VRQ.fastq.gz
https://www.encodeproject.org/files/ENCFF876UIT/@@download/ENCSR098BUF.fastq.gz
https://www.encodeproject.org/files/ENCFF876UIT/@@download/ENCSR106SZN.fastq.gz
https://www.encodeproject.org/files/ENCFF876UIT/@@download/ENCSR108MAU.fastq.gz
https://www.encodeproject.org/files/ENCFF876UIT/@@download/ENCSR113HQM.fastq.gz
https://www.encodeproject.org/files/ENCFF876UIT/@@download/ENCSR146LBD.fastq.gz
https://www.encodeproject.org/files/ENCFF876UIT/@@download/ENCSR150QJY.fastq.gz
https://www.encodeproject.org/files/ENCFF876UIT/@@download/ENCSR158KFO.fastq.gz
https://www.encodeproject.org/files/ENCFF876UIT/@@download/ENCSR182CBU.fastq.gz
https://www.encodeproject.org/files/ENCFF876UIT/@@download/ENCSR194HVU.fastq.gz
https://www.encodeproject.org/files/ENCFF876UIT/@@download/ENCSR226KML.fastq.gz
https://www.encodeproject.org/files/ENCFF876UIT/@@download/ENCSR238ZZD.fastq.gz
https://www.encodeproject.org/files/ENCFF876UIT/@@download/ENCSR257NIR.fastq.gz
https://www.encodeproject.org/files/ENCFF876UIT/@@download/ENCSR272UNO.fastq.gz
https://www.encodeproject.org/files/ENCFF876UIT/@@download/ENCSR276MMH.fastq.gz
https://www.encodeproject.org/files/ENCFF876UIT/@@download/ENCSR296PMS.fastq.gz
https://www.encodeproject.org/files/ENCFF876UIT/@@download/ENCSR313COD.fastq.gz
https://www.encodeproject.org/files/ENCFF876UIT/@@download/ENCSR321PGV.fastq.gz
https://www.encodeproject.org/files/ENCFF876UIT/@@download/ENCSR330UMQ.fastq.gz
https://www.encodeproject.org/files/ENCFF876UIT/@@download/ENCSR344MQK.fastq.gz
https://www.encodeproject.org/files/ENCFF876UIT/@@download/ENCSR351OTL.fastq.gz
https://www.encodeproject.org/files/ENCFF876UIT/@@download/ENCSR354QPN.fastq.gz
https://www.encodeproject.org/files/ENCFF876UIT/@@download/ENCSR391VGU.fastq.gz
https://www.encodeproject.org/files/ENCFF876UIT/@@download/ENCSR403SZN.fastq.gz
https://www.encodeproject.org/files/ENCFF876UIT/@@download/ENCSR406SAW.fastq.gz
https://www.encodeproject.org/files/ENCFF876UIT/@@download/ENCSR425RGZ.fastq.gz
https://www.encodeproject.org/files/ENCFF876UIT/@@download/ENCSR429EWK.fastq.gz
https://www.encodeproject.org/files/ENCFF876UIT/@@download/ENCSR434TEU.fastq.gz
https://www.encodeproject.org/files/ENCFF876UIT/@@download/ENCSR436QDU.fastq.gz
https://www.encodeproject.org/files/ENCFF876UIT/@@download/ENCSR438YPF.fastq.gz
https://www.encodeproject.org/files/ENCFF876UIT/@@download/ENCSR450BNZ.fastq.gz
https://www.encodeproject.org/files/ENCFF876UIT/@@download/ENCSR450ENK.fastq.gz
https://www.encodeproject.org/files/ENCFF876UIT/@@download/ENCSR457ENP.fastq.gz
https://www.encodeproject.org/files/ENCFF876UIT/@@download/ENCSR460YCS.fastq.gz
https://www.encodeproject.org/files/ENCFF876UIT/@@download/ENCSR471RUK.fastq.gz
https://www.encodeproject.org/files/ENCFF876UIT/@@download/ENCSR474TRG.fastq.gz
https://www.encodeproject.org/files/ENCFF876UIT/@@download/ENCSR480SLD.fastq.gz
https://www.encodeproject.org/files/ENCFF876UIT/@@download/ENCSR485WBR.fastq.gz
https://www.encodeproject.org/files/ENCFF876UIT/@@download/ENCSR495HDM.fastq.gz
https://www.encodeproject.org/files/ENCFF876UIT/@@download/ENCSR504NIU.fastq.gz
https://www.encodeproject.org/files/ENCFF876UIT/@@download/ENCSR504QMK.fastq.gz
https://www.encodeproject.org/files/ENCFF876UIT/@@download/ENCSR510MIA.fastq.gz
https://www.encodeproject.org/files/ENCFF876UIT/@@download/ENCSR528ZKN.fastq.gz
https://www.encodeproject.org/files/ENCFF876UIT/@@download/ENCSR532LJV.fastq.gz
https://www.encodeproject.org/files/ENCFF876UIT/@@download/ENCSR544SAU.fastq.gz
https://www.encodeproject.org/files/ENCFF876UIT/@@download/ENCSR551NII.fastq.gz
https://www.encodeproject.org/files/ENCFF876UIT/@@download/ENCSR571RXE.fastq.gz
https://www.encodeproject.org/files/ENCFF876UIT/@@download/ENCSR586SYA.fastq.gz
https://www.encodeproject.org/files/ENCFF876UIT/@@download/ENCSR609NZM.fastq.gz
https://www.encodeproject.org/files/ENCFF876UIT/@@download/ENCSR620LQN.fastq.gz
https://www.encodeproject.org/files/ENCFF876UIT/@@download/ENCSR630VJN.fastq.gz
https://www.encodeproject.org/files/ENCFF876UIT/@@download/ENCSR645TCG.fastq.gz
https://www.encodeproject.org/files/ENCFF876UIT/@@download/ENCSR648OSR.fastq.gz
https://www.encodeproject.org/files/ENCFF876UIT/@@download/ENCSR653ZJF.fastq.gz
https://www.encodeproject.org/files/ENCFF876UIT/@@download/ENCSR671IYC.fastq.gz
https://www.encodeproject.org/files/ENCFF876UIT/@@download/ENCSR671WMH.fastq.gz
https://www.encodeproject.org/files/ENCFF876UIT/@@download/ENCSR678TMV.fastq.gz
https://www.encodeproject.org/files/ENCFF876UIT/@@download/ENCSR687HJY.fastq.gz
https://www.encodeproject.org/files/ENCFF876UIT/@@download/ENCSR701TST.fastq.gz
https://www.encodeproject.org/files/ENCFF876UIT/@@download/ENCSR708VVE.fastq.gz
https://www.encodeproject.org/files/ENCFF876UIT/@@download/ENCSR719PXC.fastq.gz
https://www.encodeproject.org/files/ENCFF876UIT/@@download/ENCSR729CAZ.fastq.gz
https://www.encodeproject.org/files/ENCFF876UIT/@@download/ENCSR740YMS.fastq.gz
https://www.encodeproject.org/files/ENCFF876UIT/@@download/ENCSR750ETS.fastq.gz
https://www.encodeproject.org/files/ENCFF876UIT/@@download/ENCSR752UNJ.fastq.gz
https://www.encodeproject.org/files/ENCFF876UIT/@@download/ENCSR754WLW.fastq.gz
https://www.encodeproject.org/files/ENCFF876UIT/@@download/ENCSR796HLX.fastq.gz
https://www.encodeproject.org/files/ENCFF876UIT/@@download/ENCSR800WIY.fastq.gz
https://www.encodeproject.org/files/ENCFF876UIT/@@download/ENCSR801MKV.fastq.gz
https://www.encodeproject.org/files/ENCFF876UIT/@@download/ENCSR802HPM.fastq.gz
https://www.encodeproject.org/files/ENCFF876UIT/@@download/ENCSR812AKX.fastq.gz
https://www.encodeproject.org/files/ENCFF876UIT/@@download/ENCSR827IXS.fastq.gz
https://www.encodeproject.org/files/ENCFF876UIT/@@download/ENCSR837ZLY.fastq.gz
https://www.encodeproject.org/files/ENCFF876UIT/@@download/ENCSR839ZDH.fastq.gz
https://www.encodeproject.org/files/ENCFF876UIT/@@download/ENCSR841ADZ.fastq.gz
https://www.encodeproject.org/files/ENCFF876UIT/@@download/ENCSR853BNH.fastq.gz
https://www.encodeproject.org/files/ENCFF876UIT/@@download/ENCSR853WOM.fastq.gz
https://www.encodeproject.org/files/ENCFF876UIT/@@download/ENCSR857WJK.fastq.gz
https://www.encodeproject.org/files/ENCFF876UIT/@@download/ENCSR858QEL.fastq.gz
https://www.encodeproject.org/files/ENCFF876UIT/@@download/ENCSR862RGX.fastq.gz
https://www.encodeproject.org/files/ENCFF876UIT/@@download/ENCSR900SGE.fastq.gz
https://www.encodeproject.org/files/ENCFF876UIT/@@download/ENCSR954PZB.fastq.gz
https://www.encodeproject.org/files/ENCFF876UIT/@@download/ENCSR967JPI.fastq.gz
https://www.encodeproject.org/files/ENCFF876UIT/@@download/ENCSR991HIR.fastq.gz
