# Supplementary material for: Circular stable intronic RNAs possess distinct biological features and are deregulated in bladder cancer
Source: NAR Cancer. 2023 Aug 7;5(3):zcad041. doi: 10.1093/narcan/zcad041 (PMC10405568; doi:10.1093/narcan/zcad041)
Supplement: zcad041_Supplemental_Files [file zcad041_supplemental_files.zip › Table_S2_circular_sisRNA_annotations.txt]

chr	start	end	strand	gene	nr_collapsed_junctions	junction-spanning_reads	nr_of_samples	id_collapsed_junctions	cluster	host_intron	stable_lariat	length_bp	unique_intron_id	detection_method
chr10	100233372	100235666	-	CWF19L1	2	3	3	chr10:100233372-100235666,chr10:100235374-100235666	TRUE	chr10:100233372-100235666	FALSE	2295	chr10:100233372-100235666_CWF19L1	CE2, CF, CE2q
chr10	100546582	100547139	+	HIF1AN	1	4	3	chr10:100546582-100547139	FALSE	chr10:100546582-100547139	FALSE	558	chr10:100546582-100547139_HIF1AN	CE2, CE2q
chr10	100924973	100925947	+	SLF2	2	2	2	chr10:100924973-100925923,chr10:100924973-100925947	TRUE	chr10:100924973-100925948	TRUE	975	chr10:100924973-100925948_SLF2	CE2, CE2q
chr10	101786588	101787363	-	OGA	3	3	3	chr10:101786588-101787363,chr10:101786590-101787363,chr10:101786604-101787363	TRUE	chr10:101786588-101787363	FALSE	776	chr10:101786588-101787363_OGA	CE2, CE2q
chr10	101791440	101792838	-	OGA	1	5	5	chr10:101791440-101792838	FALSE	chr10:101791440-101792838	FALSE	1399	chr10:101791440-101792838_OGA	CE2
chr10	102142005	102143044	+	PPRC1	1	4	4	chr10:102142005-102143044	FALSE	chr10:102142005-102143044	FALSE	1040	chr10:102142005-102143044_PPRC1	CE2, CE2q
chr10	102361121	102361714	+	GBF1	3	4	4	chr10:102361121-102361661,chr10:102361121-102361714,chr10:102361121-102361717	TRUE	chr10:102361121-102361717	TRUE	594	chr10:102361121-102361717_GBF1	CE2, DCC, CF, CE2q
chr10	103095984	103097290	-	NT5C2	3	4	4	chr10:103095983-103097290,chr10:103095984-103097290,chr10:103096001-103097290	TRUE	chr10:103095981-103097290	TRUE	1307	chr10:103095981-103097290_NT5C2	CE2, CE2q
chr10	103097376	103098930	-	NT5C2	1	3	3	chr10:103097376-103098930	FALSE	chr10:103097375-103098930	TRUE	1555	chr10:103098089-103098930_NT5C2	CE2, CE2q
chr10	103992647	103992755	+	SLK	1	76	60	chr10:103992647-103992755	FALSE	chr10:103992647-103992983	TRUE	109	chr10:103992647-103992983_SLK	CE2, CE2q
chr10	104001573	104002171	+	SLK	2	2	2	chr10:104001573-104002170,chr10:104001573-104002171	FALSE	chr10:104001573-104002171	FALSE	599	chr10:104001573-104002171_SLK	CE2, CE2q
chr10	104008357	104009801	+	SLK	2	2	2	chr10:104008357-104009773,chr10:104008357-104009801	TRUE	chr10:104008357-104010815	TRUE	1445	chr10:104008357-104010815_SLK	CE2, DCC, CE2q
chr10	104018290	104018768	+	SLK	1	6	6	chr10:104018290-104018768	FALSE	chr10:104018290-104018783	TRUE	479	chr10:104018290-104018783_SLK	CE2, CE2q
chr10	104259799	104262978	+	GSTO1	1	3	3	chr10:104259799-104262978	FALSE	chr10:104259799-104262978	FALSE	3180	chr10:104259799-104262978_GSTO1	CE2, DCC, CE2q
chr10	110885367	110887664	+	PDCD4	2	4	3	chr10:110885367-110887656,chr10:110885367-110887664	FALSE	chr10:110885367-110887664	FALSE	2298	chr10:110885367-110887664_PDCD4	CE2, CE2q
chr10	110889631	110890555	+	PDCD4	1	7	6	chr10:110889631-110890555	FALSE	chr10:110889631-110890555	FALSE	925	chr10:110889631-110890555_PDCD4	CE2, CE2q
chr10	113902594	113903503	+	NHLRC2	1	2	2	chr10:113902594-113903503	FALSE	chr10:113902594-113903526	TRUE	910	chr10:113902594-113903526_NHLRC2	CE2, CE2q
chr10	114131341	114131928	-	CCDC186	6	8	6	chr10:114131337-114131928,chr10:114131341-114131928,chr10:114131342-114131928,chr10:114131345-114131928,chr10:114131346-114131928,chr10:114131354-114131928	TRUE	chr10:114131337-114131928	TRUE	588	chr10:114131337-114131928_CCDC186	CE2, CE2q
chr10	114473135	114473878	-	ABLIM1	2	2	2	chr10:114473135-114473878,chr10:114473140-114473878	FALSE	chr10:114473133-114473878	TRUE	744	chr10:114473133-114473878_ABLIM1	CE2, CE2q
chr10	114846729	114847058	+	FAM160B1	1	2	2	chr10:114846729-114847058	FALSE	chr10:114846729-114847089	TRUE	330	chr10:114846729-114847089_FAM160B1	CE2, DCC, CE2q
chr10	114970441	114972055	+	TRUB1	4	6	6	chr10:114970441-114972054,chr10:114970441-114972055,chr10:114970441-114972061,chr10:114970441-114972067	TRUE	chr10:114970441-114972134	TRUE	1615	chr10:114970441-114972134_TRUB1	CE2, CE2q
chr10	119058323	119059211	-	EIF3A	4	7	5	chr10:119058317-119059211,chr10:119058322-119059211,chr10:119058323-119059211,chr10:119058325-119059211	FALSE	chr10:119058304-119059211	TRUE	889	chr10:119058304-119059211_EIF3A	CE2, CE2q
chr10	119859182	119859798	-	MCMBP	1	8	6	chr10:119859182-119859798	FALSE	chr10:119859182-119859798	FALSE	617	chr10:119859182-119859798_MCMBP	CE2, CE2q
chr10	119903010	119904083	+	SEC23IP	2	4	3	chr10:119903010-119904082,chr10:119903010-119904083	FALSE	chr10:119903010-119904083	FALSE	1074	chr10:119903010-119904083_SEC23IP	CE2, CE2q
chr10	122329572	122331174	+	BTBD16	2	3	2	chr10:122329572-122331148,chr10:122329572-122331174	TRUE	chr10:122329572-122331175	TRUE	1603	chr10:122329572-122331175_BTBD16	CE2, CE2q
chr10	122332514	122333488	+	BTBD16	1	6	3	chr10:122332514-122333488	FALSE	chr10:122332514-122334880	TRUE	975	chr10:122332514-122334880_BTBD16	CE2, CE2q
chr10	122986376	122986862	+	PSTK	2	3	2	chr10:122986376-122986862,chr10:122986376-122986863	FALSE	chr10:122986376-122986868	TRUE	487	chr10:122986376-122986868_PSTK	CE2, CE2q
chr10	125719916	125721181	+	EDRF1	1	2	2	chr10:125719916-125721181	FALSE	chr10:125719916-125721203	TRUE	1266	chr10:125719916-125721203_EDRF1	CE2, CE2q
chr10	125740652	125740978	+	EDRF1	3	5	4	chr10:125740652-125740968,chr10:125740652-125740971,chr10:125740652-125740978	FALSE	chr10:125740652-125741000	TRUE	327	chr10:125740652-125741000_EDRF1	CE2, CE2q
chr10	130160070	130160795	+	GLRX3	1	3	2	chr10:130160070-130160795	FALSE	chr10:130160070-130160795	FALSE	726	chr10:130160070-130160795_GLRX3	CE2, CE2q
chr10	133398516	133399168	+	AL360181.3	2	4	4	chr10:133398516-133399167,chr10:133398516-133399168	FALSE	chr10:133398516-133399169	TRUE	653	chr10:133398516-133399169_MTG1	CE2
chr10	18672706	18673982	+	ARL5B	2	3	3	chr10:18672706-18673982,chr10:18672706-18673983	FALSE	chr10:18672706-18673983	TRUE	1277	chr10:18672706-18673983_ARL5B	CE2, CE2q
chr10	21681377	21682223	+	MLLT10	3	3	3	chr10:21681377-21682219,chr10:21681377-21682220,chr10:21681377-21682223	FALSE	chr10:21681377-21682224	TRUE	847	chr10:21681377-21682224_MLLT10	CE2, CE2q
chr10	21928553	21929039	-	DNAJC1	2	2	2	chr10:21928553-21929039,chr10:21928554-21929039	FALSE	chr10:21928553-21929039	FALSE	487	chr10:21928553-21929039_DNAJC1	CE2, CE2q
chr10	26755799	26759061	-	ABI1	10	16	14	chr10:26755743-26759061,chr10:26755788-26759061,chr10:26755791-26759061,chr10:26755793-26759061,chr10:26755794-26759061,chr10:26755795-26759061,chr10:26755796-26759061,chr10:26755798-26759061,chr10:26755799-26759061,chr10:26755800-26759061	TRUE	chr10:26755742-26759061	TRUE	3263	chr10:26755742-26759061_ABI1	CE2, CE2q
chr10	27120550	27121385	-	YME1L1	2	2	2	chr10:27120550-27121385,chr10:27120565-27121385	TRUE	chr10:27120548-27121385	TRUE	836	chr10:27120548-27121385_YME1L1	CE2, CE2q
chr10	28590833	28595684	+	WAC	2	4	3	chr10:28590833-28595675,chr10:28590833-28595684	FALSE	chr10:28590833-28595732	TRUE	4852	chr10:28590833-28595732_WAC	CE2, CE2q
chr10	28608432	28610698	+	WAC	1	2	2	chr10:28608432-28610698	FALSE	chr10:28608432-28610698	FALSE	2267	NA	CE2
chr10	3134583	3135735	+	PFKP	1	3	3	chr10:3134583-3135735	FALSE	chr10:3134583-3135735	FALSE	1153	chr10:3134583-3135735_PFKP	CE2, CF
chr10	35032504	35033165	-	CUL2	3	4	3	chr10:35032495-35033165,chr10:35032497-35033165,chr10:35032504-35033165	FALSE	chr10:35032495-35033165	TRUE	662	chr10:35032495-35033165_CUL2	CE2, CE2q
chr10	3780273	3781640	-	KLF6	2	3	3	chr10:3780239-3781640,chr10:3780273-3781640	TRUE	chr10:3780230-3781640	TRUE	1368	NA	CE2
chr10	37953196	37953694	-	ZNF25	1	4	2	chr10:37953196-37953694	FALSE	chr10:37953196-37953694	FALSE	499	chr10:37953196-37953694_ZNF25	CE2, CE2q
chr10	43387964	43394629	-	HNRNPF	2	2	2	chr10:43387964-43394629,chr10:43394414-43394629	TRUE	chr10:43387937-43394629	TRUE	6666	chr10:43387937-43394629_HNRNPF	CE2, DCC, CF, CE2q
chr10	46011207	46012882	-	NCOA4	1	2	2	chr10:46011207-46012882	FALSE	chr10:46011207-46012882	FALSE	1676	chr10:46011207-46012882_NCOA4	CE2
chr10	4991933	4995318	-	AKR1C2	1	2	2	chr10:4991933-4995318	FALSE	chr10:4991914-4995318	TRUE	3386	chr10:4991914-4995318_AKR1C2	CE2, CE2q
chr10	4998975	4999199	-	AKR1C2	2	2	2	chr10:4998975-4999199,chr10:4999031-4999199	TRUE	chr10:4998748-4999199	TRUE	225	chr10:4998748-4999199_AKR1C2	CE2, CE2q
chr10	5097551	5098800	+	AKR1C3	2	2	2	chr10:5097551-5098798,chr10:5097551-5098800	FALSE	chr10:5097551-5098801	TRUE	1250	chr10:5097551-5098801_AKR1C3	CE2, CE2q
chr10	5102651	5105577	+	AKR1C3	1	8	8	chr10:5102651-5105577	FALSE	chr10:5102651-5105594	TRUE	2927	chr10:5102651-5105594_AKR1C3	CE2, CE2q
chr10	52314678	52314900	+	DKK1	1	5	3	chr10:52314678-52314900	FALSE	chr10:52314678-52314922	TRUE	223	chr10:52314678-52314922_DKK1	CE2, CE2q
chr10	5452921	5453249	+	NET1	2	3	2	chr10:5452921-5453211,chr10:5452921-5453249	TRUE	chr10:5452921-5453249	FALSE	329	chr10:5452921-5453249_NET1	CE2, CE2q
chr10	5453561	5454256	+	NET1	2	2	2	chr10:5453561-5453695,chr10:5453561-5454256	TRUE	chr10:5453561-5454264	TRUE	696	chr10:5453561-5454264_NET1	CE2, CE2q
chr10	5909295	5910934	+	FBH1	2	2	2	chr10:5909295-5910907,chr10:5909295-5910934	TRUE	chr10:5909295-5910937	TRUE	1640	chr10:5909295-5910937_FBH1	CE2, CE2q
chr10	6113582	6114048	+	RBM17	1	4	4	chr10:6113582-6114048	FALSE	chr10:6113582-6114048	FALSE	467	chr10:6113582-6114048_RBM17	CE2, CE2q
chr10	67923141	67925084	-	HERC4	1	3	3	chr10:67923141-67925084	FALSE	chr10:67923140-67925084	TRUE	1944	chr10:67923140-67925084_HERC4	CE2, CE2q
chr10	68345414	68345830	-	RUFY2	2	2	2	chr10:68345414-68345830,chr10:68345433-68345830	TRUE	chr10:68341289-68345830	TRUE	417	NA	CE2
chr10	68341310	68341567	+	HNRNPH3	3	4	4	chr10:68341310-68341545,chr10:68341310-68341554,chr10:68341310-68341567	TRUE	chr10:68341310-68341584	TRUE	258	chr10:68341310-68341584_HNRNPH3	CE2
chr10	68970351	68971890	+	DDX21	1	3	2	chr10:68970351-68971890	FALSE	chr10:68970351-68971890	FALSE	1540	chr10:68970351-68971890_DDX21	CE2, CE2q
chr10	70851211	70854707	+	SGPL1	2	11	8	chr10:70851211-70854706,chr10:70851211-70854707	FALSE	chr10:70851211-70854707	FALSE	3497	NA	CE2
chr10	70876662	70877194	+	SGPL1	4	7	7	chr10:70876662-70877164,chr10:70876662-70877190,chr10:70876662-70877193,chr10:70876662-70877194	TRUE	chr10:70876662-70877194	FALSE	533	chr10:70876662-70877194_SGPL1	CE2, CE2q
chr10	73136931	73138002	-	ECD	2	3	2	chr10:73136919-73138002,chr10:73136931-73138002	TRUE	chr10:73136919-73138002	TRUE	1072	chr10:73136919-73138002_ECD	CE2, CE2q
chr10	73847350	73847987	-	CAMK2G	2	2	2	chr10:73847350-73847987,chr10:73847376-73847987	TRUE	chr10:73847348-73847987	TRUE	638	chr10:73847348-73847987_CAMK2G	CE2, CE2q
chr10	74975782	74976069	+	KAT6B	1	4	4	chr10:74975782-74976069	FALSE	chr10:74975782-74977315	TRUE	288	NA	CE2
chr10	7800092	7802246	+	ATP5F1C	1	4	3	chr10:7800092-7802246	FALSE	chr10:7800092-7802269	TRUE	2155	chr10:7800092-7802269_ATP5F1C	CE2, CE2q
chr10	78025143	78025621	-	POLR3A	3	6	5	chr10:78025143-78025621,chr10:78025154-78025621,chr10:78025164-78025621	TRUE	chr10:78025143-78025621	FALSE	479	chr10:78025143-78025621_POLR3A	CE2, CE2q
chr10	84141630	84142622	+	GHITM	1	3	2	chr10:84141630-84142622	FALSE	chr10:84141630-84142654	TRUE	993	chr10:84141630-84142654_GHITM	CE2, CE2q
chr10	91630867	91632955	-	PPP1R3C	1	6	3	chr10:91630867-91632955	FALSE	chr10:91630867-91632955	FALSE	2089	chr10:91630867-91632955_PPP1R3C	CE2, CE2q
chr10	91845029	91845752	+	TNKS2	2	4	3	chr10:91845029-91845742,chr10:91845029-91845752	FALSE	chr10:91845029-91845751	TRUE	724	chr10:91845029-91845751_TNKS2	CE2, CE2q
chr10	91849595	91851214	+	TNKS2	1	2	2	chr10:91849595-91851214	FALSE	chr10:91849595-91851215	TRUE	1620	chr10:91849595-91851215_TNKS2	CE2, CE2q
chr10	91859649	91861998	+	TNKS2	1	2	2	chr10:91859649-91861998	FALSE	chr10:91859649-91861998	FALSE	2350	chr10:91859649-91861998_TNKS2	CE2, CE2q
chr10	91959155	91959266	+	BTAF1	3	4	4	chr10:91959155-91959221,chr10:91959155-91959255,chr10:91959155-91959266	TRUE	chr10:91959155-91959784	TRUE	112	chr10:91959155-91959784_BTAF1	CE2
chr10	92009209	92011065	+	BTAF1	2	2	2	chr10:92009209-92009482,chr10:92009209-92011065	TRUE	chr10:92009209-92011072	TRUE	1857	chr10:92009209-92011072_BTAF1	CE2, CF, CE2q
chr10	93340242	93343855	-	MYOF	2	2	2	chr10:93340242-93343855,chr10:93340256-93343855	TRUE	chr10:93340165-93343855	TRUE	3614	chr10:93340165-93343855_MYOF	CE2, CE2q
chr10	93366196	93366391	-	MYOF	2	2	2	chr10:93366196-93366391,chr10:93366251-93366391	TRUE	chr10:93364076-93366391	TRUE	196	chr10:93364076-93366391_MYOF	CE2, CE2q
chr10	93402896	93404022	-	MYOF	1	2	2	chr10:93402896-93404022	FALSE	chr10:93402891-93404022	TRUE	1127	chr10:93402891-93404022_MYOF	CE2, CE2q
chr10	95268894	95271632	-	PDLIM1	1	2	2	chr10:95268894-95271632	FALSE	chr10:95268863-95271632	TRUE	2739	chr10:95268863-95271632_PDLIM1	CE2, DCC, CE2q
chr10	96559748	96561977	-	TM9SF3	2	2	2	chr10:96559748-96561977,chr10:96559750-96561977	FALSE	chr10:96559737-96561977	TRUE	2230	chr10:96559737-96561977_TM9SF3	CE2, CE2q
chr10	97749587	97750304	+	ZFYVE27	2	2	2	chr10:97749587-97750299,chr10:97749587-97750304	FALSE	chr10:97749587-97750330	TRUE	718	chr10:97749587-97750330_ZFYVE27	CE2, CE2q
chr10	97883180	97884205	-	CRTAC1	2	3	2	chr10:97882859-97884205,chr10:97883180-97884205	TRUE	chr10:97882829-97884205	TRUE	1026	chr10:97882829-97884205_CRTAC1	CE2
chr10	99611486	99612542	-	SLC25A28	7	13	10	chr10:99611367-99612542,chr10:99611368-99612542,chr10:99611459-99612542,chr10:99611460-99612542,chr10:99611463-99612542,chr10:99611469-99612542,chr10:99611486-99612542	TRUE	chr10:99611367-99612542	TRUE	1057	chr10:99611367-99612542_SLC25A28	CE2, DCC, CE2q
chr10	99898286	99898742	-	DNMBP	2	2	2	chr10:99898286-99898742,chr10:99898289-99898742	FALSE	chr10:99898286-99898742	FALSE	457	chr10:99898286-99898742_DNMBP	CE2, CE2q
chr11	102867099	102867269	-	MMP12	2	2	2	chr11:102867099-102867269,chr11:102867106-102867269	FALSE	chr11:102866449-102867269	TRUE	171	chr11:102866449-102867269_MMP12	CE2, CF
chr11	10802049	10802293	-	EIF4G2	1	5	3	chr11:10802049-10802293	FALSE	chr11:10797882-10802293	TRUE	245	chr11:10802210-10802293_EIF4G2	CE2, CE2q
chr11	10799757	10800089	-	EIF4G2	2	2	2	chr11:10799757-10800089,chr11:10799758-10800089	FALSE	chr11:10799757-10800089	FALSE	333	chr11:10799757-10800089_EIF4G2	CE2, CF
chr11	10804419	10804912	-	EIF4G2	5	12	9	chr11:10804419-10804912,chr11:10804421-10804912,chr11:10804434-10804912,chr11:10804437-10804912,chr11:10804438-10804912	TRUE	chr11:10804419-10804912	FALSE	494	chr11:10804419-10804912_EIF4G2	CE2, DCC
chr11	10805016	10805906	-	EIF4G2	1	3	2	chr11:10805016-10805906	FALSE	chr11:10805016-10805906	FALSE	891	chr11:10805016-10805906_EIF4G2	CE2
chr11	10805967	10807288	-	EIF4G2	2	2	2	chr11:10805967-10807288,chr11:10805979-10807288	TRUE	chr11:10805941-10807288	TRUE	1322	NA	CE2
chr11	10806089	10806819	-	EIF4G2	2	3	3	chr11:10806079-10806819,chr11:10806089-10806819	FALSE	chr11:10806048-10806819	TRUE	731	chr11:10806048-10806819_EIF4G2	CE2
chr11	108252913	108253796	+	ATM	3	25	20	chr11:108252913-108253796,chr11:108252913-108253812,chr11:108252913-108253813	TRUE	chr11:108252913-108253813	TRUE	884	chr11:108252913-108253813_ATM	CE2, CE2q
chr11	10855104	10856143	-	ZBED5	3	4	3	chr11:10855095-10856143,chr11:10855098-10856143,chr11:10855104-10856143	FALSE	chr11:10855087-10856143	TRUE	1040	chr11:10855119-10856143_ZBED5	CE2, CE2q
chr11	111703424	111704986	+	SIK2	1	2	2	chr11:111703424-111704986	FALSE	chr11:111703424-111704986	FALSE	1563	chr11:111703424-111704986_SIK2	CE2, CE2q
chr11	111760048	111760818	-	PPP2R1B	2	3	2	chr11:111759975-111760818,chr11:111760048-111760818	TRUE	chr11:111759952-111760818	TRUE	771	chr11:111759952-111760818_PPP2R1B	CE2, CE2q
chr11	111764903	111765293	-	PPP2R1B	2	2	2	chr11:111764903-111765293,chr11:111764905-111765293	FALSE	chr11:111761052-111765293	TRUE	391	chr11:111764906-111765293_PPP2R1B	CE2, CE2q
chr11	113324016	113324604	+	TTC12	3	6	5	chr11:113324016-113324570,chr11:113324016-113324572,chr11:113324016-113324604	TRUE	chr11:113324016-113324604	FALSE	589	chr11:113324016-113324604_TTC12	CE2, CE2q
chr11	116779060	116779771	-	ZPR1	1	2	2	chr11:116779060-116779771	FALSE	chr11:116779060-116779771	FALSE	712	chr11:116779060-116779771_ZPR1	CE2, CE2q
chr11	118107876	118108855	+	TMPRSS4	3	8	5	chr11:118107876-118108853,chr11:118107876-118108854,chr11:118107876-118108855	FALSE	chr11:118107876-118108855	FALSE	980	NA	CE2
chr11	118113436	118114799	+	TMPRSS4	2	4	4	chr11:118113436-118113922,chr11:118113436-118114799	TRUE	chr11:118113436-118114828	TRUE	1364	chr11:118113436-118114828_TMPRSS4	CE2, CE2q
chr11	118260202	118262437	-	MPZL2	2	6	5	chr11:118260202-118262437,chr11:118260224-118262437	TRUE	chr11:118260202-118262437	FALSE	2236	chr11:118260202-118262437_MPZL2	CE2, CE2q
chr11	118499914	118500977	+	KMT2A	2	21	5	chr11:118499914-118500974,chr11:118499914-118500977	FALSE	chr11:118499914-118500986	TRUE	1064	chr11:118499914-118500986_KMT2A	CE2
chr11	118763319	118765208	-	DDX6	1	3	3	chr11:118763319-118765208	FALSE	chr11:118763307-118765208	TRUE	1890	chr11:118763307-118765208_DDX6	CE2, CE2q
chr11	119068013	119069197	+	VPS11	1	11	8	chr11:119068013-119069197	FALSE	chr11:119068013-119069197	FALSE	1185	NA	CE2, CE2q
chr11	119068203	119069172	+	VPS11	2	2	2	chr11:119068203-119069148,chr11:119068203-119069172	TRUE	chr11:119068203-119069172	FALSE	970	chr11:119068203-119069172_VPS11	CE2, CE2q
chr11	119101196	119101494	-	DPAGT1	1	2	2	chr11:119101196-119101494	FALSE	chr11:119101139-119101494	TRUE	299	chr11:119101139-119101494_DPAGT1	CE2
chr11	120429832	120431742	+	ARHGEF12	2	2	2	chr11:120429832-120431738,chr11:120429832-120431742	FALSE	chr11:120429832-120431770	TRUE	1911	chr11:120429832-120431770_ARHGEF12	CE2, CE2q
chr11	120478390	120479929	+	ARHGEF12	5	13	6	chr11:120478390-120479929,chr11:120478390-120479933,chr11:120478390-120479936,chr11:120478390-120479938,chr11:120478390-120479958	TRUE	chr11:120478390-120479959	TRUE	1540	chr11:120478390-120479959_ARHGEF12	CE2, CE2q
chr11	121306487	121307056	+	SC5D	2	2	2	chr11:121306487-121307055,chr11:121306487-121307056	FALSE	chr11:121306487-121307056	FALSE	570	chr11:121306487-121307056_SC5D	CE2, CE2q
chr11	121513105	121514147	+	SORL1	2	2	2	chr11:121513105-121514122,chr11:121513105-121514147	TRUE	chr11:121513105-121514151	TRUE	1043	chr11:121513105-121514151_SORL1	CE2, CE2q
chr11	121558838	121559518	+	SORL1	2	4	4	chr11:121558838-121559505,chr11:121558838-121559518	TRUE	chr11:121558838-121559518	FALSE	681	chr11:121558838-121559518_SORL1	CE2, DCC, CF, CE2q
chr11	121589391	121590039	+	SORL1	1	3	3	chr11:121589391-121590039	FALSE	chr11:121589391-121590039	FALSE	649	chr11:121589391-121590039_SORL1	CE2, CE2q
chr11	121611159	121612734	+	SORL1	2	2	2	chr11:121611159-121612731,chr11:121611159-121612734	FALSE	chr11:121611159-121612735	TRUE	1576	chr11:121611159-121612735_SORL1	CE2, DCC, CE2q
chr11	123057859	123058766	-	HSPA8	6	22	18	chr11:123057829-123058766,chr11:123057848-123058766,chr11:123057858-123058766,chr11:123057859-123058766,chr11:123058659-123058766,chr11:123058666-123058766	TRUE	chr11:123057829-123058766	TRUE	908	NA	CE2
chr11	123061330	123062063	-	HSPA8	1	5	4	chr11:123061330-123062063	FALSE	chr11:123061330-123062063	FALSE	734	NA	CE2
chr11	125575409	125576252	+	EI24	2	2	2	chr11:125575409-125576248,chr11:125575409-125576252	FALSE	chr11:125575409-125576254	TRUE	844	chr11:125575409-125575802_EI24	CE2, DCC
chr11	126407024	126407233	+	ST3GAL4	4	7	4	chr11:126407024-126407228,chr11:126407024-126407229,chr11:126407024-126407232,chr11:126407024-126407233	FALSE	chr11:126407024-126407233	FALSE	210	chr11:126407024-126407233_ST3GAL4	CE2, CE2q
chr11	126407024	126407238	+	ST3GAL4	1	3	3	chr11:126407024-126407238	FALSE	chr11:126407024-126407251	TRUE	215	chr11:126407024-126407233_ST3GAL4	CE2, CE2q
chr11	130126831	130127765	+	APLP2	2	3	3	chr11:130126831-130127764,chr11:130126831-130127765	FALSE	chr11:130126831-130127765	FALSE	935	chr11:130126831-130127765_APLP2	CE2, CE2q
chr11	130135716	130137219	+	APLP2	2	2	2	chr11:130135716-130135853,chr11:130135716-130137219	TRUE	chr11:130135716-130137255	TRUE	1504	chr11:130135716-130137255_APLP2	CE2
chr11	16801079	16801667	-	PLEKHA7	2	2	2	chr11:16801079-16801667,chr11:16801084-16801667	FALSE	chr11:16801076-16801667	TRUE	589	chr11:16801076-16801667_PLEKHA7	CE2, CE2q
chr11	17119323	17119785	-	PIK3C2A	1	3	2	chr11:17119323-17119785	FALSE	chr11:17119314-17119785	TRUE	463	chr11:17119314-17119785_PIK3C2A	CE2, CE2q
chr11	18403014	18403693	+	LDHA	2	2	2	chr11:18403014-18403690,chr11:18403014-18403693	FALSE	chr11:18403014-18403693	FALSE	680	chr11:18403014-18403693_LDHA	CE2, CE2q
chr11	20392261	20392896	+	PRMT3	2	2	2	chr11:20392261-20392895,chr11:20392261-20392896	FALSE	chr11:20392261-20392896	FALSE	636	chr11:20392261-20392896_PRMT3	CE2, CE2q
chr11	2969803	2972194	-	NAP1L4	1	2	2	chr11:2969803-2972194	FALSE	chr11:2964719-2972194	TRUE	2392	NA	CE2
chr11	2978343	2979206	-	NAP1L4	2	12	11	chr11:2978343-2979206,chr11:2978344-2979206	FALSE	chr11:2978343-2979206	FALSE	864	chr11:2978343-2979206_NAP1L4	CE2, DCC, CE2q
chr11	33058140	33058958	+	TCP11L1	1	6	5	chr11:33058140-33058958	FALSE	chr11:33058140-33058958	FALSE	819	chr11:33058140-33058958_TCP11L1	CE2, CE2q
chr11	33348014	33348521	+	HIPK3	2	3	3	chr11:33348014-33348518,chr11:33348014-33348521	FALSE	chr11:33348014-33348521	FALSE	508	chr11:33348229-33348521_HIPK3	CE2, CE2q
chr11	34090679	34091905	+	CAPRIN1	1	2	2	chr11:34090679-34091905	FALSE	chr11:34090679-34091905	FALSE	1227	chr11:34090679-34091905_CAPRIN1	CE2, CE2q
chr11	34097297	34097697	+	CAPRIN1	1	2	2	chr11:34097297-34097697	FALSE	chr11:34097297-34097697	FALSE	401	chr11:34097297-34097697_CAPRIN1	CE2, CE2q
chr11	43321477	43321984	+	API5	1	2	2	chr11:43321477-43321984	FALSE	chr11:43321477-43321984	FALSE	508	chr11:43321477-43321984_API5	CE2, CE2q
chr11	43330059	43330507	+	API5	1	3	3	chr11:43330059-43330507	FALSE	chr11:43330059-43330507	FALSE	449	chr11:43330059-43330507_API5	CE2, CE2q
chr11	46493709	46494123	-	AMBRA1	2	3	2	chr11:46493709-46494123,chr11:46493710-46494123	FALSE	chr11:46493709-46494123	FALSE	415	chr11:46493709-46494123_AMBRA1	CE2, CE2q
chr11	46543004	46543251	-	AMBRA1	1	2	2	chr11:46543004-46543251	FALSE	chr11:46542982-46543251	TRUE	248	NA	CE2
chr11	47472358	47473087	-	CELF1	5	5	5	chr11:47472358-47473087,chr11:47472362-47473087,chr11:47472365-47473087,chr11:47472366-47473087,chr11:47472383-47473087	TRUE	chr11:47472358-47473087	FALSE	730	chr11:47472358-47473087_CELF1	CE2, CE2q
chr11	47476957	47477296	-	CELF1	1	5	4	chr11:47476957-47477296	FALSE	chr11:47476957-47477296	FALSE	340	chr11:47476960-47477296_CELF1	CE2
chr11	47477426	47478876	-	CELF1	1	2	2	chr11:47477426-47478876	FALSE	chr11:47477426-47478876	FALSE	1451	chr11:47477426-47478876_CELF1	CE2, CE2q
chr11	47806313	47807069	-	NUP160	2	2	2	chr11:47806313-47807069,chr11:47806342-47807069	TRUE	chr11:47806313-47807069	FALSE	757	chr11:47806313-47807069_NUP160	CE2, CE2q
chr11	5708604	5709052	+	TRIM22	2	2	2	chr11:5708604-5709049,chr11:5708604-5709052	FALSE	chr11:5708604-5709052	FALSE	449	chr11:5708604-5709052_TRIM22	CE2, CE2q
chr11	57762069	57764082	+	CTNND1	2	2	2	chr11:57762069-57763420,chr11:57762069-57764082	TRUE	chr11:57762069-57794009	TRUE	2014	NA	CE2
chr11	57815501	57815914	+	CTNND1	1	2	2	chr11:57815501-57815914	FALSE	chr11:57815501-57815914	FALSE	414	NA	CE2
chr11	58611055	58611586	+	ZFP91	1	7	6	chr11:58611055-58611586	FALSE	chr11:58611055-58611603	TRUE	532	chr11:58611055-58611603_ZFP91	CE2
chr11	59647914	59649461	-	PATL1	1	2	2	chr11:59647914-59649461	FALSE	chr11:59647914-59649461	FALSE	1548	chr11:59647914-59649461_PATL1	CE2, CE2q
chr11	59651660	59652463	-	PATL1	2	2	2	chr11:59651660-59652463,chr11:59651662-59652463	FALSE	chr11:59651642-59652463	TRUE	804	chr11:59651642-59652463_PATL1	CE2, CE2q
chr11	60228628	60229911	-	MS4A4E	1	2	2	chr11:60228628-60229911	FALSE	chr11:60228628-60229911	FALSE	1284	chr11:60228628-60229911_MS4A4E	CE2, CE2q
chr11	61310419	61311783	-	DDB1	1	3	2	chr11:61310419-61311783	FALSE	chr11:61310419-61311783	FALSE	1365	chr11:61310419-61311783_DDB1	CE2, CE2q
chr11	61411106	61411768	-	CPSF7	1	3	3	chr11:61411106-61411768	FALSE	chr11:61411106-61411768	FALSE	663	chr11:61411106-61411768_CPSF7	CE2, CE2q
chr11	62595497	62595751	-	MTA2	2	3	2	chr11:62595494-62595751,chr11:62595497-62595751	FALSE	chr11:62595493-62595751	TRUE	255	chr11:62595493-62595751_MTA2	CE2, CE2q
chr11	62885609	62885925	+	SLC3A2	2	2	2	chr11:62885609-62885864,chr11:62885609-62885925	TRUE	chr11:62885609-62886436	TRUE	317	chr11:62885609-62888134_SLC3A2	CE2, DCC, CE2q
chr11	63753139	63753657	+	RTN3	2	2	2	chr11:63753139-63753655,chr11:63753139-63753657	FALSE	chr11:63753139-63753661	TRUE	519	chr11:63753139-63753661_RTN3	CE2, CE2q
chr11	64262077	64262403	+	PLCB3	2	3	2	chr11:64262077-64262403,chr11:64262077-64262406	FALSE	chr11:64262077-64262406	TRUE	327	chr11:64262077-64262406_PLCB3	CE2, CE2q
chr11	64287015	64287720	+	GPR137	1	3	3	chr11:64287015-64287720	FALSE	chr11:64287015-64287720	FALSE	706	chr11:64287015-64287720_GPR137	CE2, CE2q
chr11	65886423	65887599	-	FIBP	2	2	2	chr11:65886423-65887599,chr11:65886431-65887599	FALSE	chr11:65886423-65887599	FALSE	1177	chr11:65886423-65887599_FIBP	CE2, CE2q
chr11	67181399	67181844	+	KDM2A	1	4	3	chr11:67181399-67181844	FALSE	chr11:67181399-67181845	TRUE	446	chr11:67181399-67181845_KDM2A	CE2, CE2q
chr11	67279901	67280731	+	GRK2	1	2	2	chr11:67279901-67280731	FALSE	chr11:67279901-67280731	FALSE	831	chr11:67279901-67280731_GRK2	CE2, CE2q
chr11	67311664	67311848	+	SSH3	2	3	2	chr11:67311664-67311771,chr11:67311664-67311848	TRUE	chr11:67311664-67312382	TRUE	185	NA	CE2
chr11	68173916	68175017	-	KMT5B	3	3	3	chr11:68173916-68175017,chr11:68173927-68175017,chr11:68173943-68175017	TRUE	chr11:68173914-68175017	TRUE	1102	chr11:68173914-68175017_KMT5B	CE2, CE2q
chr11	68189570	68189916	-	KMT5B	2	2	2	chr11:68189570-68189916,chr11:68189608-68189916	TRUE	chr11:68185929-68189916	TRUE	347	chr11:68185929-68189916_KMT5B	CE2
chr11	68600495	68601862	+	PPP6R3	2	2	2	chr11:68600495-68601860,chr11:68600495-68601862	FALSE	chr11:68600495-68601862	FALSE	1368	chr11:68600495-68601862_PPP6R3	CE2, CE2q
chr11	70421581	70422940	+	CTTN	2	2	2	chr11:70421581-70422873,chr11:70421581-70422940	TRUE	chr11:70421581-70422939	TRUE	1360	chr11:70421581-70422939_CTTN	CE2
chr11	71521205	71521587	+	NADSYN1	3	5	5	chr11:71521205-71521550,chr11:71521205-71521587,chr11:71521205-71521617	TRUE	chr11:71521205-71523995	TRUE	383	NA	CE2
chr11	72005373	72006034	-	NUMA1	2	2	2	chr11:72005373-72006034,chr11:72005398-72006034	TRUE	chr11:72005370-72006034	TRUE	662	chr11:72005370-72006034_NUMA1	CE2, CE2q
chr11	72021292	72022338	-	NUMA1	2	2	2	chr11:72021292-72022338,chr11:72021293-72022338	FALSE	chr11:72021292-72022338	FALSE	1047	chr11:72021292-72022338_NUMA1	CE2, CE2q
chr11	72231616	72232239	+	INPPL1	7	7	7	chr11:72231616-72232216,chr11:72231616-72232217,chr11:72231616-72232225,chr11:72231616-72232228,chr11:72231616-72232233,chr11:72231616-72232234,chr11:72231616-72232239	TRUE	chr11:72231616-72232239	FALSE	624	chr11:72231616-72232239_INPPL1	CE2, CE2q
chr11	72712569	72713175	-	ARAP1	2	7	6	chr11:72712569-72713175,chr11:72712570-72713175	FALSE	chr11:72712569-72713175	FALSE	607	NA	CE2
chr11	73391224	73392210	+	RELT	2	2	2	chr11:73391224-73392149,chr11:73391224-73392210	TRUE	chr11:73391224-73392210	FALSE	987	chr11:73391224-73392210_RELT	CE2, CE2q
chr11	74965924	74969564	+	SPCS2	1	5	5	chr11:74965924-74969564	FALSE	chr11:74965924-74969564	FALSE	3641	chr11:74965926-74969563_SPCS2	CE2
chr11	75400778	75404118	+	RPS3	3	3	3	chr11:75400778-75401738,chr11:75400778-75404078,chr11:75400778-75404118	TRUE	chr11:75400778-75404148	TRUE	3341	NA	CE2
chr11	7634553	7635518	+	PPFIBP2	2	2	2	chr11:7634553-7635517,chr11:7634553-7635518	FALSE	chr11:7634553-7635551	TRUE	966	chr11:7634553-7635551_PPFIBP2	CE2, CE2q
chr11	76451958	76453313	+	EMSY	1	2	2	chr11:76451958-76453313	FALSE	chr11:76451958-76453313	FALSE	1356	chr11:76451958-76453313_EMSY	CE2, CE2q
chr11	77625072	77625716	-	CLNS1A	2	5	4	chr11:77625072-77625716,chr11:77625090-77625716	TRUE	chr11:77625071-77625716	TRUE	645	chr11:77625071-77625716_CLNS1A	CE2, CE2q
chr11	7994518	7994940	+	EIF3F	10	16	16	chr11:7994518-7994928,chr11:7994518-7994929,chr11:7994518-7994934,chr11:7994518-7994935,chr11:7994518-7994937,chr11:7994518-7994940,chr11:7994518-7994943,chr11:7994518-7994944,chr11:7994518-7994945,chr11:7994518-7994947	TRUE	chr11:7994518-7994981	TRUE	423	chr11:7994518-7994981_EIF3F	CE2, CE2q
chr11	86003454	86007541	-	PICALM	2	2	2	chr11:86003454-86007541,chr11:86004120-86007541	TRUE	chr11:86003452-86007541	TRUE	4088	chr11:86003452-86007541_PICALM	CE2
chr11	86344722	86345578	+	HIKESHI	2	3	2	chr11:86344722-86345578,chr11:86344722-86345583	FALSE	chr11:86344722-86345583	TRUE	857	NA	CE2
chr11	9287807	9288441	-	TMEM41B	2	7	6	chr11:9287807-9288441,chr11:9287811-9288441	FALSE	chr11:9287807-9288441	FALSE	635	chr11:9287807-9288441_TMEM41B	CE2, CE2q
chr11	93731234	93731752	-	TAF1D	4	7	7	chr11:93731220-93731752,chr11:93731221-93731752,chr11:93731223-93731752,chr11:93731234-93731752	TRUE	chr11:93731217-93731752	TRUE	519	NA	CE2
chr11	93733420	93734624	-	TAF1D	2	3	2	chr11:93733420-93734624,chr11:93733421-93734624	FALSE	chr11:93733420-93734624	FALSE	1205	NA	CE2
chr11	93736306	93736693	-	TAF1D	3	3	3	chr11:93736306-93736693,chr11:93736307-93736693,chr11:93736312-93736693	FALSE	chr11:93736305-93736693	TRUE	388	chr11:93736305-93736693_TAF1D	CE2
chr11	93737240	93738108	-	TAF1D	1	6	6	chr11:93737240-93738108	FALSE	chr11:93737240-93738108	FALSE	869	chr11:93737240-93738108_TAF1D	CE2, CE2q
chr11	9414412	9417058	+	IPO7	2	3	3	chr11:9414412-9417057,chr11:9414412-9417058	FALSE	chr11:9414412-9417058	FALSE	2647	chr11:9414412-9417058_IPO7	CE2, CE2q
chr11	94478877	94479673	-	MRE11	1	2	2	chr11:94478877-94479673	FALSE	chr11:94478877-94479673	FALSE	797	chr11:94478877-94479673_MRE11	CE2, CE2q
chr11	94869474	94870688	+	AMOTL1	2	2	2	chr11:94869474-94870687,chr11:94869474-94870688	FALSE	chr11:94869474-94870688	FALSE	1215	chr11:94869474-94870688_AMOTL1	CE2, CE2q
chr11	95786299	95787623	-	FAM76B	2	8	7	chr11:95786276-95787623,chr11:95786299-95787623	TRUE	chr11:95786275-95787623	TRUE	1325	NA	CE2
chr11	9829497	9832223	-	SBF2	2	2	2	chr11:9829497-9832223,chr11:9831967-9832223	TRUE	chr11:9829497-9832223	FALSE	2727	chr11:9829497-9832223_SBF2	CE2, CE2q
chr12	101789812	101789937	-	GNPTAB	1	8	8	chr12:101789812-101789937	FALSE	chr12:101788590-101789937	TRUE	126	chr12:101788590-101789937_GNPTAB	CE2, DCC, CE2q
chr12	103931624	103932276	+	HSP90B1	1	2	2	chr12:103931624-103932276	FALSE	chr12:103931624-103932276	FALSE	653	chr12:103931624-103932276_HSP90B1	CE2, CE2q
chr12	103938419	103939572	+	HSP90B1	3	27	21	chr12:103938419-103939572,chr12:103938419-103939575,chr12:103938419-103939581	FALSE	chr12:103938419-103947373	TRUE	1154	NA	CE2
chr12	105114428	105115176	+	WASHC4	2	2	2	chr12:105114428-105115175,chr12:105114428-105115176	FALSE	chr12:105114428-105115183	TRUE	749	chr12:105114428-105115183_WASHC4	CE2, CE2q
chr12	105120598	105121088	+	WASHC4	2	18	16	chr12:105120598-105121082,chr12:105120598-105121088	FALSE	chr12:105120598-105121088	FALSE	491	chr12:105120598-105121100_WASHC4	CE2, DCC, CE2q
chr12	107741261	107742220	-	PRDM4	2	3	3	chr12:107741261-107742220,chr12:107741262-107742220	FALSE	chr12:107741261-107742220	FALSE	960	chr12:107741261-107742220_PRDM4	CE2, CE2q
chr12	109483982	109484252	+	UBE3B	2	2	2	chr12:109483982-109484233,chr12:109483982-109484252	TRUE	chr12:109483982-109486011	TRUE	271	chr12:109483982-109486011_UBE3B	CE2, CE2q
chr12	109490005	109491044	+	UBE3B	1	2	2	chr12:109490005-109491044	FALSE	chr12:109490005-109491044	FALSE	1040	NA	CE2
chr12	109498354	109499632	+	UBE3B	1	2	2	chr12:109498354-109499632	FALSE	chr12:109498354-109499632	FALSE	1279	chr12:109498354-109499632_UBE3B	CE2, CE2q
chr12	110281908	110282603	+	ATP2A2	3	12	10	chr12:110281908-110282542,chr12:110281908-110282602,chr12:110281908-110282603	TRUE	chr12:110281908-110282603	FALSE	696	chr12:110281908-110282603_ATP2A2	CE2, CE2q
chr12	110326476	110327551	+	ATP2A2	2	2	2	chr12:110326476-110327550,chr12:110326476-110327551	FALSE	chr12:110326476-110327552	TRUE	1076	chr12:110326476-110327552_ATP2A2	CE2, CE2q
chr12	110332686	110333181	+	ATP2A2	2	2	2	chr12:110332686-110333179,chr12:110332686-110333181	FALSE	chr12:110332686-110333180	TRUE	496	chr12:110332686-110333180_ATP2A2	CE2
chr12	110333284	110333972	+	ATP2A2	2	4	3	chr12:110333284-110333972,chr12:110333284-110333974	FALSE	chr12:110333284-110334011	TRUE	689	chr12:110333284-110334011_ATP2A2	CE2, CE2q
chr12	110641628	110642248	+	TCTN1	1	5	5	chr12:110641628-110642248	FALSE	chr12:110641628-110642248	FALSE	621	chr12:110641628-110642246_TCTN1	CE2, CE2q
chr12	110720654	110721104	-	PPP1CC	3	3	3	chr12:110720654-110721104,chr12:110720838-110721104,chr12:110720962-110721104	TRUE	chr12:110720205-110721104	TRUE	451	NA	CE2
chr12	111509999	111510384	-	ATXN2	1	2	2	chr12:111509999-111510384	FALSE	chr12:111509999-111510384	FALSE	386	chr12:111509999-111510384_ATXN2	CE2
chr12	112048444	112049482	-	NAA25	2	4	2	chr12:112048444-112049482,chr12:112048445-112049482	FALSE	chr12:112048444-112049482	FALSE	1039	chr12:112048444-112053557_NAA25	CE2, CE2q
chr12	112408658	112409586	-	RPL6	3	4	3	chr12:112408658-112409586,chr12:112408659-112409586,chr12:112409411-112409586	TRUE	chr12:112408657-112409586	TRUE	929	NA	CE2
chr12	112916739	112917538	+	OAS1	2	2	2	chr12:112916739-112917536,chr12:112916739-112917538	FALSE	chr12:112916739-112917546	TRUE	800	NA	CE2
chr12	114674852	114676312	-	TBX3	5	8	6	chr12:114674852-114676312,chr12:114674853-114676312,chr12:114674854-114676312,chr12:114674855-114676312,chr12:114674861-114676312	FALSE	chr12:114674836-114676312	TRUE	1461	chr12:114674836-114676312_TBX3	CE2, CE2q
chr12	114676472	114677579	-	TBX3	2	2	2	chr12:114676472-114677579,chr12:114677293-114677579	TRUE	chr12:114676471-114677579	TRUE	1108	chr12:114676471-114677579_TBX3	CE2, CE2q
chr12	115986490	115987108	-	MED13L	2	2	2	chr12:115986490-115987108,chr12:115986507-115987108	TRUE	chr12:115986490-115987108	FALSE	619	chr12:115986490-115987108_MED13L	CE2
chr12	116096483	116096668	-	MED13L	1	2	2	chr12:116096483-116096668	FALSE	chr12:116022602-116096668	TRUE	186	chr12:116022602-116096668_MED13L	CE2, DCC, CF, CE2q
chr12	120212582	120213841	-	PXN	2	9	3	chr12:120212581-120213841,chr12:120212582-120213841	FALSE	chr12:120212581-120213841	TRUE	1260	chr12:120212581-120213841_PXN	CE2, CE2q
chr12	120767594	120768324	-	SPPL3	1	2	2	chr12:120767594-120768324	FALSE	chr12:120767594-120768324	FALSE	731	chr12:120767594-120768324_SPPL3	CE2, CE2q
chr12	121330673	121331346	-	ANAPC5	1	3	2	chr12:121330673-121331346	FALSE	chr12:121330673-121331346	FALSE	674	NA	CE2
chr12	121420335	121420576	+	RNF34	2	3	3	chr12:121420335-121420575,chr12:121420335-121420576	FALSE	chr12:121420335-121420576	FALSE	242	chr12:121420335-121420576_RNF34	CE2, CE2q
chr12	121899890	121900087	+	PSMD9	2	2	2	chr12:121899890-121900035,chr12:121899890-121900087	TRUE	chr12:121899890-121903005	TRUE	198	NA	CE2
chr12	122232156	122232325	-	AC048338.1	2	2	2	chr12:122232156-122232325,chr12:122232218-122232325	TRUE	chr12:122218398-122232325	TRUE	170	NA	CE2
chr12	122521433	122522142	-	RSRC2	3	7	3	chr12:122521431-122522142,chr12:122521433-122522142,chr12:122521436-122522142	FALSE	chr12:122521429-122522142	TRUE	710	chr12:122521429-122522142_RSRC2	CE2, CE2q
chr12	123325618	123326151	-	SBNO1	2	2	2	chr12:123325618-123326151,chr12:123325754-123326151	TRUE	chr12:123325600-123326151	TRUE	534	chr12:123325600-123326151_SBNO1	CE2, CE2q
chr12	123328028	123328733	-	SBNO1	2	6	5	chr12:123328028-123328733,chr12:123328029-123328733	FALSE	chr12:123328028-123328733	FALSE	706	chr12:123328028-123328733_SBNO1	CE2, CE2q
chr12	123330510	123331241	-	SBNO1	1	2	2	chr12:123330510-123331241	FALSE	chr12:123330510-123331241	FALSE	732	chr12:123330510-123331241_SBNO1	CE2, CE2q
chr12	123403633	123404856	+	KMT5A	2	2	2	chr12:123403633-123404638,chr12:123403633-123404856	TRUE	chr12:123403633-123404883	TRUE	1224	chr12:123403633-123404883_KMT5A	CE2, CE2q
chr12	123618838	123619431	+	DDX55	2	2	2	chr12:123618838-123619430,chr12:123618838-123619431	FALSE	chr12:123618838-123619431	FALSE	594	chr12:123618838-123619431_DDX55	CE2, CE2q
chr12	123624879	123626424	-	EIF2B1	1	24	17	chr12:123624879-123626424	FALSE	chr12:123624863-123626424	TRUE	1546	NA	CE2
chr12	123626494	123627043	-	EIF2B1	2	5	3	chr12:123626494-123627043,chr12:123626507-123627043	TRUE	chr12:123626494-123627043	FALSE	550	NA	CE2
chr12	124912770	124913423	-	UBC	3	3	3	chr12:124912770-124913423,chr12:124913175-124913423,chr12:124913269-124913423	TRUE	chr12:124912056-124913423	TRUE	654	NA	CE2
chr12	12718315	12718805	+	CDKN1B	6	10	9	chr12:12718315-12718794,chr12:12718315-12718801,chr12:12718315-12718804,chr12:12718315-12718805,chr12:12718315-12718810,chr12:12718315-12718811	TRUE	chr12:12718315-12718824	TRUE	491	chr12:12718315-12718824_CDKN1B	CE2, CE2q
chr12	130874734	130875608	+	RAN	2	5	2	chr12:130874734-130875608,chr12:130874734-130875611	FALSE	chr12:130874734-130875611	TRUE	875	chr12:130874734-130875611_RAN	CE2, CE2q
chr12	131840857	131841623	+	MMP17	1	2	2	chr12:131840857-131841623	FALSE	chr12:131840857-131841623	FALSE	767	chr12:131840857-131841623_MMP17	CE2, CE2q
chr12	132657468	132657867	-	POLE	1	4	3	chr12:132657468-132657867	FALSE	chr12:132657430-132657867	TRUE	400	chr12:132657430-132657867_POLE	CE2, CE2q
chr12	132847992	132848084	-	CHFR	2	3	2	chr12:132847169-132848084,chr12:132847992-132848084	TRUE	chr12:132847131-132848084	TRUE	93	chr12:132847131-132848084_CHFR	CE2
chr12	15666523	15669386	-	EPS8	1	9	4	chr12:15666523-15669386	FALSE	chr12:15666523-15669386	FALSE	2864	chr12:15666523-15669386_EPS8	CE2, CE2q
chr12	15669830	15670855	-	EPS8	3	12	4	chr12:15669829-15670855,chr12:15669830-15670855,chr12:15669831-15670855	FALSE	chr12:15669826-15670855	TRUE	1026	chr12:15669826-15670855_EPS8	CE2, CE2q
chr12	19358438	19359411	+	PLEKHA5	1	5	5	chr12:19358438-19359411	FALSE	chr12:19358438-19359411	FALSE	974	chr12:19358438-19359411_PLEKHA5	CE2, CE2q
chr12	25102242	25103836	+	LRMP	1	3	2	chr12:25102242-25103836	FALSE	chr12:25102242-25103836	FALSE	1595	chr12:25102242-25103836_LRMP	CE2, CE2q
chr12	25107051	25107807	+	LRMP	2	2	2	chr12:25107051-25107791,chr12:25107051-25107807	TRUE	chr12:25107051-25107816	TRUE	757	chr12:25107051-25107816_LRMP	CE2, CE2q
chr12	27027448	27028284	+	MED21	2	2	2	chr12:27027448-27028268,chr12:27027448-27028284	TRUE	chr12:27027448-27028284	FALSE	837	chr12:27027448-27028284_MED21	CE2, CE2q
chr12	27676600	27677016	+	PPFIBP1	3	7	5	chr12:27676600-27677005,chr12:27676600-27677016,chr12:27676600-27677019	TRUE	chr12:27676600-27677063	TRUE	417	NA	CE2
chr12	2799245	2799849	+	FKBP4	1	2	2	chr12:2799245-2799849	FALSE	chr12:2799245-2799849	FALSE	605	chr12:2799245-2799849_FKBP4	CE2, CE2q
chr12	29518608	29520617	-	TMTC1	1	13	2	chr12:29518608-29520617	FALSE	chr12:29518608-29520617	FALSE	2010	chr12:29518608-29520617_TMTC1	CE2, CE2q
chr12	30652290	30652966	-	IPO8	2	6	4	chr12:30652290-30652966,chr12:30652291-30652966	FALSE	chr12:30652290-30652966	FALSE	677	chr12:30652290-30652966_IPO8	CE2, CE2q
chr12	32337707	32338750	+	BICD1	9	14	13	chr12:32337707-32338737,chr12:32337707-32338741,chr12:32337707-32338742,chr12:32337707-32338747,chr12:32337707-32338749,chr12:32337707-32338750,chr12:32337707-32338751,chr12:32337707-32338754,chr12:32337707-32338755	TRUE	chr12:32337707-32338785	TRUE	1044	NA	CE2
chr12	331984	333486	-	KDM5A	6	10	8	chr12:331939-333486,chr12:331942-333486,chr12:331984-333486,chr12:331994-333486,chr12:331996-333486,chr12:331997-333486	TRUE	chr12:331939-333486	TRUE	1503	chr12:331939-333486_KDM5A	CE2, CE2q
chr12	333650	334240	-	KDM5A	1	2	2	chr12:333650-334240	FALSE	chr12:333650-334240	FALSE	591	chr12:333650-334240_KDM5A	CE2, CE2q
chr12	354238	355157	-	KDM5A	2	2	2	chr12:354238-355157,chr12:354261-355157	TRUE	chr12:354235-355157	TRUE	920	chr12:354235-355157_KDM5A	CE2, CE2q
chr12	42313987	42317339	-	ZCRB1	1	3	2	chr12:42313987-42317339	FALSE	chr12:42313987-42317339	FALSE	3353	chr12:42313987-42317339_ZCRB1	CE2, CE2q
chr12	45923155	45924727	-	SCAF11	1	2	2	chr12:45923155-45924727	FALSE	chr12:45923155-45924727	FALSE	1573	chr12:45923155-45924727_SCAF11	CE2, CE2q
chr12	46207237	46207528	-	SLC38A1	1	2	2	chr12:46207237-46207528	FALSE	chr12:46207237-46207528	FALSE	292	chr12:46207237-46207528_SLC38A1	CE2, CE2q
chr12	46361211	46362283	-	SLC38A2	3	4	3	chr12:46361210-46362283,chr12:46361211-46362283,chr12:46361213-46362283	FALSE	chr12:46361210-46362283	TRUE	1073	chr12:46361210-46362283_SLC38A2	CE2, DCC, CE2q
chr12	46362642	46363020	-	SLC38A2	3	5	5	chr12:46362639-46363020,chr12:46362640-46363020,chr12:46362642-46363020	FALSE	chr12:46362639-46363020	TRUE	379	chr12:46362639-46363020_SLC38A2	CE2, CE2q
chr12	46363146	46363725	-	SLC38A2	3	3	3	chr12:46363146-46363725,chr12:46363154-46363725,chr12:46363175-46363725	TRUE	chr12:46363146-46363725	FALSE	580	chr12:46363146-46363725_SLC38A2	CE2, CE2q
chr12	46364004	46364388	-	SLC38A2	3	31	26	chr12:46364004-46364388,chr12:46364005-46364388,chr12:46364008-46364388	FALSE	chr12:46364004-46364388	FALSE	385	chr12:46364004-46364388_SLC38A2	CE2, CE2q
chr12	46370884	46371177	-	SLC38A2	3	4	4	chr12:46370858-46371177,chr12:46370884-46371177,chr12:46370887-46371177	TRUE	chr12:46370858-46371177	TRUE	294	chr12:46370858-46371177_SLC38A2	CE2
chr12	48936227	48938950	-	AC073610.2	2	2	2	chr12:48936227-48938950,chr12:48938222-48938950	TRUE	chr12:48922202-48938950	TRUE	2724	NA	CE2
chr12	50737111	50739408	+	DIP2B	1	2	2	chr12:50737111-50739408	FALSE	chr12:50737111-50739408	FALSE	2298	chr12:50737111-50739408_DIP2B	CE2, CE2q
chr12	51098919	51099654	-	TFCP2	1	3	3	chr12:51098919-51099654	FALSE	chr12:51098919-51099654	FALSE	736	chr12:51098919-51099654_TFCP2	CE2, CE2q
chr12	52897620	52898460	-	KRT8	2	2	2	chr12:52897620-52898460,chr12:52897623-52898460	FALSE	chr12:52897619-52898460	TRUE	841	chr12:52897619-52898460_KRT8	CE2, CE2q
chr12	53461144	53462480	+	PCBP2	3	5	4	chr12:53461144-53462471,chr12:53461144-53462472,chr12:53461144-53462480	FALSE	chr12:53461144-53462480	FALSE	1337	chr12:53461144-53462480_PCBP2	CE2
chr12	54282597	54282865	+	HNRNPA1	3	3	3	chr12:54282597-54282800,chr12:54282597-54282835,chr12:54282597-54282865	TRUE	chr12:54282597-54283826	TRUE	269	chr12:54282670-54282799_HNRNPA1	CE2
chr12	54284318	54286661	+	HNRNPA1	1	4	3	chr12:54284318-54286661	FALSE	chr12:54284318-54286661	FALSE	2344	NA	CE2
chr12	54404895	54405165	-	ITGA5	2	5	4	chr12:54404895-54405165,chr12:54404900-54405165	FALSE	chr12:54404895-54405165	FALSE	271	chr12:54404895-54405165_ITGA5	CE2, CE2q
chr12	55719224	55719494	+	BLOC1S1	2	2	2	chr12:55719224-55719385,chr12:55719224-55719494	TRUE	chr12:55719224-55719498	TRUE	271	NA	CE2
chr12	55939530	55940261	+	DGKA	2	2	2	chr12:55939530-55940245,chr12:55939530-55940261	TRUE	chr12:55939530-55940313	TRUE	732	chr12:55939530-55940081_DGKA	CE2
chr12	56094557	56095256	+	ERBB3	2	2	2	chr12:56094557-56095255,chr12:56094557-56095256	FALSE	chr12:56094557-56095256	FALSE	700	chr12:56094557-56095256_ERBB3	CE2, CE2q
chr12	56107257	56107520	+	AC034102.2	1	4	4	chr12:56107257-56107520	FALSE	chr12:56107257-56107520	FALSE	264	chr12:56107257-56107520_PA2G4	CE2
chr12	56116800	56117134	+	RPL41	17	43	37	chr12:56116800-56117117,chr12:56116800-56117121,chr12:56116800-56117124,chr12:56116800-56117125,chr12:56116800-56117134,chr12:56116800-56117146,chr12:56116800-56117147,chr12:56116800-56117148,chr12:56116800-56117149,chr12:56116800-56117150,chr12:56116800-56117151,chr12:56116800-56117152,chr12:56116800-56117153,chr12:56116800-56117155,chr12:56116800-56117186,chr12:56116800-56117187,chr12:56116800-…	TRUE	chr12:56116800-56117188	TRUE	335	chr12:56116800-56117188_RPL41	CE2, DCC, CF
chr12	56159623	56159693	+	MYL6	3	10	8	chr12:56159623-56159693,chr12:56159623-56159694,chr12:56159623-56159696	FALSE	chr12:56159623-56159974	TRUE	71	NA	CE2
chr12	56275175	56275995	-	CS	2	3	3	chr12:56275173-56275995,chr12:56275175-56275995	FALSE	chr12:56275132-56275995	TRUE	821	chr12:56275132-56275995_CS	CE2
chr12	56350433	56350828	-	STAT2	2	2	2	chr12:56350433-56350828,chr12:56350462-56350828	TRUE	chr12:56350433-56350828	FALSE	396	chr12:56350433-56350828_STAT2	CE2, CE2q
chr12	56613271	56613952	-	BAZ2A	4	5	3	chr12:56613234-56613952,chr12:56613252-56613952,chr12:56613262-56613952,chr12:56613271-56613952	TRUE	chr12:56613234-56613952	TRUE	682	chr12:56613234-56613952_BAZ2A	CE2, CE2q
chr12	56643844	56645217	-	ATP5F1B	2	2	2	chr12:56643844-56645217,chr12:56644845-56645217	TRUE	chr12:56640151-56645217	TRUE	1374	NA	CE2
chr12	56642832	56643402	-	ATP5F1B	1	2	2	chr12:56642832-56643402	FALSE	chr12:56642832-56643402	FALSE	571	chr12:56642832-56643402_ATP5F1B	CE2, DCC, CE2q
chr12	56671848	56672739	-	PTGES3	2	2	2	chr12:56671848-56672739,chr12:56671849-56672739	FALSE	chr12:56671848-56672739	FALSE	892	chr12:56671848-56672739_PTGES3	CE2
chr12	56712553	56712785	-	NACA	2	10	8	chr12:56712553-56712785,chr12:56712554-56712785	FALSE	chr12:56712553-56712785	FALSE	233	chr12:56712553-56712785_NACA	CE2
chr12	57098598	57098791	-	STAT6	2	7	4	chr12:57098598-57098791,chr12:57098600-57098791	FALSE	chr12:57098598-57098791	FALSE	194	chr12:57098598-57098791_STAT6	CE2, CE2q
chr12	58872817	58874054	-	LRIG3	2	16	12	chr12:58872817-58874054,chr12:58872818-58874054	FALSE	chr12:58872817-58874054	FALSE	1238	NA	CE2
chr12	58874574	58876444	-	LRIG3	1	3	3	chr12:58874574-58876444	FALSE	chr12:58874574-58876444	FALSE	1871	chr12:58874574-58876444_LRIG3	CE2, CE2q
chr12	6387911	6388396	+	LTBR	1	2	2	chr12:6387911-6388396	FALSE	chr12:6387911-6388397	TRUE	486	NA	CE2
chr12	64042973	64043445	+	SRGAP1	2	2	2	chr12:64042973-64043414,chr12:64042973-64043445	TRUE	chr12:64042973-64043446	TRUE	473	chr12:64042973-64043446_SRGAP1	CE2
chr12	6492468	6492861	-	MRPL51	1	3	2	chr12:6492468-6492861	FALSE	chr12:6492468-6492861	FALSE	394	chr12:6492468-6492861_MRPL51	CE2, CE2q
chr12	6509793	6510074	+	NCAPD2	1	2	2	chr12:6509793-6510074	FALSE	chr12:6509793-6510074	FALSE	282	chr12:6509793-6510074_NCAPD2	CE2
chr12	67306598	67307394	+	CAND1	2	3	2	chr12:67306598-67307394,chr12:67306598-67307396	FALSE	chr12:67306598-67307396	TRUE	797	chr12:67306598-67307396_CAND1	CE2, CE2q
chr12	68648782	68650395	+	RAP1B	2	2	2	chr12:68648782-68650394,chr12:68648782-68650395	FALSE	chr12:68648782-68650399	TRUE	1614	chr12:68648782-68650399_RAP1B	CE2
chr12	68813629	68816811	+	MDM2	2	2	2	chr12:68813629-68816790,chr12:68813629-68816811	TRUE	chr12:68813629-68816811	FALSE	3183	chr12:68813629-68815627_MDM2	CE2
chr12	68835985	68836671	+	MDM2	1	2	2	chr12:68835985-68836671	FALSE	chr12:68835985-68836671	FALSE	687	chr12:68835985-68836671_MDM2	CE2, DCC
chr12	68836750	68839272	+	MDM2	2	2	2	chr12:68836750-68839267,chr12:68836750-68839272	FALSE	chr12:68836750-68839273	TRUE	2523	chr12:68836750-68839273_MDM2	CE2, DCC, CE2q
chr12	69253155	69256671	+	CPSF6	2	2	2	chr12:69253155-69256670,chr12:69253155-69256671	FALSE	chr12:69253155-69256696	TRUE	3517	chr12:69253155-69256696_CPSF6	CE2, CF, CE2q
chr12	69259095	69259427	+	CPSF6	1	4	3	chr12:69259095-69259427	FALSE	chr12:69259095-69259427	FALSE	333	chr12:69259095-69259427_CPSF6	CE2, CE2q
chr12	69571435	69572070	+	FRS2	2	3	2	chr12:69571435-69572070,chr12:69571435-69572078	FALSE	chr12:69571435-69572117	TRUE	636	chr12:69571435-69572117_FRS2	CE2, CE2q
chr12	69588263	69589482	+	CCT2	2	3	3	chr12:69588263-69588438,chr12:69588263-69589482	TRUE	chr12:69588263-69589484	TRUE	1220	chr12:69588263-69589484_CCT2	CE2, CF
chr12	6982783	6983431	-	LPCAT3	2	2	2	chr12:6982783-6983431,chr12:6982786-6983431	FALSE	chr12:6982783-6983431	FALSE	649	chr12:6982783-6983431_LPCAT3	CE2, CE2q
chr12	70342308	70344110	+	CNOT2	1	4	3	chr12:70342308-70344110	FALSE	chr12:70342308-70344110	FALSE	1803	chr12:70342308-70344127_CNOT2	CE2
chr12	70344229	70346179	+	CNOT2	1	2	2	chr12:70344229-70346179	FALSE	chr12:70344229-70346179	FALSE	1951	NA	CE2
chr12	70563108	70566434	-	PTPRB	1	2	2	chr12:70563108-70566434	FALSE	chr12:70563108-70566434	FALSE	3327	chr12:70563108-70566434_PTPRB	CE2
chr12	70698350	70701136	-	PTPRR	1	2	2	chr12:70698350-70701136	FALSE	chr12:70698350-70701136	FALSE	2787	chr12:70698350-70701136_PTPRR	CE2, CE2q
chr12	71624306	71626259	-	ZFC3H1	1	3	2	chr12:71624306-71626259	FALSE	chr12:71624293-71626259	TRUE	1954	chr12:71624293-71626259_ZFC3H1	CE2, CE2q
chr12	76373434	76375272	-	OSBPL8	1	10	9	chr12:76373434-76375272	FALSE	chr12:76373434-76375272	FALSE	1839	chr12:76373434-76375272_OSBPL8	CE2, CE2q
chr12	8095704	8096022	+	NECAP1	3	4	4	chr12:8095704-8096018,chr12:8095704-8096021,chr12:8095704-8096022	FALSE	chr12:8095704-8096041	TRUE	319	NA	CE2
chr12	857250	859227	+	WNK1	3	3	3	chr12:857250-859212,chr12:857250-859217,chr12:857250-859227	TRUE	chr12:857250-859244	TRUE	1978	chr12:857250-859244_WNK1	CE2, CE2q
chr12	896733	897475	+	WNK1	4	6	4	chr12:896733-897458,chr12:896733-897472,chr12:896733-897475,chr12:896733-897477	TRUE	chr12:896733-897478	TRUE	743	chr12:896733-897478_WNK1	CE2, CE2q
chr12	9095089	9095538	-	A2M	1	4	2	chr12:9095089-9095538	FALSE	chr12:9095085-9095538	TRUE	450	chr12:9095085-9095538_A2M	CE2, CE2q
chr12	96017581	96018762	-	LTA4H	1	2	2	chr12:96017581-96018762	FALSE	chr12:96017581-96018762	FALSE	1182	chr12:96017581-96018762_LTA4H	CE2, CE2q
chr12	96917738	96919984	+	NEDD1	1	2	2	chr12:96917738-96919984	FALSE	chr12:96917738-96919984	FALSE	2247	chr12:96917738-96919984_NEDD1	CE2, CE2q
chr12	9854485	9857473	-	CLEC2B	1	2	2	chr12:9854485-9857473	FALSE	chr12:9854485-9857473	FALSE	2989	NA	CE2
chr12	98662807	98665552	+	APAF1	2	2	2	chr12:98662807-98665551,chr12:98662807-98665552	FALSE	chr12:98662807-98665552	FALSE	2746	chr12:98662807-98665552_APAF1	CE2, CE2q
chr13	102872399	102873258	+	BIVM-ERCC5,ERCC5	3	4	4	chr13:102872399-102873219,chr13:102872399-102873257,chr13:102872399-102873258	TRUE	chr13:102872399-102873258	FALSE	860	chr13:102872399-102873258_ERCC5	CE2
chr13	110192309	110192829	-	COL4A1	4	8	7	chr13:110192303-110192829,chr13:110192305-110192829,chr13:110192309-110192829,chr13:110192310-110192829	FALSE	chr13:110192285-110192829	TRUE	521	chr13:110192285-110192829_COL4A1	CE2, CE2q
chr13	113195134	113196180	-	PCID2	3	7	7	chr13:113195131-113196180,chr13:113195134-113196180,chr13:113195135-113196180	FALSE	chr13:113195126-113196180	TRUE	1047	chr13:113195126-113196180_PCID2	CE2, CE2q
chr13	27253844	27254219	+	RPL21	3	32	22	chr13:27253844-27254196,chr13:27253844-27254218,chr13:27253844-27254219	TRUE	chr13:27253844-27254219	FALSE	376	chr13:27253844-27254219_RPL21	CE2, CE2q
chr13	27254282	27255241	+	RPL21	1	3	3	chr13:27254282-27255241	FALSE	chr13:27254282-27255241	FALSE	960	chr13:27254282-27255241_RPL21	CE2
chr13	28321586	28322261	-	FLT1	2	2	2	chr13:28321586-28322261,chr13:28321587-28322261	FALSE	chr13:28321586-28322261	FALSE	676	chr13:28321586-28322261_FLT1	CE2, CE2q
chr13	31155655	31158805	-	HSPH1	1	2	2	chr13:31155655-31158805	FALSE	chr13:31155655-31158805	FALSE	3151	chr13:31155655-31158805_HSPH1	CE2, CF, CE2q
chr13	32155663	32157272	+	FRY	2	2	2	chr13:32155663-32157271,chr13:32155663-32157272	FALSE	chr13:32155663-32157272	FALSE	1610	chr13:32155663-32157272_FRY	CE2, CE2q
chr13	32184692	32184954	+	FRY	2	5	2	chr13:32184692-32184954,chr13:32184692-32184975	TRUE	chr13:32184692-32184975	TRUE	263	chr13:32184692-32184975_FRY	CE2, CE2q
chr13	32521469	32522181	-	N4BP2L2	2	2	2	chr13:32521469-32522181,chr13:32521487-32522181	TRUE	chr13:32521450-32522181	TRUE	713	chr13:32521450-32522181_N4BP2L2	CE2
chr13	35646349	35649627	+	NBEA	2	2	2	chr13:35646349-35649624,chr13:35646349-35649627	FALSE	chr13:35646349-35649654	TRUE	3279	chr13:35646349-35649654_NBEA	CE2, CE2q
chr13	35667571	35668362	+	NBEA	2	2	2	chr13:35667571-35668325,chr13:35667571-35668362	TRUE	chr13:35667571-35668367	TRUE	792	chr13:35667571-35668367_NBEA	CE2, CE2q
chr13	40559073	40559508	-	FOXO1	1	2	2	chr13:40559073-40559508	FALSE	chr13:40559035-40559508	TRUE	436	chr13:40559035-40559508_FOXO1	CE2
chr13	40949974	40951328	-	ELF1	2	4	4	chr13:40949974-40951328,chr13:40949980-40951328	FALSE	chr13:40949974-40951328	FALSE	1355	chr13:40949974-40951328_ELF1	CE2, CF, CE2q
chr13	41320825	41323042	+	NAA16	2	32	23	chr13:41320825-41323042,chr13:41320825-41323043	FALSE	chr13:41320825-41323055	TRUE	2218	chr13:41320825-41323055_NAA16	CE2, CE2q
chr13	41568307	41570467	-	VWA8	2	2	2	chr13:41568307-41570467,chr13:41570190-41570467	TRUE	chr13:41568306-41570467	TRUE	2161	chr13:41568306-41570467_VWA8	CE2, DCC, CF
chr13	42189310	42190376	+	DGKH	3	3	3	chr13:42189310-42190374,chr13:42189310-42190375,chr13:42189310-42190376	FALSE	chr13:42189310-42190402	TRUE	1067	chr13:42189310-42190402_DGKH	CE2, CE2q
chr13	44436096	44436503	-	TSC22D1	2	2	2	chr13:44436096-44436503,chr13:44436099-44436503	FALSE	chr13:44436096-44436503	FALSE	408	chr13:44436096-44436503_TSC22D1	CE2
chr13	45338787	45339496	-	TPT1	3	4	3	chr13:45338783-45339496,chr13:45338786-45339496,chr13:45338787-45339496	FALSE	chr13:45338777-45339496	TRUE	710	chr13:45338777-45339496_TPT1	CE2
chr13	48261322	48262558	+	ITM2B	2	2	2	chr13:48261322-48261636,chr13:48261322-48262558	TRUE	chr13:48261322-48262570	TRUE	1237	NA	CE2
chr13	48510772	48511769	-	RCBTB2	2	3	3	chr13:48510772-48511769,chr13:48510773-48511769	FALSE	chr13:48510772-48511769	FALSE	998	chr13:48510772-48511769_RCBTB2	CE2, CE2q
chr13	49174560	49175351	+	FNDC3A	2	2	2	chr13:49174560-49175334,chr13:49174560-49175351	TRUE	chr13:49174560-49175366	TRUE	792	chr13:49174560-49175366_FNDC3A	CE2
chr13	49433410	49434085	-	CAB39L	3	7	6	chr13:49433395-49434085,chr13:49433410-49434085,chr13:49433411-49434085	TRUE	chr13:49433394-49434085	TRUE	676	chr13:49433394-49434085_CAB39L	CE2, CE2q
chr13	52663113	52664008	+	SUGT1	4	4	3	chr13:52663113-52663993,chr13:52663113-52663995,chr13:52663113-52664007,chr13:52663113-52664008	TRUE	chr13:52663113-52664034	TRUE	896	chr13:52663113-52664034_SUGT1	CE2, CE2q
chr13	72827119	72827722	+	PIBF1	3	5	4	chr13:72827119-72827685,chr13:72827119-72827719,chr13:72827119-72827722	TRUE	chr13:72827119-72827732	TRUE	604	chr13:72827119-72827732_PIBF1	CE2, CE2q
chr13	73062735	73063338	+	KLF5	2	3	2	chr13:73062735-73063338,chr13:73062735-73063823	TRUE	chr13:73062735-73063823	TRUE	604	chr13:73062735-73063823_KLF5	CE2, CE2q
chr13	77093333	77095357	-	MYCBP2	2	2	2	chr13:77093333-77095357,chr13:77093334-77095357	FALSE	chr13:77093333-77095357	FALSE	2025	chr13:77093333-77095357_MYCBP2	CE2, CF
chr13	77144565	77146161	-	MYCBP2	2	2	2	chr13:77144565-77146161,chr13:77144590-77146161	TRUE	chr13:77144561-77146161	TRUE	1597	chr13:77144561-77146161_MYCBP2	CE2, CE2q
chr13	77165392	77166328	-	MYCBP2	1	13	11	chr13:77165392-77166328	FALSE	chr13:77165392-77166328	FALSE	937	chr13:77165392-77166328_MYCBP2	CE2, CE2q
chr13	79354578	79355219	-	RBM26	2	2	2	chr13:79354578-79355219,chr13:79354601-79355219	TRUE	chr13:79354571-79355219	TRUE	642	chr13:79354571-79355219_RBM26	CE2, CE2q
chr13	79365719	79366054	-	RBM26	2	3	3	chr13:79365719-79366054,chr13:79365720-79366054	FALSE	chr13:79365719-79366054	FALSE	336	chr13:79365734-79366054_RBM26	CE2
chr13	95757797	95760036	+	DNAJC3	1	2	2	chr13:95757797-95760036	FALSE	chr13:95757797-95760039	TRUE	2240	chr13:95757797-95760039_DNAJC3	CE2, CE2q
chr13	97365172	97366298	+	MBNL2	1	2	2	chr13:97365172-97366298	FALSE	chr13:97365172-97366458	TRUE	1127	chr13:97365172-97366458_MBNL2	CE2, CE2q
chr13	98902495	98902971	-	DOCK9	2	3	3	chr13:98902493-98902971,chr13:98902495-98902971	FALSE	chr13:98902492-98902971	TRUE	477	chr13:98902492-98902971_DOCK9	CE2, CE2q
chr13	99539558	99540713	+	TM9SF2	1	3	2	chr13:99539558-99540713	FALSE	chr13:99539558-99540713	FALSE	1156	chr13:99539558-99540713_TM9SF2	CE2, CE2q
chr14	102006171	102007007	+	DYNC1H1	1	3	2	chr14:102006171-102007007	FALSE	chr14:102006171-102007007	FALSE	837	chr14:102006171-102007007_DYNC1H1	CE2, CE2q
chr14	102028142	102029518	+	DYNC1H1	1	3	3	chr14:102028142-102029518	FALSE	chr14:102028142-102029538	TRUE	1377	chr14:102028142-102029538_DYNC1H1	CE2, CF, CE2q
chr14	102030283	102032233	+	DYNC1H1	5	7	7	chr14:102030283-102032227,chr14:102030283-102032229,chr14:102030283-102032231,chr14:102030283-102032232,chr14:102030283-102032233	FALSE	chr14:102030283-102032271	TRUE	1951	chr14:102030283-102032271_DYNC1H1	CE2, CE2q
chr14	102081822	102082110	-	HSP90AA1	4	10	9	chr14:102081822-102082110,chr14:102081827-102082110,chr14:102081828-102082110,chr14:102081829-102082110	FALSE	chr14:102081822-102082110	FALSE	289	chr14:102081822-102082110_HSP90AA1	CE2, CE2q
chr14	102085433	102085757	-	HSP90AA1	2	2	2	chr14:102085433-102085757,chr14:102085495-102085757	TRUE	chr14:102085432-102085757	TRUE	325	chr14:102085432-102085757_HSP90AA1	CE2
chr14	102967180	102968252	-	CDC42BPB	3	3	3	chr14:102967180-102968252,chr14:102967181-102968252,chr14:102967183-102968252	FALSE	chr14:102967171-102968252	TRUE	1073	chr14:102967171-102968252_CDC42BPB	CE2, CE2q
chr14	103336850	103337115	+	EIF5	1	5	4	chr14:103336850-103337115	FALSE	chr14:103336850-103337115	FALSE	266	chr14:103336850-103337115_EIF5	CE2
chr14	103338473	103338734	+	EIF5	2	2	2	chr14:103338473-103338715,chr14:103338473-103338734	TRUE	chr14:103338473-103338734	FALSE	262	chr14:103338473-103338734_EIF5	CE2, CE2q
chr14	103465794	103465931	+	MARK3	1	2	2	chr14:103465794-103465931	FALSE	chr14:103465794-103465971	TRUE	138	chr14:103465794-103465971_MARK3	CE2, DCC, CE2q
chr14	103669599	103670181	+	AL139300.1	1	6	6	chr14:103669599-103670181	FALSE	chr14:103669599-103670181	FALSE	583	chr14:103669599-103670181_KLC1	CE2
chr14	20354948	20355726	+	PARP2	1	3	2	chr14:20354948-20355726	FALSE	chr14:20354948-20355751	TRUE	779	chr14:20354948-20355751_PARP2	CE2, CE2q
chr14	20993192	20993968	+	METTL17	2	2	2	chr14:20993192-20993966,chr14:20993192-20993968	FALSE	chr14:20993192-20993968	FALSE	777	chr14:20993192-20993968_METTL17	CE2
chr14	21022907	21023240	-	NDRG2	3	4	4	chr14:21022907-21023240,chr14:21022909-21023240,chr14:21022913-21023240	FALSE	chr14:21022906-21023240	TRUE	334	NA	CE2
chr14	21262700	21263310	-	HNRNPC	1	2	2	chr14:21262700-21263310	FALSE	chr14:21262699-21263310	TRUE	611	NA	CE2
chr14	21358003	21358314	-	SUPT16H	2	2	2	chr14:21358003-21358314,chr14:21358017-21358314	TRUE	chr14:21358003-21358314	FALSE	312	chr14:21358003-21358314_SUPT16H	CE2
chr14	21391064	21391462	-	CHD8	1	2	2	chr14:21391064-21391462	FALSE	chr14:21391064-21391462	FALSE	399	chr14:21391064-21391462_CHD8	CE2, CE2q
chr14	21498393	21499024	-	METTL3	5	20	14	chr14:21498384-21499024,chr14:21498391-21499024,chr14:21498393-21499024,chr14:21498394-21499024,chr14:21498397-21499024	TRUE	chr14:21498370-21499024	TRUE	632	chr14:21498370-21499024_METTL3	CE2, CF, CE2q
chr14	21500683	21500912	-	METTL3	3	4	4	chr14:21500683-21500912,chr14:21500684-21500912,chr14:21500685-21500912	FALSE	chr14:21500683-21500912	FALSE	230	chr14:21500683-21500912_METTL3	CE2, CE2q
chr14	22909656	22911327	-	RBM23	2	2	2	chr14:22909656-22911327,chr14:22909665-22911327	FALSE	chr14:22909596-22911327	TRUE	1672	chr14:22909596-22911327_RBM23	CE2, CE2q
chr14	23301885	23302159	-	PPP1R3E	1	2	2	chr14:23301885-23302159	FALSE	chr14:23301859-23302159	TRUE	275	NA	CE2
chr14	23308200	23308815	+	BCL2L2	2	2	2	chr14:23308200-23308792,chr14:23308200-23308815	TRUE	chr14:23308200-23308815	FALSE	616	chr14:23308200-23308815_BCL2L2	CE2
chr14	23323484	23323964	+	BCL2L2-PABPN1	1	3	2	chr14:23323484-23323964	FALSE	chr14:23323484-23323964	FALSE	481	chr14:23323484-23323964_PABPN1	CE2
chr14	24182424	24182791	-	IPO4	2	2	2	chr14:24182424-24182791,chr14:24182425-24182791	FALSE	chr14:24182424-24182791	FALSE	368	chr14:24182404-24182791_IPO4	CE2
chr14	24217236	24218132	-	NEDD8-MDP1	3	3	3	chr14:24217236-24218132,chr14:24217237-24218132,chr14:24217265-24218132	TRUE	chr14:24217224-24218132	TRUE	897	NA	CE2
chr14	30628280	30629576	+	SCFD1	2	3	2	chr14:30628280-30629576,chr14:30628280-30630472	TRUE	chr14:30628280-30630476	TRUE	1297	chr14:30628280-30630476_SCFD1	CE2, CE2q
chr14	30675066	30675732	+	SCFD1	1	4	2	chr14:30675066-30675732	FALSE	chr14:30675066-30694772	TRUE	667	chr14:30675066-30694772_SCFD1	CE2, DCC, CF, CE2q
chr14	30955694	30956138	-	STRN3	1	2	2	chr14:30955694-30956138	FALSE	chr14:30955694-30956138	FALSE	445	chr14:30955694-30956138_STRN3	CE2, CE2q
chr14	34800391	34801093	-	BAZ1A	3	5	5	chr14:34800391-34801093,chr14:34800394-34801093,chr14:34800416-34801093	TRUE	chr14:34800391-34801093	FALSE	703	chr14:34800391-34801093_BAZ1A	CE2, CE2q
chr14	34999596	35007355	+	SRP54	2	2	2	chr14:34999596-35007345,chr14:34999596-35007355	FALSE	chr14:34999596-35008651	TRUE	7760	NA	CE2, CF
chr14	35023081	35028063	+	SRP54	2	2	2	chr14:35023081-35023360,chr14:35023081-35028063	TRUE	chr14:35023081-35028087	TRUE	4983	chr14:35023081-35028087_SRP54	CE2, DCC, CF, CE2q
chr14	35313060	35314360	+	AL121594.1,PSMA6	2	3	3	chr14:35313060-35314359,chr14:35313060-35314360	FALSE	chr14:35313060-35314360	FALSE	1301	chr14:35313060-35314360_PSMA6	CE2
chr14	35750692	35752023	-	RALGAPA1	3	3	3	chr14:35750692-35752023,chr14:35750719-35752023,chr14:35750756-35752023	TRUE	chr14:35750691-35752023	TRUE	1332	chr14:35750691-35752023_RALGAPA1	CE2, CE2q
chr14	39092630	39093186	-	SEC23A	2	2	2	chr14:39092630-39093186,chr14:39092635-39093186	FALSE	chr14:39092628-39093186	TRUE	557	NA	CE2
chr14	39175393	39176077	+	PNN	2	2	2	chr14:39175393-39176076,chr14:39175393-39176077	FALSE	chr14:39175393-39176077	FALSE	685	chr14:39175393-39176077_PNN	CE2
chr14	39179463	39180502	+	PNN	2	3	3	chr14:39179463-39180496,chr14:39179463-39180502	FALSE	chr14:39179463-39180502	FALSE	1040	chr14:39179463-39180502_PNN	CE2, CE2q
chr14	49802728	49803236	-	NEMF	2	4	4	chr14:49802728-49803236,chr14:49802729-49803236	FALSE	chr14:49802728-49803236	FALSE	509	chr14:49802728-49803236_NEMF	CE2, CE2q
chr14	50438146	50440012	-	MAP4K5	8	13	12	chr14:50438096-50440012,chr14:50438139-50440012,chr14:50438140-50440012,chr14:50438141-50440012,chr14:50438143-50440012,chr14:50438146-50440012,chr14:50438147-50440012,chr14:50438149-50440012	TRUE	chr14:50438012-50440012	TRUE	1867	chr14:50438012-50440012_MAP4K5	CE2, DCC, CE2q
chr14	51993823	51994172	+	RTRAF	2	2	2	chr14:51993823-51994024,chr14:51993823-51994172	TRUE	chr14:51993823-51998493	TRUE	350	chr14:51993823-51998493_RTRAF	CE2
chr14	53103479	53103682	-	DDHD1	1	3	3	chr14:53103479-53103682	FALSE	chr14:53103052-53103682	TRUE	204	chr14:53103052-53103682_DDHD1	CE2
chr14	54432221	54436368	-	CNIH1	2	2	2	chr14:54432221-54436368,chr14:54432222-54436368	FALSE	chr14:54432221-54436368	FALSE	4148	chr14:54432221-54436078_CNIH1	CE2, CF, CE2q
chr14	54480960	54481325	-	GMFB	1	2	2	chr14:54480960-54481325	FALSE	chr14:54480942-54481325	TRUE	366	chr14:54480960-54481407_GMFB	CE2, CE2q
chr14	54480956	54481407	-	GMFB	1	8	7	chr14:54480956-54481407	FALSE	chr14:54480956-54481407	FALSE	452	chr14:54480960-54481407_GMFB	CE2, CE2q
chr14	54480958	54481408	-	GMFB	2	19	18	chr14:54480958-54481408,chr14:54480959-54481408	FALSE	chr14:54480957-54481408	TRUE	451	chr14:54480960-54481407_GMFB	CE2, CE2q
chr14	54480960	54481408	-	GMFB	1	7	7	chr14:54480960-54481408	FALSE	chr14:54480960-54481408	FALSE	449	chr14:54480960-54481407_GMFB	CE2, CE2q
chr14	54481460	54482152	-	GMFB	4	7	6	chr14:54481459-54482152,chr14:54481460-54482152,chr14:54481463-54482152,chr14:54481481-54482152	TRUE	chr14:54481459-54482152	TRUE	693	chr14:54481459-54482152_GMFB	CE2, CE2q
chr14	55063326	55064612	+	MAPK1IP1L	2	2	2	chr14:55063326-55064593,chr14:55063326-55064612	TRUE	chr14:55063326-55064615	TRUE	1287	chr14:55063326-55064615_MAPK1IP1L	CE2, CE2q
chr14	55350551	55351220	+	FBXO34	2	3	2	chr14:55350551-55351067,chr14:55350551-55351220	TRUE	chr14:55350551-55354500	TRUE	670	NA	CE2
chr14	55658615	55659665	+	KTN1	3	5	5	chr14:55658615-55658912,chr14:55658615-55659664,chr14:55658615-55659665	TRUE	chr14:55658615-55659665	FALSE	1051	chr14:55658615-55659665_KTN1	CE2, CE2q
chr14	57231721	57232666	-	EXOC5	2	2	2	chr14:57231721-57232666,chr14:57231734-57232666	TRUE	chr14:57231716-57232666	TRUE	946	chr14:57231716-57232666_EXOC5	CE2, CE2q
chr14	58270999	58271850	+	PSMA3	2	3	3	chr14:58270999-58271315,chr14:58270999-58271850	TRUE	chr14:58270999-58271850	FALSE	852	chr14:58270999-58271850_PSMA3	CE2, CE2q
chr14	60125824	60133941	+	PCNX4	1	2	2	chr14:60125824-60133941	FALSE	chr14:60125824-60133969	TRUE	8118	chr14:60125824-60133969_PCNX4	CE2, CE2q
chr14	61745818	61746933	+	HIF1A	2	3	3	chr14:61745818-61746928,chr14:61745818-61746933	FALSE	chr14:61745818-61746933	FALSE	1116	chr14:61745818-61746933_HIF1A	CE2
chr14	61776254	61778028	+	SNAPC1	2	4	3	chr14:61776254-61778028,chr14:61776254-61778040	TRUE	chr14:61776254-61778071	TRUE	1775	chr14:61776254-61778071_SNAPC1	CE2
chr14	67320398	67321041	+	MPP5	5	8	7	chr14:67320398-67321036,chr14:67320398-67321037,chr14:67320398-67321038,chr14:67320398-67321040,chr14:67320398-67321041	FALSE	chr14:67320398-67321056	TRUE	644	chr14:67320398-67321056_MPP5	CE2, CE2q
chr14	67662554	67663028	-	VTI1B	2	2	2	chr14:67662554-67663028,chr14:67662561-67663028	FALSE	chr14:67662536-67663028	TRUE	475	NA	CE2
chr14	67761585	67762202	-	ZFYVE26	2	2	2	chr14:67761585-67762202,chr14:67761986-67762202	TRUE	chr14:67761585-67762202	FALSE	618	chr14:67761585-67762202_ZFYVE26	CE2
chr14	67776133	67777558	-	ZFYVE26	2	3	2	chr14:67776124-67777558,chr14:67776133-67777558	FALSE	chr14:67776107-67777558	TRUE	1426	chr14:67776107-67777558_ZFYVE26	CE2, CE2q
chr14	69770541	69770990	+	SRSF5	2	2	2	chr14:69770541-69770970,chr14:69770541-69770990	TRUE	chr14:69770541-69770994	TRUE	450	chr14:69770541-69770994_SRSF5	CE2, CE2q
chr14	72954484	72955521	+	DCAF4	1	2	2	chr14:72954484-72955521	FALSE	chr14:72954484-72955522	TRUE	1038	chr14:72954484-72955522_DCAF4	CE2, CE2q
chr14	73111156	73111527	+	RBM25	2	2	2	chr14:73111156-73111526,chr14:73111156-73111527	FALSE	chr14:73111156-73111527	FALSE	372	chr14:73111156-73111527_RBM25	CE2
chr14	75107488	75109684	-	NEK9	1	5	4	chr14:75107488-75109684	FALSE	chr14:75107488-75109684	FALSE	2197	chr14:75107488-75109684_NEK9	CE2, CE2q
chr14	75280129	75280530	+	FOS	2	2	2	chr14:75280129-75280320,chr14:75280129-75280530	TRUE	chr14:75280129-75280559	TRUE	402	NA	CE2
chr14	77435920	77437807	-	VIPAS39	1	2	2	chr14:77435920-77437807	FALSE	chr14:77435920-77437807	FALSE	1888	chr14:77435920-77437807_VIPAS39	CE2, CE2q
chr14	90400096	90401258	+	CALM1	2	5	4	chr14:90400096-90401257,chr14:90400096-90401258	FALSE	chr14:90400096-90401258	FALSE	1163	chr14:90400096-90401258_CALM1	CE2, CE2q
chr14	91461609	91462048	-	PPP4R3A	1	3	2	chr14:91461609-91462048	FALSE	chr14:91461608-91462048	TRUE	440	chr14:91461608-91462048_PPP4R3A	CE2, CE2q
chr14	91972862	91974626	-	TRIP11	2	7	5	chr14:91972862-91974626,chr14:91972863-91974626	FALSE	chr14:91972862-91974626	FALSE	1765	chr14:91972862-91974626_TRIP11	CE2, DCC, CE2q
chr14	94051094	94051339	-	DDX24	2	2	2	chr14:94051094-94051339,chr14:94051125-94051339	TRUE	chr14:94051070-94051339	TRUE	246	NA	CE2
chr14	94057561	94057821	-	DDX24	2	2	2	chr14:94057561-94057821,chr14:94057621-94057821	TRUE	chr14:94055185-94057821	TRUE	261	chr14:94055185-94057821_DDX24	CE2, CF
chr14	94114881	94115780	+	IFI27	1	3	3	chr14:94114881-94115780	FALSE	chr14:94114881-94115780	FALSE	900	chr14:94114881-94115780_IFI27	CE2, CE2q
chr14	95209478	95210685	-	CLMN	2	2	2	chr14:95209478-95210685,chr14:95209480-95210685	FALSE	chr14:95209478-95210685	FALSE	1208	chr14:95209478-95210685_CLMN	CE2, CE2q
chr14	96520229	96521005	+	PAPOLA	1	10	8	chr14:96520229-96521005	FALSE	chr14:96520229-96521005	FALSE	777	chr14:96520229-96520963_PAPOLA	CE2, CE2q
chr14	96531587	96532330	+	PAPOLA	12	38	30	chr14:96531587-96532267,chr14:96531587-96532271,chr14:96531587-96532275,chr14:96531587-96532276,chr14:96531587-96532277,chr14:96531587-96532279,chr14:96531587-96532280,chr14:96531587-96532281,chr14:96531587-96532283,chr14:96531587-96532328,chr14:96531587-96532329,chr14:96531587-96532330	TRUE	chr14:96531587-96532330	FALSE	744	NA	CE2
chr14	96532650	96532994	+	PAPOLA	2	3	2	chr14:96532650-96532994,chr14:96532650-96534412	TRUE	chr14:96532650-96534490	TRUE	345	NA	CE2
chr15	101287703	101291961	-	SNRPA1	1	5	4	chr15:101287703-101291961	FALSE	chr15:101287703-101291961	FALSE	4259	chr15:101287703-101291961_SNRPA1	CE2, CE2q
chr15	29727015	29727936	-	TJP1	5	5	5	chr15:29727015-29727936,chr15:29727016-29727936,chr15:29727018-29727936,chr15:29727022-29727936,chr15:29727023-29727936	FALSE	chr15:29726992-29727936	TRUE	922	chr15:29726992-29727936_TJP1	CE2, CE2q
chr15	32615919	32616079	+	ARHGAP11A	2	2	2	chr15:32615919-32616046,chr15:32615919-32616079	TRUE	chr15:32615919-32620107	TRUE	161	NA	CE2
chr15	36808490	36808862	+	C15orf41	4	4	4	chr15:36808490-36808753,chr15:36808490-36808761,chr15:36808490-36808825,chr15:36808490-36808862	TRUE	chr15:36808490-36808903	TRUE	373	NA	CE2
chr15	39590624	39591190	+	THBS1	2	10	6	chr15:39590624-39591189,chr15:39590624-39591190	FALSE	chr15:39590624-39591190	FALSE	567	chr15:39590624-39591190_THBS1	CE2, CE2q
chr15	39997066	39998729	+	EIF2AK4	1	2	2	chr15:39997066-39998729	FALSE	chr15:39997066-39998730	TRUE	1664	chr15:39997066-39998730_EIF2AK4	CE2, CF, CE2q
chr15	40828173	40828386	-	PPP1R14D	2	2	2	chr15:40828173-40828386,chr15:40828178-40828386	FALSE	chr15:40817348-40828386	TRUE	214	chr15:40817348-40828386_PPP1R14D	CE2, CF, CE2q
chr15	41069666	41070466	-	INO80	2	3	3	chr15:41069666-41070466,chr15:41069667-41070466	FALSE	chr15:41069666-41070466	FALSE	801	chr15:41069666-41070466_INO80	CE2, CE2q
chr15	41073496	41074369	-	INO80	1	3	3	chr15:41073496-41074369	FALSE	chr15:41073496-41074369	FALSE	874	chr15:41073496-41074369_INO80	CE2, CE2q
chr15	41234235	41235230	+	CHP1	2	7	5	chr15:41234235-41235230,chr15:41234235-41235232	FALSE	chr15:41234235-41243666	TRUE	996	NA	CE2, CE2q
chr15	41476524	41477164	+	RTF1	2	3	3	chr15:41476524-41477163,chr15:41476524-41477164	FALSE	chr15:41476524-41477164	FALSE	641	chr15:41476524-41477164_RTF1	CE2, CE2q
chr15	41815800	41816524	+	MAPKBP1	1	3	2	chr15:41815800-41816524	FALSE	chr15:41815800-41816558	TRUE	725	chr15:41815800-41816558_MAPKBP1	CE2, CE2q
chr15	41829293	41830259	+	JMJD7	2	14	12	chr15:41829293-41830259,chr15:41829293-41830261	FALSE	chr15:41829293-41834739	TRUE	967	NA	CE2
chr15	42724646	42725143	-	CDAN1	1	2	2	chr15:42724646-42725143	FALSE	chr15:42724617-42725143	TRUE	498	chr15:42724617-42725143_CDAN1	CE2
chr15	43058478	43059084	-	UBR1	6	13	10	chr15:43058430-43059084,chr15:43058431-43059084,chr15:43058477-43059084,chr15:43058478-43059084,chr15:43058481-43059084,chr15:43058483-43059084	TRUE	chr15:43058430-43059084	TRUE	607	chr15:43058430-43059084_UBR1	CE2, DCC, CE2q
chr15	43770581	43771103	+	PDIA3	2	3	3	chr15:43770581-43771101,chr15:43770581-43771103	FALSE	chr15:43770581-43771104	TRUE	523	chr15:43770581-43771104_PDIA3	CE2, DCC, CE2q
chr15	44717705	44718010	+	B2M	7	17	17	chr15:44717705-44717920,chr15:44717705-44717927,chr15:44717705-44717931,chr15:44717705-44717974,chr15:44717705-44717977,chr15:44717705-44718010,chr15:44717705-44718042	TRUE	chr15:44717705-44718757	TRUE	306	NA	CE2
chr15	45114753	45115775	+	DUOXA2	2	2	2	chr15:45114753-45115626,chr15:45114753-45115775	TRUE	chr15:45114753-45115798	TRUE	1023	chr15:45114753-45115798_DUOXA2	CE2, DCC, CF, CE2q
chr15	48797748	48797947	-	CEP152	1	3	3	chr15:48797748-48797947	FALSE	chr15:48797731-48797947	TRUE	200	chr15:48797731-48797947_CEP152	CE2
chr15	50476994	50477273	+	USP8	3	4	3	chr15:50476994-50477272,chr15:50476994-50477273,chr15:50476994-50477274	FALSE	chr15:50476994-50477275	TRUE	280	chr15:50476994-50477275_USP8	CE2, CE2q
chr15	50614264	50619744	-	TRPM7	1	4	3	chr15:50614264-50619744	FALSE	chr15:50614264-50619744	FALSE	5481	chr15:50614264-50619744_TRPM7	CE2, CE2q
chr15	50720101	50722123	-	SPPL2A	1	4	2	chr15:50720101-50722123	FALSE	chr15:50720101-50722123	FALSE	2023	chr15:50720101-50722123_SPPL2A	CE2, CE2q
chr15	50725363	50726320	-	SPPL2A	2	2	2	chr15:50725363-50726320,chr15:50725365-50726320	FALSE	chr15:50725324-50726320	TRUE	958	chr15:50726127-50726320_SPPL2A	CE2
chr15	55320411	55321272	+	PIGB	1	3	3	chr15:55320411-55321272	FALSE	chr15:55320411-55321272	FALSE	862	chr15:55320411-55321269_PIGB	CE2, CE2q
chr15	58627730	58633314	-	ADAM10	4	5	5	chr15:58627727-58633314,chr15:58627730-58633314,chr15:58627765-58633314,chr15:58627829-58633314	TRUE	chr15:58597519-58633314	TRUE	5585	NA	CE2
chr15	58610521	58610998	-	ADAM10	2	2	2	chr15:58610521-58610998,chr15:58610523-58610998	FALSE	chr15:58610518-58610998	TRUE	478	chr15:58610518-58610998_ADAM10	CE2
chr15	58640960	58643885	-	ADAM10	3	3	3	chr15:58640960-58643885,chr15:58640962-58643885,chr15:58640981-58643885	TRUE	chr15:58640961-58643885	TRUE	2926	chr15:58640961-58643885_ADAM10	CE2, DCC, CE2q
chr15	58888574	58889429	-	SLTM	2	2	2	chr15:58888574-58889429,chr15:58888576-58889429	FALSE	chr15:58888574-58889429	FALSE	856	chr15:58888574-58889429_SLTM	CE2
chr15	58894197	58894432	-	SLTM	2	2	2	chr15:58894197-58894432,chr15:58894215-58894432	TRUE	chr15:58894194-58894432	TRUE	236	chr15:58894194-58894432_SLTM	CE2, CE2q
chr15	58912611	58913498	-	SLTM	2	4	2	chr15:58912611-58913498,chr15:58912636-58913498	TRUE	chr15:58912611-58913498	FALSE	888	chr15:58912611-58913498_SLTM	CE2, CE2q
chr15	59214315	59214639	-	MYO1E	2	4	4	chr15:59214315-59214639,chr15:59214316-59214639	FALSE	chr15:59214315-59214639	FALSE	325	chr15:59214315-59214639_MYO1E	CE2, CE2q
chr15	60453942	60455002	-	ICE2	1	5	2	chr15:60453942-60455002	FALSE	chr15:60453785-60455002	TRUE	1061	chr15:60453785-60455002_ICE2	CE2
chr15	63060940	63061712	+	TPM1	2	11	7	chr15:63060940-63061711,chr15:63060940-63061712	FALSE	chr15:63060940-63061712	FALSE	773	chr15:63061274-63061712_TPM1	CE2
chr15	63723356	63725291	-	HERC1	1	4	3	chr15:63723356-63725291	FALSE	chr15:63723356-63725291	FALSE	1936	chr15:63723356-63725291_HERC1	CE2, CE2q
chr15	63754651	63755228	-	HERC1	2	2	2	chr15:63754651-63755228,chr15:63754939-63755228	TRUE	chr15:63754649-63755228	TRUE	578	chr15:63754649-63755228_HERC1	CE2, CF
chr15	64156162	64156724	-	PPIB	2	9	7	chr15:64156162-64156724,chr15:64156173-64156724	TRUE	chr15:64156146-64156724	TRUE	563	chr15:64156146-64156724_PPIB	CE2, CE2q
chr15	65562885	65564214	+	HACD3	2	2	2	chr15:65562885-65564206,chr15:65562885-65564214	FALSE	chr15:65562885-65564214	FALSE	1330	chr15:65562885-65564214_HACD3	CE2, CE2q
chr15	65645704	65650381	+	SLC24A1	1	3	2	chr15:65645704-65650381	FALSE	chr15:65645704-65650381	FALSE	4678	chr15:65645704-65650381_SLC24A1	CE2, CE2q
chr15	66306953	66308708	+	DIS3L	2	2	2	chr15:66306953-66308707,chr15:66306953-66308708	FALSE	chr15:66306953-66308708	FALSE	1756	chr15:66306953-66308708_DIS3L	CE2, CE2q
chr15	66332021	66332718	+	DIS3L	3	3	3	chr15:66332021-66332715,chr15:66332021-66332717,chr15:66332021-66332718	FALSE	chr15:66332021-66332735	TRUE	698	chr15:66332021-66332735_DIS3L	CE2, CE2q
chr15	66499655	66500055	-	RPL4	2	2	2	chr15:66499655-66500055,chr15:66499656-66500055	FALSE	chr15:66499653-66500055	TRUE	401	chr15:66499653-66500055_RPL4	CE2, CE2q
chr15	66501513	66501787	-	RPL4	2	2	2	chr15:66501513-66501787,chr15:66501516-66501787	FALSE	chr15:66501505-66501787	TRUE	275	NA	CE2
chr15	66501909	66502611	-	RPL4	2	2	2	chr15:66501909-66502611,chr15:66501910-66502611	FALSE	chr15:66501874-66502611	TRUE	703	chr15:66501913-66502611_RPL4	CE2
chr15	66501913	66502611	-	RPL4	5	16	12	chr15:66501912-66502611,chr15:66501913-66502611,chr15:66501914-66502611,chr15:66501917-66502611,chr15:66501923-66502611	TRUE	chr15:66501913-66502611	FALSE	699	chr15:66501913-66502611_RPL4	CE2
chr15	67204149	67208561	-	AAGAB	2	7	6	chr15:67204149-67208561,chr15:67207852-67208561	TRUE	chr15:67204149-67208561	FALSE	4413	chr15:67204149-67208561_AAGAB	CE2, CF, CE2q
chr15	72208919	72209672	-	PKM	2	2	2	chr15:72208919-72209672,chr15:72208920-72209672	FALSE	chr15:72208892-72209672	TRUE	754	chr15:72208892-72209672_PKM	CE2
chr15	72265992	72266744	-	PARP6	2	19	17	chr15:72265992-72266744,chr15:72265993-72266744	FALSE	chr15:72265992-72266744	FALSE	753	chr15:72265992-72266744_PARP6	CE2, CE2q
chr15	74620226	74622119	+	CLK3	2	2	2	chr15:74620226-74621940,chr15:74620226-74622119	TRUE	chr15:74620226-74622119	FALSE	1894	chr15:74620226-74622119_CLK3	CE2
chr15	74721719	74722272	-	CYP1A1	3	10	5	chr15:74721718-74722272,chr15:74721719-74722272,chr15:74721720-74722272	FALSE	chr15:74721718-74722272	TRUE	554	chr15:74721718-74722272_CYP1A1	CE2, CE2q
chr15	75375873	75380628	-	SIN3A	2	3	2	chr15:75375873-75380628,chr15:75375897-75380628	TRUE	chr15:75375873-75380628	FALSE	4756	chr15:75375873-75380628_SIN3A	CE2, CE2q
chr15	75411746	75412762	-	SIN3A	2	2	2	chr15:75411746-75412762,chr15:75411761-75412762	TRUE	chr15:75411744-75412762	TRUE	1017	chr15:75411744-75412762_SIN3A	CE2, CE2q
chr15	78024540	78025258	-	TBC1D2B	4	7	6	chr15:78024540-78025258,chr15:78024541-78025258,chr15:78024546-78025258,chr15:78024599-78025258	TRUE	chr15:78024540-78025258	FALSE	719	chr15:78024540-78025258_TBC1D2B	CE2, CE2q
chr15	78285340	78286040	-	WDR61	1	17	14	chr15:78285340-78286040	FALSE	chr15:78285340-78286040	FALSE	701	chr15:78285340-78286040_WDR61	CE2
chr15	78465389	78466262	+	IREB2	4	5	5	chr15:78465389-78466260,chr15:78465389-78466261,chr15:78465389-78466262,chr15:78465389-78466263	FALSE	chr15:78465389-78466270	TRUE	874	chr15:78465389-78466270_IREB2	CE2, CE2q
chr15	78473382	78476163	+	IREB2	2	2	2	chr15:78473382-78476162,chr15:78473382-78476163	FALSE	chr15:78473382-78476187	TRUE	2782	NA	CE2
chr15	78541931	78542176	+	PSMA4	1	2	2	chr15:78541931-78542176	FALSE	chr15:78541931-78542176	FALSE	246	chr15:78541931-78542176_PSMA4	CE2
chr15	78934648	78934977	-	CTSH	2	2	2	chr15:78934648-78934977,chr15:78934737-78934977	TRUE	chr15:78932459-78934977	TRUE	330	chr15:78932459-78934977_CTSH	CE2, DCC
chr15	78935083	78935679	-	CTSH	2	2	2	chr15:78935083-78935679,chr15:78935084-78935679	FALSE	chr15:78935083-78935679	FALSE	597	chr15:78935083-78935679_CTSH	CE2, CE2q
chr15	80120499	80121711	+	ZFAND6	1	3	3	chr15:80120499-80121711	FALSE	chr15:80120499-80121711	FALSE	1213	chr15:80120499-80121711_ZFAND6	CE2, CE2q
chr15	82536885	82538305	-	RPS17	2	5	4	chr15:82536883-82538305,chr15:82536885-82538305	FALSE	chr15:82536882-82538305	TRUE	1421	NA	CE2
chr15	89281301	89281745	+	FANCI	2	2	2	chr15:89281301-89281736,chr15:89281301-89281745	FALSE	chr15:89281301-89281764	TRUE	445	chr15:89281301-89281764_FANCI	CE2, CE2q
chr15	90217603	90217744	+	SEMA4B	1	4	4	chr15:90217603-90217744	FALSE	chr15:90217603-90217766	TRUE	142	chr15:90217603-90217766_SEMA4B	CE2, CE2q
chr15	90223989	90224664	+	SEMA4B	2	2	2	chr15:90223989-90224651,chr15:90223989-90224664	TRUE	chr15:90223989-90224967	TRUE	676	chr15:90223989-90224967_SEMA4B	CE2, CE2q
chr15	90483594	90484184	+	IQGAP1	2	4	2	chr15:90483594-90484131,chr15:90483594-90484184	TRUE	chr15:90483594-90484219	TRUE	591	chr15:90483594-90484219_IQGAP1	CE2, CE2q
chr15	90486133	90486953	+	IQGAP1	2	3	3	chr15:90486133-90486952,chr15:90486133-90486953	FALSE	chr15:90486133-90486953	FALSE	821	chr15:90486133-90486953_IQGAP1	CE2
chr15	92946217	92948951	+	AC013394.1	2	6	4	chr15:92946217-92948950,chr15:92946217-92948951	FALSE	chr15:92946217-92948951	FALSE	2735	NA	CE2
chr15	92997404	92998462	+	CHD2	5	9	8	chr15:92997404-92998437,chr15:92997404-92998462,chr15:92997404-92998463,chr15:92997404-92998469,chr15:92997404-92998476	TRUE	chr15:92997404-92998498	TRUE	1059	chr15:92997404-92998498_CHD2	CE2, CE2q
chr15	97966043	97968002	+	ARRDC4	2	3	3	chr15:97966043-97967998,chr15:97966043-97968002	FALSE	chr15:97966043-97968013	TRUE	1960	chr15:97966043-97968013_ARRDC4	CE2, CE2q
chr15	98930306	98934821	+	IGF1R	1	3	2	chr15:98930306-98934821	FALSE	chr15:98930306-98934823	TRUE	4516	chr15:98930306-98934823_IGF1R	CE2, DCC, CE2q
chr16	11886936	11887569	-	GSPT1	1	2	2	chr16:11886936-11887569	FALSE	chr16:11886932-11887569	TRUE	634	chr16:11886932-11887569_GSPT1	CE2, CE2q
chr16	14217288	14218802	+	MRTFB	3	18	13	chr16:14217288-14218794,chr16:14217288-14218802,chr16:14217288-14218803	FALSE	chr16:14217288-14218819	TRUE	1515	chr16:14217288-14218819_MRTFB	CE2, CE2q
chr16	18866776	18868189	-	SMG1	1	2	2	chr16:18866776-18868189	FALSE	chr16:18866776-18868189	FALSE	1414	chr16:18866776-18868189_SMG1	CE2, CE2q
chr16	18884206	18885089	-	SMG1	8	37	30	chr16:18884205-18885089,chr16:18884206-18885089,chr16:18884207-18885089,chr16:18884208-18885089,chr16:18884209-18885089,chr16:18884210-18885089,chr16:18884211-18885089,chr16:18884218-18885089	TRUE	chr16:18884168-18885089	TRUE	884	NA	CE2
chr16	19045439	19047059	+	TMC7	1	2	2	chr16:19045439-19047059	FALSE	chr16:19045439-19047062	TRUE	1621	chr16:19045439-19047062_TMC7	CE2, CE2q
chr16	19575123	19579051	+	VPS35L	2	2	2	chr16:19575123-19579050,chr16:19575123-19579051	FALSE	chr16:19575123-19579051	FALSE	3929	NA	CE2
chr16	1962931	1963148	-	RPS2	1	8	8	chr16:1962931-1963148	FALSE	chr16:1962910-1963148	TRUE	218	chr16:1962910-1963148_RPS2	CE2
chr16	228133	228332	-	LUC7L	2	3	2	chr16:227969-228332,chr16:228133-228332	TRUE	chr16:227337-228332	TRUE	200	NA	CE2
chr16	23679341	23680057	+	PLK1	2	2	2	chr16:23679341-23680056,chr16:23679341-23680057	FALSE	chr16:23679341-23680083	TRUE	717	NA	CE2
chr16	24562162	24563198	+	RBBP6	3	3	3	chr16:24562162-24563194,chr16:24562162-24563196,chr16:24562162-24563198	FALSE	chr16:24562162-24563198	FALSE	1037	chr16:24562162-24563198_RBBP6	CE2, CE2q
chr16	24805152	24805604	+	TNRC6A	1	3	2	chr16:24805152-24805604	FALSE	chr16:24805152-24805604	FALSE	453	chr16:24805152-24805604_TNRC6A	CE2, DCC
chr16	2758548	2758984	+	SRRM2	2	2	2	chr16:2758548-2758982,chr16:2758548-2758984	FALSE	chr16:2758548-2758984	FALSE	437	chr16:2758548-2758984_SRRM2	CE2, CE2q
chr16	28104708	28106042	-	XPO6	1	2	2	chr16:28104708-28106042	FALSE	chr16:28104708-28106042	FALSE	1335	chr16:28104708-28106042_XPO6	CE2, CE2q
chr16	28723552	28724321	+	EIF3C	2	3	3	chr16:28723552-28723668,chr16:28723552-28724321	TRUE	chr16:28723552-28724321	FALSE	770	chr16:28723552-28724321_EIF3C	CE2
chr16	29819903	29820023	+	AC120114.4	4	8	7	chr16:29819903-29819984,chr16:29819903-29820017,chr16:29819903-29820021,chr16:29819903-29820023	TRUE	chr16:29819903-29830473	TRUE	121	NA	CE2
chr16	29859024	29859174	-	CDIPT	1	3	3	chr16:29859024-29859174	FALSE	chr16:29858692-29859174	TRUE	151	NA	CE2
chr16	30720979	30721188	+	SRCAP	4	22	17	chr16:30720979-30721186,chr16:30720979-30721187,chr16:30720979-30721188,chr16:30720979-30721189	FALSE	chr16:30720979-30721188	FALSE	210	chr16:30720979-30721188_SRCAP	CE2
chr16	30763560	30764175	+	RNF40	2	2	2	chr16:30763560-30764171,chr16:30763560-30764175	FALSE	chr16:30763560-30764178	TRUE	616	chr16:30763560-30764178_RNF40	CE2, CE2q
chr16	30764386	30764937	+	RNF40	1	2	2	chr16:30764386-30764937	FALSE	chr16:30764386-30764937	FALSE	552	chr16:30764386-30764937_RNF40	CE2
chr16	30927964	30928438	+	FBXL19	2	2	2	chr16:30927964-30928042,chr16:30927964-30928438	TRUE	chr16:30927964-30928466	TRUE	475	chr16:30927964-30928466_FBXL19	CE2
chr16	31191111	31191398	+	FUS	2	4	4	chr16:31191111-31191397,chr16:31191111-31191398	FALSE	chr16:31191111-31191398	FALSE	288	chr16:31191111-31191398_FUS	CE2, CE2q
chr16	3657342	3657699	+	DNASE1	1	2	2	chr16:3657342-3657699	FALSE	chr16:3657342-3657719	TRUE	358	chr16:3657342-3657719_DNASE1	CE2, CE2q
chr16	3769354	3770569	-	CREBBP	2	2	2	chr16:3769354-3770569,chr16:3769355-3770569	FALSE	chr16:3769354-3770569	FALSE	1216	chr16:3769354-3770569_CREBBP	CE2, CE2q
chr16	3781307	3782683	-	CREBBP	2	2	2	chr16:3781307-3782683,chr16:3781312-3782683	FALSE	chr16:3781307-3782683	FALSE	1377	chr16:3781307-3782683_CREBBP	CE2, CE2q
chr16	50100374	50102258	+	HEATR3	1	4	3	chr16:50100374-50102258	FALSE	chr16:50100374-50102258	FALSE	1885	chr16:50100374-50102258_HEATR3	CE2, CE2q
chr16	52446246	52450276	-	TOX3	1	3	2	chr16:52446246-52450276	FALSE	chr16:52446222-52450276	TRUE	4031	chr16:52446222-52450276_TOX3	CE2, CE2q
chr16	55531975	55532796	+	LPCAT2	2	2	2	chr16:55531975-55532232,chr16:55531975-55532796	TRUE	chr16:55531975-55532823	TRUE	822	chr16:55531975-55532823_LPCAT2	CE2, CE2q
chr16	56499923	56500853	-	BBS2	2	2	2	chr16:56499923-56500853,chr16:56500024-56500853	TRUE	chr16:56499908-56500853	TRUE	931	chr16:56499908-56500853_BBS2	CE2
chr16	58166685	58167206	-	CSNK2A2	5	10	9	chr16:58166685-58167206,chr16:58166686-58167206,chr16:58166688-58167206,chr16:58166702-58167206,chr16:58166703-58167206	TRUE	chr16:58166685-58167206	FALSE	522	chr16:58166685-58167206_CSNK2A2	CE2, CE2q
chr16	58671245	58672095	-	SLC38A7	1	2	2	chr16:58671245-58672095	FALSE	chr16:58671245-58672095	FALSE	851	chr16:58671245-58672095_SLC38A7	CE2
chr16	67131330	67132445	+	C16orf70	1	3	2	chr16:67131330-67132445	FALSE	chr16:67131330-67132445	FALSE	1116	chr16:67131330-67132445_C16orf70	CE2, CE2q
chr16	67999246	67999374	-	DPEP2	1	2	2	chr16:67999246-67999374	FALSE	chr16:67993258-67999374	TRUE	129	NA	CE2
chr16	68822155	68829709	+	CDH1	2	4	2	chr16:68822155-68829709,chr16:68822155-68833531	TRUE	chr16:68822155-68834202	TRUE	7555	NA	CE2
chr16	69384711	69385390	-	TERF2	2	3	3	chr16:69384711-69385390,chr16:69384712-69385390	FALSE	chr16:69384711-69385390	FALSE	680	NA	CE2
chr16	69655800	69659692	+	NFAT5	1	3	2	chr16:69655800-69659692	FALSE	chr16:69655800-69659726	TRUE	3893	chr16:69655800-69659726_NFAT5	CE2, CE2q
chr16	70529200	70530728	+	SF3B3	3	5	4	chr16:70529200-70530714,chr16:70529200-70530722,chr16:70529200-70530728	TRUE	chr16:70529200-70530744	TRUE	1529	chr16:70529200-70530744_SF3B3	CE2
chr16	70535421	70538322	+	SF3B3	3	4	4	chr16:70535421-70538319,chr16:70535421-70538322,chr16:70535421-70538325	FALSE	chr16:70535421-70538322	FALSE	2902	chr16:70535421-70538322_SF3B3	CE2
chr16	70564051	70565064	+	SF3B3	2	4	2	chr16:70564051-70565063,chr16:70564051-70565064	FALSE	chr16:70564051-70565064	FALSE	1014	chr16:70564051-70565064_SF3B3	CE2, CE2q
chr16	70780953	70781868	-	VAC14	1	2	2	chr16:70780953-70781868	FALSE	chr16:70780940-70781868	TRUE	916	chr16:70780940-70781868_VAC14	CE2, CE2q
chr16	71923381	71924768	+	IST1	2	8	7	chr16:71923381-71924767,chr16:71923381-71924768	FALSE	chr16:71923381-71924768	FALSE	1388	chr16:71923385-71924768_IST1	CE2
chr16	74300207	74301051	+	PSMD7	1	4	4	chr16:74300207-74301051	FALSE	chr16:74300207-74301051	FALSE	845	chr16:74300207-74301051_PSMD7	CE2, CE2q
chr16	74301653	74302210	+	PSMD7	1	2	2	chr16:74301653-74302210	FALSE	chr16:74301653-74302211	TRUE	558	chr16:74301653-74302211_PSMD7	CE2, CE2q
chr16	74626555	74628451	-	RFWD3	1	4	3	chr16:74626555-74628451	FALSE	chr16:74626555-74628451	FALSE	1897	chr16:74626555-74628451_RFWD3	CE2, CE2q
chr16	75600380	75603084	-	ADAT1	1	2	2	chr16:75600380-75603084	FALSE	chr16:75600349-75603084	TRUE	2705	chr16:75600349-75603084_ADAT1	CE2
chr16	84977226	84977923	-	ZDHHC7	1	4	3	chr16:84977226-84977923	FALSE	chr16:84977226-84977923	FALSE	698	chr16:84977226-84977923_ZDHHC7	CE2, CE2q
chr16	85071883	85072923	+	KIAA0513	1	2	2	chr16:85071883-85072923	FALSE	chr16:85071883-85072924	TRUE	1041	chr16:85071883-85072924_KIAA0513	CE2, CE2q
chr16	85661766	85661926	+	GSE1	2	3	3	chr16:85661766-85661903,chr16:85661766-85661926	TRUE	chr16:85661766-85662980	TRUE	161	chr16:85661766-85662980_GSE1	CE2, CE2q
chr16	8897101	8898359	-	USP7	2	2	2	chr16:8897101-8898359,chr16:8897102-8898359	FALSE	chr16:8897100-8898359	TRUE	1259	chr16:8897100-8898359_USP7	CE2, CE2q
chr16	8915527	8916501	-	USP7	2	2	2	chr16:8915527-8916501,chr16:8915539-8916501	TRUE	chr16:8915526-8916501	TRUE	975	chr16:8915526-8916501_USP7	CE2, CE2q
chr16	89520256	89521070	+	SPG7	2	2	2	chr16:89520256-89520447,chr16:89520256-89521070	TRUE	chr16:89520256-89524005	TRUE	815	NA	CE2
chr16	89561369	89561577	+	RPL13	2	3	2	chr16:89561369-89561576,chr16:89561369-89561577	FALSE	chr16:89561369-89561577	FALSE	209	chr16:89561369-89561577_RPL13	CE2
chr16	89651647	89653903	-	CHMP1A	2	3	2	chr16:89651647-89653903,chr16:89651651-89653903	FALSE	chr16:89651647-89653903	FALSE	2257	chr16:89651647-89653903_CHMP1A	CE2, CE2q
chr17	10691965	10692763	-	SCO1	1	3	2	chr17:10691965-10692763	FALSE	chr17:10691965-10692763	FALSE	799	chr17:10691965-10692763_SCO1	CE2, CE2q
chr17	1436868	1436997	-	CRK	2	2	2	chr17:1436868-1436997,chr17:1436884-1436997	TRUE	chr17:1423186-1436997	TRUE	130	NA	CE2
chr17	16139188	16143605	-	NCOR1	2	2	2	chr17:16139188-16143605,chr17:16143378-16143605	TRUE	chr17:16139187-16143605	TRUE	4418	chr17:16139187-16143605_NCOR1	CE2, DCC, CF
chr17	16151245	16151589	-	NCOR1	1	3	3	chr17:16151245-16151589	FALSE	chr17:16149518-16151589	TRUE	345	chr17:16149518-16151589_NCOR1	CE2, CE2q
chr17	1679411	1679608	-	PRPF8	1	2	2	chr17:1679411-1679608	FALSE	chr17:1679411-1679608	FALSE	198	chr17:1679411-1679608_PRPF8	CE2, CE2q
chr17	17820130	17820322	-	SREBF1	2	2	2	chr17:17820130-17820322,chr17:17820157-17820322	TRUE	chr17:17819637-17820322	TRUE	193	NA	CE2
chr17	17988132	17988385	-	ATPAF2	2	2	2	chr17:17988132-17988385,chr17:17988194-17988385	TRUE	chr17:17977977-17988385	TRUE	254	NA	CE2
chr17	21006991	21007869	-	USP22	2	2	2	chr17:21006991-21007869,chr17:21007006-21007869	TRUE	chr17:21006988-21007869	TRUE	879	chr17:21006988-21007869_USP22	CE2, CE2q
chr17	28637171	28637835	-	KIAA0100	1	3	3	chr17:28637171-28637835	FALSE	chr17:28637171-28637835	FALSE	665	chr17:28637171-28637835_KIAA0100	CE2, CE2q
chr17	28640026	28640559	-	KIAA0100	2	6	5	chr17:28640026-28640559,chr17:28640027-28640559	FALSE	chr17:28640026-28640559	FALSE	534	chr17:28640026-28640559_KIAA0100	CE2, CE2q
chr17	29568061	29568213	+	TP53I13	2	2	2	chr17:29568061-29568188,chr17:29568061-29568213	TRUE	chr17:29568061-29568277	TRUE	153	NA	CE2
chr17	30956470	30957834	+	ADAP2	1	3	2	chr17:30956470-30957834	FALSE	chr17:30956470-30957834	FALSE	1365	chr17:30956470-30957834_ADAP2	CE2, CE2q
chr17	31994722	31995563	+	SUZ12	2	2	2	chr17:31994722-31995562,chr17:31994722-31995563	FALSE	chr17:31994722-31995563	FALSE	842	chr17:31994722-31995563_SUZ12	CE2, CE2q
chr17	37097168	37097829	-	ACACA	1	2	2	chr17:37097168-37097829	FALSE	chr17:37097167-37097829	TRUE	662	chr17:37097167-37097829_ACACA	CE2, CE2q
chr17	37244736	37245079	-	ACACA	2	2	2	chr17:37244736-37245079,chr17:37244738-37245079	FALSE	chr17:37244735-37245079	TRUE	344	chr17:37244735-37245079_ACACA	CE2, CE2q
chr17	37437830	37440488	+	TADA2A	2	3	2	chr17:37437830-37440469,chr17:37437830-37440488	TRUE	chr17:37437830-37440504	TRUE	2659	chr17:37437830-37440504_TADA2A	CE2, CE2q
chr17	37520215	37520537	-	SYNRG	2	2	2	chr17:37520215-37520537,chr17:37520358-37520537	TRUE	chr17:37520215-37520537	FALSE	323	chr17:37520215-37520537_SYNRG	CE2
chr17	37576419	37577379	-	SYNRG	1	2	2	chr17:37576419-37577379	FALSE	chr17:37576419-37577379	FALSE	961	chr17:37576419-37577379_SYNRG	CE2, CE2q
chr17	38715829	38716363	+	MLLT6	2	2	2	chr17:38715829-38716032,chr17:38715829-38716363	TRUE	chr17:38715829-38716366	TRUE	535	chr17:38715829-38716366_MLLT6	CE2
chr17	38755991	38760420	+	PSMB3	2	4	2	chr17:38755991-38760418,chr17:38755991-38760420	FALSE	chr17:38755991-38760430	TRUE	4430	chr17:38755991-38760430_PSMB3	CE2, DCC, CE2q
chr17	39175658	39177349	-	CACNB1	1	4	3	chr17:39175658-39177349	FALSE	chr17:39175658-39177349	FALSE	1692	NA	CE2
chr17	39727004	39727294	+	ERBB2	1	2	2	chr17:39727004-39727294	FALSE	chr17:39727004-39727294	FALSE	291	chr17:39727004-39727294_ERBB2	CE2, CE2q
chr17	39921522	39921675	-	ORMDL3	2	2	2	chr17:39921522-39921675,chr17:39921542-39921675	TRUE	chr17:39921318-39921675	TRUE	154	NA	CE2
chr17	40190763	40191162	+	RAPGEFL1	2	2	2	chr17:40190763-40191157,chr17:40190763-40191162	FALSE	chr17:40190763-40191315	TRUE	400	chr17:40190763-40191315_RAPGEFL1	CE2, CE2q
chr17	40477730	40478306	-	TNS4	1	5	4	chr17:40477730-40478306	FALSE	chr17:40477730-40478306	FALSE	577	NA	CE2
chr17	40877421	40878144	-	KRT20	2	2	2	chr17:40877421-40878144,chr17:40877425-40878144	FALSE	chr17:40877418-40878144	TRUE	724	chr17:40877418-40878144_KRT20	CE2, CE2q
chr17	40878375	40879812	-	KRT20	2	2	2	chr17:40878375-40879812,chr17:40878378-40879812	FALSE	chr17:40878366-40879812	TRUE	1438	chr17:40878366-40879812_KRT20	CE2, CE2q
chr17	40884314	40884795	-	KRT20	2	2	2	chr17:40884314-40884795,chr17:40884485-40884795	TRUE	chr17:40882655-40884795	TRUE	482	chr17:40882655-40884795_KRT20	CE2, DCC, CF, CE2q
chr17	40978490	40978803	-	KRT40	2	2	2	chr17:40978490-40978803,chr17:40978611-40978803	TRUE	chr17:40978297-40978803	TRUE	314	chr17:40978297-40978803_KRT40	CE2
chr17	41501745	41502373	-	KRT13	3	3	3	chr17:41501745-41502373,chr17:41501746-41502373,chr17:41502165-41502373	TRUE	chr17:41501745-41502373	FALSE	629	NA	CE2
chr17	41503344	41505151	-	KRT13	3	21	16	chr17:41503344-41505151,chr17:41503674-41505151,chr17:41505076-41505151	TRUE	chr17:41503344-41505151	FALSE	1808	NA	CE2, CE2q
chr17	41503726	41505055	-	KRT13	2	17	15	chr17:41503726-41505055,chr17:41503727-41505055	FALSE	chr17:41503726-41505055	FALSE	1330	chr17:41503726-41505055_KRT13	CE2, CE2q
chr17	41689070	41689777	+	EIF1	1	2	2	chr17:41689070-41689777	FALSE	chr17:41689070-41689777	FALSE	708	chr17:41689070-41689777_EIF1	CE2
chr17	4206487	4207932	-	ANKFY1	1	7	7	chr17:4206487-4207932	FALSE	chr17:4206487-4207932	FALSE	1446	chr17:4206487-4207932_ANKFY1	CE2, CE2q
chr17	42316967	42317181	-	STAT3	2	3	3	chr17:42316967-42317181,chr17:42316968-42317181	FALSE	chr17:42316902-42317181	TRUE	215	chr17:42316902-42317181_STAT3	CE2
chr17	42582813	42583497	-	RETREG3	2	2	2	chr17:42582813-42583497,chr17:42582881-42583497	TRUE	chr17:42582807-42583497	TRUE	685	chr17:42582807-42583497_RETREG3	CE2, CE2q
chr17	42798168	42798467	-	COA3	1	2	2	chr17:42798168-42798467	FALSE	chr17:42798168-42798467	FALSE	300	chr17:42798168-42798467_COA3	CE2, CE2q
chr17	43490464	43491133	+	DHX8	4	5	5	chr17:43490464-43491120,chr17:43490464-43491133,chr17:43490464-43491135,chr17:43490464-43491137	TRUE	chr17:43490464-43491164	TRUE	670	chr17:43490464-43491164_DHX8	CE2, CE2q
chr17	44851370	44851709	-	EFTUD2	1	3	2	chr17:44851370-44851709	FALSE	chr17:44851370-44851709	FALSE	340	chr17:44851370-44851709_EFTUD2	CE2, CE2q
chr17	46032301	46033079	-	KANSL1	2	2	2	chr17:46032301-46033079,chr17:46032323-46033079	TRUE	chr17:46032300-46033079	TRUE	779	chr17:46032300-46033079_KANSL1	CE2
chr17	46033461	46034160	-	KANSL1	2	4	3	chr17:46033461-46034160,chr17:46033463-46034160	FALSE	chr17:46033461-46034160	FALSE	700	chr17:46033461-46034160_KANSL1	CE2, CE2q
chr17	4690994	4691377	-	PELP1	1	5	3	chr17:4690994-4691377	FALSE	chr17:4690994-4691377	FALSE	384	chr17:4690994-4691377_PELP1	CE2
chr17	47137363	47138738	-	CDC27	2	2	2	chr17:47137363-47138738,chr17:47137370-47138738	FALSE	chr17:47137361-47138738	TRUE	1376	chr17:47137361-47138738_CDC27	CE2, CE2q
chr17	47592546	47596352	+	NPEPPS	1	2	2	chr17:47592546-47596352	FALSE	chr17:47592546-47596352	FALSE	3807	chr17:47592546-47596352_NPEPPS	CE2
chr17	47663179	47663726	+	KPNB1	2	2	2	chr17:47663179-47663364,chr17:47663179-47663726	TRUE	chr17:47663179-47664158	TRUE	548	chr17:47663179-47664158_KPNB1	CE2
chr17	47676492	47677018	+	KPNB1	2	6	4	chr17:47676492-47676996,chr17:47676492-47677018	TRUE	chr17:47676492-47677019	TRUE	527	chr17:47676492-47677019_KPNB1	CE2, DCC, CE2q
chr17	47680135	47680507	+	KPNB1	2	20	17	chr17:47680135-47680504,chr17:47680135-47680507	FALSE	chr17:47680135-47680507	FALSE	373	chr17:47680135-47680507_KPNB1	CE2, CE2q
chr17	48050782	48051056	+	NFE2L1	2	2	2	chr17:48050782-48051018,chr17:48050782-48051056	TRUE	chr17:48050782-48051116	TRUE	275	NA	CE2
chr17	48894450	48895145	+	ATP5MC1	1	2	2	chr17:48894450-48895145	FALSE	chr17:48894450-48895155	TRUE	696	chr17:48894450-48895155_ATP5MC1	CE2
chr17	49607373	49607873	-	SPOP	3	5	4	chr17:49607372-49607873,chr17:49607373-49607873,chr17:49607374-49607873	FALSE	chr17:49607373-49607873	FALSE	501	chr17:49607373-49607873_SPOP	CE2, CE2q
chr17	4977193	4978503	-	CAMTA2	1	2	2	chr17:4977193-4978503	FALSE	chr17:4977193-4978503	FALSE	1311	chr17:4977193-4978503_CAMTA2	CE2, CE2q
chr17	50482707	50483339	+	RSAD1	2	2	2	chr17:50482707-50483337,chr17:50482707-50483339	FALSE	chr17:50482707-50483339	FALSE	633	chr17:50482707-50483339_RSAD1	CE2, CE2q
chr17	50975943	50977107	-	SPAG9	3	4	3	chr17:50975943-50977107,chr17:50975948-50977107,chr17:50975955-50977107	TRUE	chr17:50975902-50977107	TRUE	1165	chr17:50975902-50977107_SPAG9	CE2, CE2q
chr17	51193018	51193427	-	MBTD1	1	3	2	chr17:51193018-51193427	FALSE	chr17:51193017-51193427	TRUE	410	chr17:51193017-51193427_MBTD1	CE2, CE2q
chr17	51219045	51220329	-	MBTD1	3	16	15	chr17:51219045-51220329,chr17:51219046-51220329,chr17:51219051-51220329	FALSE	chr17:51219045-51220329	FALSE	1285	chr17:51219045-51220329_MBTD1	CE2, CE2q
chr17	5386293	5386707	-	NUP88	2	4	4	chr17:5386270-5386707,chr17:5386293-5386707	TRUE	chr17:5386270-5386707	TRUE	415	chr17:5386270-5386707_NUP88	CE2, CE2q
chr17	5420292	5421255	+	RPAIN	1	2	2	chr17:5420292-5421255	FALSE	chr17:5420292-5421295	TRUE	964	chr17:5420292-5421295_RPAIN	CE2, CE2q
chr17	56835260	56843995	+	DGKE	1	3	2	chr17:56835260-56843995	FALSE	chr17:56835260-56844018	TRUE	8736	NA	CE2
chr17	57980805	57981872	-	VEZF1	2	15	13	chr17:57980805-57981872,chr17:57980806-57981872	FALSE	chr17:57980805-57981872	FALSE	1068	chr17:57980805-57981872_VEZF1	CE2, CE2q
chr17	59666978	59668773	+	CLTC	4	8	7	chr17:59666978-59668773,chr17:59666978-59668774,chr17:59666978-59668775,chr17:59666978-59668777	FALSE	chr17:59666978-59668776	TRUE	1796	chr17:59666978-59668776_CLTC	CE2, DCC, CE2q
chr17	59668941	59669222	+	CLTC	1	4	2	chr17:59668941-59669222	FALSE	chr17:59668941-59673646	TRUE	282	chr17:59668941-59673646_CLTC	CE2, CF
chr17	60069881	60070705	-	HEATR6	4	5	5	chr17:60069849-60070705,chr17:60069873-60070705,chr17:60069874-60070705,chr17:60069881-60070705	TRUE	chr17:60069849-60070705	TRUE	825	chr17:60069849-60070705_HEATR6	CE2, CE2q
chr17	61983140	61984170	-	MED13	2	2	2	chr17:61983140-61984170,chr17:61983146-61984170	FALSE	chr17:61983115-61984170	TRUE	1031	chr17:61983115-61984170_MED13	CE2, CE2q
chr17	62523178	62524235	+	TLK2	1	3	3	chr17:62523178-62524235	FALSE	chr17:62523178-62524235	FALSE	1058	chr17:62523178-62524235_TLK2	CE2, CE2q
chr17	63405256	63406150	+	TANC2	1	2	2	chr17:63405256-63406150	FALSE	chr17:63405256-63406153	TRUE	895	chr17:63405256-63406153_TANC2	CE2, CE2q
chr17	63799626	63800464	+	DDX42	2	2	2	chr17:63799626-63800463,chr17:63799626-63800464	FALSE	chr17:63799626-63800467	TRUE	839	chr17:63799626-63800467_DDX42	CE2, CE2q
chr17	63807901	63808819	+	DDX42	1	2	2	chr17:63807901-63808819	FALSE	chr17:63807901-63808819	FALSE	919	chr17:63807901-63808819_DDX42	CE2, DCC, CE2q
chr17	63808949	63809556	+	DDX42	2	2	2	chr17:63808949-63809549,chr17:63808949-63809556	FALSE	chr17:63808949-63809559	TRUE	608	chr17:63808949-63809559_DDX42	CE2, DCC, CE2q
chr17	64500836	64501056	-	DDX5	2	2	2	chr17:64500836-64501056,chr17:64500874-64501056	TRUE	chr17:64500774-64501056	TRUE	221	NA	CE2, CF
chr17	64500777	64502009	-	DDX5	5	9	8	chr17:64500774-64502009,chr17:64500775-64502009,chr17:64500777-64502009,chr17:64500778-64502009,chr17:64500833-64502009	TRUE	chr17:64500774-64502009	TRUE	1233	chr17:64500774-64502009_DDX5	CE2, CF
chr17	64500886	64502009	-	DDX5	7	25	22	chr17:64500883-64502009,chr17:64500884-64502009,chr17:64500885-64502009,chr17:64500886-64502009,chr17:64500887-64502009,chr17:64500888-64502009,chr17:64501844-64502009	TRUE	chr17:64500883-64502009	TRUE	1124	chr17:64500774-64502009_DDX5	CE2, CF
chr17	64504319	64504676	-	DDX5	1	5	2	chr17:64504319-64504676	FALSE	chr17:64504319-64504676	FALSE	358	chr17:64504319-64504676_DDX5	CE2, CE2q
chr17	64514270	64516786	+	CEP95	1	4	3	chr17:64514270-64516786	FALSE	chr17:64514270-64519339	TRUE	2517	NA	CE2
chr17	64526201	64527110	+	CEP95	1	17	15	chr17:64526201-64527110	FALSE	chr17:64526201-64527110	FALSE	910	chr17:64526201-64527110_CEP95	CE2, CE2q
chr17	67928602	67929335	+	BPTF	3	4	4	chr17:67928602-67929333,chr17:67928602-67929334,chr17:67928602-67929335	FALSE	chr17:67928602-67929335	FALSE	734	chr17:67928602-67928958_BPTF	CE2, CE2q
chr17	7204068	7204198	-	DLG4	1	4	4	chr17:7204068-7204198	FALSE	chr17:7204068-7204198	FALSE	131	chr17:7204068-7204198_DLG4	CE2, CE2q
chr17	7512015	7512157	+	POLR2A	2	7	6	chr17:7512015-7512134,chr17:7512015-7512157	TRUE	chr17:7512015-7512157	FALSE	143	NA	CE2
chr17	75233159	75234636	+	NUP85	1	2	2	chr17:75233159-75234636	FALSE	chr17:75233159-75234636	FALSE	1478	chr17:75233159-75234636_NUP85	CE2, CE2q
chr17	75262868	75263321	+	MRPS7	1	2	2	chr17:75262868-75263321	FALSE	chr17:75262868-75263339	TRUE	454	chr17:75262868-75263339_MRPS7	CE2, CE2q
chr17	76006863	76007059	-	EVPL	2	2	2	chr17:76006863-76007059,chr17:76006873-76007059	FALSE	chr17:76004705-76007059	TRUE	197	NA	CE2
chr17	76019088	76019527	-	EVPL	2	4	4	chr17:76019088-76019527,chr17:76019324-76019527	TRUE	chr17:76019061-76019527	TRUE	440	chr17:76019061-76019527_EVPL	CE2, DCC, CE2q
chr17	778528	778621	-	GLOD4	1	2	2	chr17:778528-778621	FALSE	chr17:776989-778621	TRUE	94	chr17:776989-778621_GLOD4	CE2
chr17	78134001	78134164	+	TMC8	2	3	3	chr17:78134001-78134110,chr17:78134001-78134164	TRUE	chr17:78134001-78134393	TRUE	164	chr17:78134001-78134393_TMC8	CE2, CF, CE2q
chr17	78680615	78680970	-	CYTH1	2	4	2	chr17:78680376-78680970,chr17:78680615-78680970	TRUE	chr17:78680345-78680970	TRUE	356	chr17:78680345-78680970_CYTH1	CE2, CE2q
chr17	78698404	78698819	-	CYTH1	2	3	3	chr17:78698381-78698819,chr17:78698404-78698819	TRUE	chr17:78698381-78698819	TRUE	416	chr17:78698381-78698819_CYTH1	CE2, CE2q
chr17	7894609	7894902	+	CHD3	3	3	3	chr17:7894609-7894885,chr17:7894609-7894897,chr17:7894609-7894902	TRUE	chr17:7894609-7894916	TRUE	294	chr17:7894609-7894916_CHD3	CE2, CE2q
chr17	78974896	78975964	-	LGALS3BP	1	2	2	chr17:78974896-78975964	FALSE	chr17:78974820-78975964	TRUE	1069	chr17:78974820-78975964_LGALS3BP	CE2
chr17	79082064	79082291	+	ENGASE	3	5	4	chr17:79082064-79082291,chr17:79082064-79082686,chr17:79082064-79082743	TRUE	chr17:79082064-79083019	TRUE	228	NA	CE2
chr17	7930735	7931010	-	TRAPPC1	1	5	5	chr17:7930735-7931010	FALSE	chr17:7930735-7931010	FALSE	276	chr17:7930735-7931010_TRAPPC1	CE2, CE2q
chr17	80372735	80372973	+	RNF213	1	2	2	chr17:80372735-80372973	FALSE	chr17:80372735-80372974	TRUE	239	chr17:80372735-80372974_RNF213	CE2, CE2q
chr17	81511627	81511902	-	ACTG1	2	5	4	chr17:81511627-81511902,chr17:81511708-81511902	TRUE	chr17:81511627-81511902	FALSE	276	chr17:81511627-81511902_ACTG1	CE2, CE2q
chr17	82058845	82059947	-	DUS1L	2	2	2	chr17:82058845-82059947,chr17:82058847-82059947	FALSE	chr17:82058819-82059947	TRUE	1103	chr17:82058819-82059947_DUS1L	CE2
chr17	82625484	82627203	-	WDR45B	1	5	2	chr17:82625484-82627203	FALSE	chr17:82625484-82627203	FALSE	1720	chr17:82625484-82627203_WDR45B	CE2, CE2q
chr18	12358946	12359926	-	AFG3L2	2	2	2	chr18:12358946-12359926,chr18:12358947-12359926	FALSE	chr18:12358944-12359926	TRUE	981	chr18:12358944-12359926_AFG3L2	CE2
chr18	13741692	13742464	+	RNMT	1	2	2	chr18:13741692-13742464	FALSE	chr18:13741692-13742487	TRUE	773	chr18:13741692-13742487_RNMT	CE2, CE2q
chr18	23463080	23463960	+	RIOK3	2	3	3	chr18:23463080-23463960,chr18:23463080-23463966	FALSE	chr18:23463080-23463966	TRUE	881	chr18:23463080-23463966_RIOK3	CE2, CE2q
chr18	23466277	23467398	+	RIOK3	1	2	2	chr18:23466277-23467398	FALSE	chr18:23466277-23467398	FALSE	1122	chr18:23466277-23467398_RIOK3	CE2, CE2q
chr18	23507055	23507976	+	RMC1	2	2	2	chr18:23507055-23507967,chr18:23507055-23507976	FALSE	chr18:23507055-23507984	TRUE	922	chr18:23507055-23507984_RMC1	CE2
chr18	2578142	2578925	+	NDC80	2	3	2	chr18:2578142-2578276,chr18:2578142-2578925	TRUE	chr18:2578142-2578926	TRUE	784	chr18:2578142-2578926_NDC80	CE2, CE2q
chr18	259734	260185	-	THOC1	2	8	6	chr18:259732-260185,chr18:259734-260185	FALSE	chr18:259731-260185	TRUE	452	chr18:259731-260185_THOC1	CE2
chr18	2666233	2666869	+	SMCHD1	2	7	5	chr18:2666233-2666868,chr18:2666233-2666869	FALSE	chr18:2666233-2666869	FALSE	637	chr18:2666233-2666869_SMCHD1	CE2, CE2q
chr18	2718435	2722487	+	SMCHD1	1	2	2	chr18:2718435-2722487	FALSE	chr18:2718435-2722518	TRUE	4053	chr18:2718435-2722518_SMCHD1	CE2, CF, CE2q
chr18	31916448	31917577	-	TRAPPC8	2	2	2	chr18:31916448-31917577,chr18:31916449-31917577	FALSE	chr18:31916447-31917577	TRUE	1130	chr18:31916447-31917577_TRAPPC8	CE2, CE2q
chr18	3456581	3457364	+	TGIF1	1	5	5	chr18:3456581-3457364	FALSE	chr18:3456581-3457364	FALSE	784	NA	CE2
chr18	35702996	35703492	+	GALNT1	2	3	3	chr18:35702996-35703490,chr18:35702996-35703492	FALSE	chr18:35702996-35703508	TRUE	497	chr18:35702996-35703508_GALNT1	CE2, DCC, CE2q
chr18	35975096	35977409	+	C18orf21	1	7	5	chr18:35975096-35977409	FALSE	chr18:35975096-35977409	FALSE	2314	chr18:35975096-35977409_C18orf21	CE2, CE2q
chr18	36122274	36123494	-	SLC39A6	2	2	2	chr18:36122274-36123494,chr18:36122280-36123494	FALSE	chr18:36122271-36123494	TRUE	1221	chr18:36122271-36123494_SLC39A6	CE2, CE2q
chr18	36138427	36138793	+	ELP2	2	5	3	chr18:36138427-36138512,chr18:36138427-36138793	TRUE	chr18:36138427-36138794	TRUE	367	chr18:36138427-36138794_ELP2	CE2, DCC, CE2q
chr18	45915654	45916008	-	EPG5	2	2	2	chr18:45915654-45916008,chr18:45915656-45916008	FALSE	chr18:45915622-45916008	TRUE	355	chr18:45915622-45916008_EPG5	CE2, CE2q
chr18	46088258	46089565	-	ATP5F1A	2	4	3	chr18:46088258-46089565,chr18:46088284-46089565	TRUE	chr18:46088258-46089565	FALSE	1308	chr18:46088258-46089565_ATP5F1A	CE2
chr18	47130353	47134495	-	HDHD2	1	2	2	chr18:47130353-47134495	FALSE	chr18:47130329-47134495	TRUE	4143	chr18:47130329-47134495_HDHD2	CE2
chr18	54888119	54889222	+	RAB27B	4	7	4	chr18:54888119-54889201,chr18:54888119-54889202,chr18:54888119-54889219,chr18:54888119-54889222	TRUE	chr18:54888119-54889223	TRUE	1104	chr18:54888119-54889223_RAB27B	CE2, CF, CE2q
chr18	57559244	57562873	-	FECH	2	3	3	chr18:57559244-57562873,chr18:57559245-57562873	FALSE	chr18:57559244-57562873	FALSE	3630	chr18:57559244-57562873_FECH	CE2, CE2q
chr18	57652173	57652483	-	ATP8B1	1	2	2	chr18:57652173-57652483	FALSE	chr18:57652173-57652483	FALSE	311	chr18:57652173-57652483_ATP8B1	CE2, CE2q
chr18	58248938	58252000	+	NEDD4L	2	2	2	chr18:58248938-58251998,chr18:58248938-58252000	FALSE	chr18:58248938-58252000	FALSE	3063	chr18:58248938-58252000_NEDD4L	CE2, CE2q
chr18	61890232	61890364	-	RNF152	1	2	2	chr18:61890232-61890364	FALSE	chr18:61888209-61890364	TRUE	133	NA	CE2, CE2q
chr18	62258089	62258511	+	RELCH	3	9	4	chr18:62258089-62258509,chr18:62258089-62258510,chr18:62258089-62258511	FALSE	chr18:62258089-62258511	FALSE	423	chr18:62258089-62258511_RELCH	CE2, CE2q
chr18	62275474	62279674	+	RELCH	1	2	2	chr18:62275474-62279674	FALSE	chr18:62275474-62279773	TRUE	4201	chr18:62275474-62279773_RELCH	CE2, CE2q
chr18	743416	745707	-	YES1	1	2	2	chr18:743416-745707	FALSE	chr18:743416-745707	FALSE	2292	chr18:743416-745707_YES1	CE2, CE2q
chr18	79342367	79344263	+	ATP9B	3	4	4	chr18:79342367-79344254,chr18:79342367-79344262,chr18:79342367-79344263	FALSE	chr18:79342367-79344264	TRUE	1897	chr18:79342367-79344264_ATP9B	CE2, CE2q
chr18	8624999	8625800	+	RAB12	1	5	5	chr18:8624999-8625800	FALSE	chr18:8624999-8633188	TRUE	802	chr18:8624999-8633188_RAB12	CE2, CE2q
chr18	9117904	9119306	+	NDUFV2	3	5	5	chr18:9117904-9119306,chr18:9117904-9119307,chr18:9117904-9119321	TRUE	chr18:9117904-9119325	TRUE	1403	chr18:9117904-9119325_NDUFV2	CE2
chr18	9562080	9562921	-	PPP4R1	2	6	3	chr18:9562076-9562921,chr18:9562080-9562921	FALSE	chr18:9562076-9562921	TRUE	842	chr18:9562076-9563377_PPP4R1	CE2, CE2q
chr18	9563047	9563377	-	PPP4R1	2	3	3	chr18:9563047-9563377,chr18:9563079-9563377	TRUE	chr18:9563047-9563377	FALSE	331	chr18:9562076-9563377_PPP4R1	CE2, CE2q
chr19	10682705	10683136	+	ILF3	1	2	2	chr19:10682705-10683136	FALSE	chr19:10682705-10683136	FALSE	432	chr19:10682705-10683124_ILF3	CE2, CE2q
chr19	10805968	10808568	+	DNM2	2	2	2	chr19:10805968-10808431,chr19:10805968-10808568	TRUE	chr19:10805968-10808568	FALSE	2601	chr19:10805968-10808568_DNM2	CE2, DCC, CE2q
chr19	10823900	10825056	+	DNM2	2	4	3	chr19:10823900-10825034,chr19:10823900-10825056	TRUE	chr19:10823900-10825056	FALSE	1157	chr19:10823900-10825056_DNM2	CE2, CE2q
chr19	11416669	11416835	-	RGL3	2	6	5	chr19:11416668-11416835,chr19:11416669-11416835	FALSE	chr19:11416668-11416835	TRUE	167	chr19:11416668-11416835_RGL3	CE2
chr19	12706428	12706569	-	TNPO2	1	2	2	chr19:12706428-12706569	FALSE	chr19:12706368-12706569	TRUE	142	chr19:12706368-12706569_TNPO2	CE2
chr19	12714820	12715709	-	TNPO2	1	3	3	chr19:12714820-12715709	FALSE	chr19:12711427-12715709	TRUE	890	NA	CE2, CE2q
chr19	12792160	12792323	-	HOOK2	5	11	10	chr19:12791964-12792323,chr19:12792157-12792323,chr19:12792160-12792323,chr19:12792177-12792323,chr19:12792178-12792323	TRUE	chr19:12774898-12792323	TRUE	164	NA	CE2
chr19	12943757	12943838	+	CALR	7	54	42	chr19:12943757-12943808,chr19:12943757-12943832,chr19:12943757-12943837,chr19:12943757-12943838,chr19:12943757-12943847,chr19:12943757-12943856,chr19:12943757-12943865	TRUE	chr19:12943757-12943941	TRUE	82	NA	CE2
chr19	13149092	13149498	-	STX10	2	5	4	chr19:13149092-13149498,chr19:13149115-13149498	TRUE	chr19:13149092-13149498	FALSE	407	chr19:13149092-13149498_STX10	CE2, CE2q
chr19	16421477	16425082	-	EPS15L1	2	3	2	chr19:16421477-16425082,chr19:16421478-16425082	FALSE	chr19:16421477-16425082	FALSE	3606	chr19:16421477-16425082_EPS15L1	CE2, CE2q
chr19	17205337	17205959	+	MYO9B	1	2	2	chr19:17205337-17205959	FALSE	chr19:17205337-17205959	FALSE	623	chr19:17205337-17205959_MYO9B	CE2, CE2q
chr19	17365826	17365948	-	PLVAP	1	5	5	chr19:17365826-17365948	FALSE	chr19:17365466-17365948	TRUE	123	NA	CE2
chr19	17517851	17518382	+	PGLS	1	2	2	chr19:17517851-17518382	FALSE	chr19:17517851-17520943	TRUE	532	chr19:17517851-17520943_PGLS	CE2, CE2q
chr19	18456494	18458204	-	ELL	2	2	2	chr19:18456494-18458204,chr19:18456648-18458204	TRUE	chr19:18451649-18458204	TRUE	1711	chr19:18451649-18458204_ELL	CE2, CE2q
chr19	18853351	18854582	+	UPF1	1	3	3	chr19:18853351-18854582	FALSE	chr19:18853351-18854600	TRUE	1232	chr19:18853351-18854600_UPF1	CE2, CE2q
chr19	23307188	23307315	-	ZNF91	2	4	4	chr19:23307188-23307315,chr19:23307189-23307315	FALSE	chr19:23305132-23307315	TRUE	128	NA	CE2
chr19	23373838	23374637	-	ZNF91	1	2	2	chr19:23373838-23374637	FALSE	chr19:23373838-23374637	FALSE	800	chr19:23373838-23374637_ZNF91	CE2
chr19	3057714	3061159	-	TLE5	1	2	2	chr19:3057714-3061159	FALSE	chr19:3055727-3061159	TRUE	3446	chr19:3057743-3061159_TLE5	CE2
chr19	32408357	32411238	+	DPY19L3	2	2	2	chr19:32408357-32411205,chr19:32408357-32411238	TRUE	chr19:32408357-32411238	FALSE	2882	chr19:32408357-32411238_DPY19L3	CE2, CE2q
chr19	32990670	32991822	-	RHPN2	1	2	2	chr19:32990670-32991822	FALSE	chr19:32990670-32991822	FALSE	1153	chr19:32990670-32991822_RHPN2	CE2, CE2q
chr19	35721805	35722358	+	KMT2B	1	2	2	chr19:35721805-35722358	FALSE	chr19:35721805-35722358	FALSE	554	chr19:35721805-35722358_KMT2B	CE2, CE2q
chr19	36823397	36823666	-	ZNF790	2	4	3	chr19:36823385-36823666,chr19:36823397-36823666	TRUE	chr19:36823381-36823666	TRUE	270	chr19:36823381-36823666_ZNF790	CE2, CE2q
chr19	38837652	38838396	-	AC008982.1	1	10	9	chr19:38837652-38838396	FALSE	chr19:38837652-38838396	FALSE	745	chr19:38837652-38838396_HNRNPL	CE2
chr19	39169758	39172916	+	PAK4	3	9	9	chr19:39169758-39172915,chr19:39169758-39172916,chr19:39169758-39172917	FALSE	chr19:39169758-39172917	TRUE	3159	chr19:39169758-39172917_PAK4	CE2, DCC, CE2q
chr19	39417693	39417904	+	PLEKHG2	3	5	5	chr19:39417693-39417900,chr19:39417693-39417902,chr19:39417693-39417904	FALSE	chr19:39417693-39417904	FALSE	212	chr19:39417693-39417904_PLEKHG2	CE2, CE2q
chr19	3978173	3979328	-	EEF2	1	3	2	chr19:3978173-3979328	FALSE	chr19:3978173-3979328	FALSE	1156	chr19:3978173-3979328_EEF2	CE2
chr19	42514444	42515010	-	CEACAM1	2	2	2	chr19:42514444-42515010,chr19:42514652-42515010	TRUE	chr19:42512480-42515010	TRUE	567	chr19:42512480-42515010_CEACAM1	CE2, CF
chr19	47081622	47082183	-	ZC3H4	3	6	6	chr19:47081620-47082183,chr19:47081622-47082183,chr19:47081624-47082183	FALSE	chr19:47081623-47082183	TRUE	562	chr19:47081623-47082183_ZC3H4	CE2, CE2q
chr19	47778815	47780384	+	SELENOW	3	4	3	chr19:47778815-47780381,chr19:47778815-47780384,chr19:47778815-47780385	FALSE	chr19:47778815-47780724	TRUE	1570	chr19:47778815-47780119_SELENOW	CE2, CE2q
chr19	48874899	48875534	+	PPP1R15A	7	11	10	chr19:48874899-48875522,chr19:48874899-48875531,chr19:48874899-48875532,chr19:48874899-48875534,chr19:48874899-48875538,chr19:48874899-48875542,chr19:48874899-48875543	TRUE	chr19:48874899-48875613	TRUE	636	NA	CE2
chr19	48981657	48982254	-	GYS1	2	2	2	chr19:48981657-48982254,chr19:48981658-48982254	FALSE	chr19:48981637-48982254	TRUE	598	chr19:48981637-48982254_GYS1	CE2, CE2q
chr19	49489923	49490231	+	RPL13A	1	4	4	chr19:49489923-49490231	FALSE	chr19:49489923-49490231	FALSE	309	chr19:49489923-49490231_RPL13A	CE2
chr19	50223350	50224107	+	MYH14	4	5	5	chr19:50223350-50224103,chr19:50223350-50224105,chr19:50223350-50224107,chr19:50223350-50224109	FALSE	chr19:50223350-50224153	TRUE	758	chr19:50223350-50224153_MYH14	CE2, CE2q
chr19	5218834	5219309	-	PTPRS	4	5	5	chr19:5218829-5219309,chr19:5218833-5219309,chr19:5218834-5219309,chr19:5218835-5219309	FALSE	chr19:5218799-5219309	TRUE	476	chr19:5219308-5219308_PTPRS	CE2
chr19	5221254	5222122	-	PTPRS	1	7	4	chr19:5221254-5222122	FALSE	chr19:5221254-5222122	FALSE	869	chr19:5221254-5222122_PTPRS	CE2, CE2q
chr19	54453657	54454429	+	LENG8	1	5	5	chr19:54453657-54454429	FALSE	chr19:54453657-54454429	FALSE	773	chr19:54453657-54454429_LENG8	CE2, CE2q
chr19	57543521	57543650	-	ZNF550	2	2	2	chr19:57543521-57543650,chr19:57543535-57543650	TRUE	chr19:57543244-57543650	TRUE	130	NA	CE2
chr19	57856234	57858575	+	AC010522.1	1	3	2	chr19:57856234-57858575	FALSE	chr19:57856234-57858575	FALSE	2342	chr19:57856234-57858575_ZNF587	CE2
chr19	57862068	57868457	-	ZNF814	3	4	3	chr19:57862019-57868457,chr19:57862046-57868457,chr19:57862068-57868457	TRUE	chr19:57858984-57868457	TRUE	6390	chr19:57864920-57868457_ZNF814	CE2, CF
chr19	579580	580737	+	BSG	2	2	2	chr19:579580-580699,chr19:579580-580737	TRUE	chr19:579580-582519	TRUE	1158	NA	CE2
chr19	6685148	6686123	-	C3	2	2	2	chr19:6685148-6686123,chr19:6685151-6686123	FALSE	chr19:6685147-6686123	TRUE	976	chr19:6685147-6686123_C3	CE2, CE2q
chr19	7125528	7126583	-	INSR	1	16	10	chr19:7125528-7126583	FALSE	chr19:7125528-7126583	FALSE	1056	chr19:7125528-7126583_INSR	CE2, CE2q
chr19	7529713	7530285	+	MCOLN1	1	3	3	chr19:7529713-7530285	FALSE	chr19:7529713-7530285	FALSE	573	chr19:7529713-7530285_MCOLN1	CE2, CE2q
chr19	7557285	7558849	+	PNPLA6	1	4	4	chr19:7557285-7558849	FALSE	chr19:7557285-7558849	FALSE	1565	chr19:7557285-7558849_PNPLA6	CE2, CE2q
chr19	7630847	7631217	+	PET100	3	5	4	chr19:7630847-7631214,chr19:7630847-7631217,chr19:7630847-7631224	FALSE	chr19:7630847-7631231	TRUE	371	NA	CE2
chr19	806557	807535	+	PTBP1	9	13	11	chr19:806557-807528,chr19:806557-807529,chr19:806557-807531,chr19:806557-807534,chr19:806557-807535,chr19:806557-807541,chr19:806557-807542,chr19:806557-807543,chr19:806557-807547	TRUE	chr19:806557-807868	TRUE	979	chr19:806557-807868_PTBP1	CE2
chr19	8467585	8468770	+	HNRNPM	6	7	7	chr19:8467585-8468756,chr19:8467585-8468759,chr19:8467585-8468760,chr19:8467585-8468763,chr19:8467585-8468768,chr19:8467585-8468770	TRUE	chr19:8467585-8468773	TRUE	1186	chr19:8467585-8468773_HNRNPM	CE2, CE2q
chr19	8473709	8474166	+	HNRNPM	2	8	7	chr19:8473709-8474165,chr19:8473709-8474166	FALSE	chr19:8473709-8474166	FALSE	458	chr19:8473709-8474166_HNRNPM	CE2, CE2q
chr19	8481557	8481746	+	HNRNPM	1	4	4	chr19:8481557-8481746	FALSE	chr19:8481557-8483157	TRUE	190	NA	CE2, CE2q
chr1	100974903	100975218	+	SLC30A7	1	2	2	chr1:100974903-100975218	FALSE	chr1:100974903-100975218	FALSE	316	NA	CE2
chr1	108752307	108753031	+	STXBP3	2	3	3	chr1:108752307-108753031,chr1:108752307-108753059	TRUE	chr1:108752307-108753062	TRUE	725	chr1:108752307-108753062_STXBP3	CE2, CE2q
chr1	110046752	110047541	+	STRIP1	2	7	5	chr1:110046752-110047540,chr1:110046752-110047541	FALSE	chr1:110046752-110047541	FALSE	790	chr1:110046752-110047541_STRIP1	CE2, CE2q
chr1	110345650	110346279	+	RBM15	1	2	2	chr1:110345650-110346279	FALSE	chr1:110345650-110346307	TRUE	630	chr1:110345650-110346307_RBM15	CE2, DCC, CE2q
chr1	110406429	110407585	-	LAMTOR5	2	3	3	chr1:110406427-110407585,chr1:110406429-110407585	FALSE	chr1:110406380-110407585	TRUE	1157	NA	CE2
chr1	111183588	111184190	+	CEPT1	1	11	10	chr1:111183588-111184190	FALSE	chr1:111183588-111184190	FALSE	603	chr1:111183588-111184190_CEPT1	CE2, CE2q
chr1	112669606	112669991	+	CAPZA1	2	4	3	chr1:112669606-112669990,chr1:112669606-112669991	FALSE	chr1:112669606-112669991	FALSE	386	chr1:112669606-112669991_CAPZA1	CE2, CE2q
chr1	113114877	113116271	+	LRIG2	2	3	3	chr1:113114877-113116271,chr1:113114877-113116286	TRUE	chr1:113114877-113116286	TRUE	1395	chr1:113114877-113116286_LRIG2	CE2, CF, CE2q
chr1	113901887	113902637	-	AP4B1	2	3	3	chr1:113901886-113902637,chr1:113901887-113902637	FALSE	chr1:113901886-113902637	TRUE	751	chr1:113901886-113902637_AP4B1	CE2, CE2q
chr1	113955650	113956601	+	HIPK1	1	3	2	chr1:113955650-113956601	FALSE	chr1:113955650-113956626	TRUE	952	chr1:113955650-113956626_HIPK1	CE2, CE2q
chr1	114424769	114425448	-	TRIM33	2	2	2	chr1:114424769-114425448,chr1:114424782-114425448	TRUE	chr1:114424756-114425448	TRUE	680	chr1:114424756-114425448_TRIM33	CE2, CE2q
chr1	114430914	114433616	-	TRIM33	2	2	2	chr1:114430914-114433616,chr1:114430918-114433616	FALSE	chr1:114430913-114433616	TRUE	2703	chr1:114430913-114433616_TRIM33	CE2, CE2q
chr1	114732817	114733731	-	CSDE1	2	9	8	chr1:114732817-114733731,chr1:114732818-114733731	FALSE	chr1:114732817-114733731	FALSE	915	chr1:114732817-114733731_CSDE1	CE2, CE2q
chr1	117091411	117091799	+	TTF2	2	4	3	chr1:117091411-117091799,chr1:117091411-117091800	FALSE	chr1:117091411-117091816	TRUE	389	chr1:117091411-117091816_TTF2	CE2, DCC, CE2q
chr1	11815912	11816613	+	CLCN6	2	3	3	chr1:11815912-11816612,chr1:11815912-11816613	FALSE	chr1:11815912-11816614	TRUE	702	chr1:11815912-11816614_CLCN6	CE2, CE2q
chr1	119033389	119034094	-	WARS2	2	2	2	chr1:119033389-119034094,chr1:119033390-119034094	FALSE	chr1:119033389-119034094	FALSE	706	chr1:119033389-119034094_WARS2	CE2, CE2q
chr1	119759990	119764171	-	HMGCS2	1	3	2	chr1:119759990-119764171	FALSE	chr1:119759990-119764171	FALSE	4182	chr1:119759990-119764171_HMGCS2	CE2, DCC, CF
chr1	120763710	120763845	+	AC253572.1	1	2	2	chr1:120763710-120763845	FALSE	chr1:120763710-120784973	TRUE	136	chr1:120763710-120784973_NA	CE2, CF
chr1	12341886	12342898	+	VPS13D	2	3	2	chr1:12341886-12342894,chr1:12341886-12342898	FALSE	chr1:12341886-12342898	FALSE	1013	chr1:12341886-12342898_VPS13D	CE2, CE2q
chr1	12378592	12379486	+	VPS13D	2	2	2	chr1:12378592-12379483,chr1:12378592-12379486	FALSE	chr1:12378592-12379487	TRUE	895	chr1:12378592-12379487_VPS13D	CE2, CE2q
chr1	149949779	149950093	-	OTUD7B	1	2	2	chr1:149949779-149950093	FALSE	chr1:149949779-149950093	FALSE	315	chr1:149949779-149950093_OTUD7B	CE2, CE2q
chr1	150266367	150266532	-	APH1A	2	2	2	chr1:150266367-150266532,chr1:150266373-150266532	FALSE	chr1:150266195-150266532	TRUE	166	NA	CE2
chr1	150325088	150325734	+	PRPF3	2	3	2	chr1:150325088-150325734,chr1:150325088-150325749	TRUE	chr1:150325088-150325750	TRUE	647	chr1:150325088-150325750_PRPF3	CE2, CE2q
chr1	150491663	150492410	+	TARS2	1	2	2	chr1:150491663-150492410	FALSE	chr1:150491663-150492410	FALSE	748	chr1:150491663-150492410_TARS2	CE2
chr1	150511832	150512329	+	ECM1	2	2	2	chr1:150511832-150511994,chr1:150511832-150512329	TRUE	chr1:150511832-150512351	TRUE	498	chr1:150511832-150512351_ECM1	CE2, CE2q
chr1	150577492	150578243	-	MCL1	2	2	2	chr1:150577492-150578243,chr1:150577495-150578243	FALSE	chr1:150577492-150578243	FALSE	752	chr1:150577492-150578243_MCL1	CE2
chr1	150965288	150966161	-	CERS2	2	2	2	chr1:150965288-150966161,chr1:150965826-150966161	TRUE	chr1:150964564-150966161	TRUE	874	NA	CE2
chr1	150984070	150984264	+	ANXA9	1	3	3	chr1:150984070-150984264	FALSE	chr1:150984070-150984280	TRUE	195	chr1:150984070-150984280_ANXA9	CE2, CE2q
chr1	151054322	151055015	-	CDC42SE1	2	3	3	chr1:151054322-151055015,chr1:151054326-151055015	FALSE	chr1:151054322-151055015	FALSE	694	chr1:151054322-151055015_CDC42SE1	CE2, CE2q
chr1	151407293	151408099	-	POGZ	2	2	2	chr1:151407293-151408099,chr1:151407294-151408099	FALSE	chr1:151407292-151408099	TRUE	807	chr1:151407292-151408099_POGZ	CE2, CE2q
chr1	151424303	151424954	-	POGZ	2	5	2	chr1:151424288-151424954,chr1:151424303-151424954	TRUE	chr1:151424287-151424954	TRUE	652	chr1:151424287-151424954_POGZ	CE2, CE2q
chr1	151428414	151429602	-	POGZ	3	6	5	chr1:151428414-151429602,chr1:151428417-151429602,chr1:151428429-151429602	TRUE	chr1:151428414-151429602	FALSE	1189	chr1:151428414-151429602_POGZ	CE2, CE2q
chr1	151693040	151693423	+	SNX27	4	6	5	chr1:151693040-151693356,chr1:151693040-151693397,chr1:151693040-151693401,chr1:151693040-151693423	TRUE	chr1:151693040-151693423	FALSE	384	chr1:151693040-151693423_SNX27	CE2
chr1	153634344	153636571	+	CHTOP	2	2	2	chr1:153634344-153636570,chr1:153634344-153636571	FALSE	chr1:153634344-153636571	FALSE	2228	chr1:153634344-153636571_CHTOP	CE2, CE2q
chr1	153665340	153665662	-	ILF2	4	8	7	chr1:153665337-153665662,chr1:153665338-153665662,chr1:153665340-153665662,chr1:153665342-153665662	FALSE	chr1:153665337-153665662	TRUE	323	chr1:153665337-153665662_ILF2	CE2, DCC, CE2q
chr1	153940627	153940903	-	DENND4B	2	2	2	chr1:153940627-153940903,chr1:153940644-153940903	TRUE	chr1:153940607-153940903	TRUE	277	chr1:153940607-153940903_DENND4B	CE2
chr1	153954317	153954872	-	CRTC2	1	3	2	chr1:153954317-153954872	FALSE	chr1:153954317-153954872	FALSE	556	chr1:153954317-153954872_CRTC2	CE2
chr1	153991677	153992047	+	RPS27	1	2	2	chr1:153991677-153992047	FALSE	chr1:153991677-153992064	TRUE	371	chr1:153991677-153992064_RPS27	CE2, CE2q
chr1	154172105	154172907	-	TPM3	2	10	7	chr1:154172105-154172907,chr1:154172190-154172907	TRUE	chr1:154172105-154172907	FALSE	803	chr1:154172105-154172907_TPM3	CE2
chr1	154234760	154235195	+	UBAP2L	1	2	2	chr1:154234760-154235195	FALSE	chr1:154234760-154235195	FALSE	436	chr1:154234793-154235195_UBAP2L	CE2, CE2q
chr1	154983398	154983815	+	FLAD1	2	2	2	chr1:154983398-154983800,chr1:154983398-154983815	TRUE	chr1:154983398-154983841	TRUE	418	NA	CE2
chr1	155338391	155339327	-	ASH1L	1	3	3	chr1:155338391-155339327	FALSE	chr1:155338391-155339327	FALSE	937	chr1:155338391-155339327_ASH1L	CE2, CE2q
chr1	155914568	155915872	-	KHDC4	3	3	3	chr1:155914568-155915872,chr1:155914578-155915872,chr1:155914626-155915872	TRUE	chr1:155914321-155915872	TRUE	1305	NA	CE2
chr1	156137233	156137653	+	LMNA	1	3	2	chr1:156137233-156137653	FALSE	chr1:156137233-156137653	FALSE	421	chr1:156137233-156137653_LMNA	CE2
chr1	15630562	15633437	+	DDI2	2	3	2	chr1:15630562-15633437,chr1:15630562-15633438	FALSE	chr1:15630562-15633438	TRUE	2876	chr1:15630562-15633438_DDI2	CE2
chr1	157134229	157135470	-	ETV3	4	8	5	chr1:157134228-157135470,chr1:157134229-157135470,chr1:157134230-157135470,chr1:157134232-157135470	FALSE	chr1:157134228-157135470	TRUE	1242	chr1:157134228-157135470_ETV3	CE2, CE2q
chr1	159015988	159016532	+	IFI16	1	3	2	chr1:159015988-159016532	FALSE	chr1:159015988-159016532	FALSE	545	chr1:159015988-159016532_IFI16	CE2, CE2q
chr1	159052099	159053532	+	IFI16	2	4	2	chr1:159052099-159053531,chr1:159052099-159053532	FALSE	chr1:159052099-159053532	FALSE	1434	chr1:159052351-159053532_IFI16	CE2
chr1	160217709	160218323	-	DCAF8	2	4	3	chr1:160217709-160218323,chr1:160218154-160218323	TRUE	chr1:160217709-160218323	FALSE	615	chr1:160217709-160218323_DCAF8	CE2
chr1	160306494	160307162	-	COPA	1	2	2	chr1:160306494-160307162	FALSE	chr1:160306494-160307162	FALSE	669	chr1:160306494-160307162_COPA	CE2, CE2q
chr1	161040331	161040575	-	USF1	1	2	2	chr1:161040331-161040575	FALSE	chr1:161040331-161040575	FALSE	245	chr1:161040331-161040575_USF1	CE2
chr1	161073797	161074216	-	NECTIN4	2	2	2	chr1:161073797-161074216,chr1:161073816-161074216	TRUE	chr1:161073796-161074216	TRUE	420	chr1:161073796-161074216_NECTIN4	CE2, CE2q
chr1	161076934	161077452	-	NECTIN4	1	3	2	chr1:161076934-161077452	FALSE	chr1:161076476-161077452	TRUE	519	chr1:161076476-161077452_NECTIN4	CE2, CE2q
chr1	161119953	161120106	+	NIT1	2	3	3	chr1:161119953-161120103,chr1:161119953-161120106	FALSE	chr1:161119953-161120106	FALSE	154	chr1:161119953-161120106_NIT1	CE2, CE2q
chr1	16199255	16201781	-	ARHGEF19	1	3	3	chr1:16199255-16201781	FALSE	chr1:16199255-16201781	FALSE	2527	chr1:16199255-16201781_ARHGEF19	CE2, DCC, CF, CE2q
chr1	16593568	16594591	-	NBPF1	2	4	4	chr1:16593568-16594591,chr1:16593582-16594591	TRUE	chr1:16593568-16594591	FALSE	1024	chr1:16593568-16594591_NBPF1	CE2, DCC, CE2q
chr1	166858282	166860185	-	TADA1	1	2	2	chr1:166858282-166860185	FALSE	chr1:166858282-166860185	FALSE	1904	chr1:166858282-166860185_TADA1	CE2, CF, CE2q
chr1	168198982	168199901	+	TIPRL	2	3	3	chr1:168198982-168199901,chr1:168198982-168199902	FALSE	chr1:168198982-168199902	TRUE	920	chr1:168198982-168199902_TIPRL	CE2, CE2q
chr1	169125040	169127222	+	ATP1B1	2	3	3	chr1:169125040-169127222,chr1:169125040-169127223	FALSE	chr1:169125040-169127223	TRUE	2183	chr1:169125040-169127223_ATP1B1	CE2, CE2q
chr1	169468837	169469963	-	SLC19A2	2	2	2	chr1:169468837-169469963,chr1:169468838-169469963	FALSE	chr1:169468837-169469963	FALSE	1127	chr1:169468837-169469963_SLC19A2	CE2, CE2q
chr1	169869041	169870254	-	SCYL3	1	2	2	chr1:169869041-169870254	FALSE	chr1:169869040-169870254	TRUE	1214	chr1:169869040-169870254_SCYL3	CE2, CE2q
chr1	171512201	171513000	+	PRRC2C	1	2	2	chr1:171512201-171513000	FALSE	chr1:171512201-171513000	FALSE	800	chr1:171512201-171512994_PRRC2C	CE2
chr1	171522260	171523202	+	PRRC2C	3	3	3	chr1:171522260-171523193,chr1:171522260-171523200,chr1:171522260-171523202	FALSE	chr1:171522260-171523220	TRUE	943	chr1:171522260-171523220_PRRC2C	CE2, CE2q
chr1	171584188	171584418	+	PRRC2C	1	7	4	chr1:171584188-171584418	FALSE	chr1:171584188-171584418	FALSE	231	chr1:171584188-171584418_PRRC2C	CE2, CE2q
chr1	17265721	17266717	+	PADI3	1	3	2	chr1:17265721-17266717	FALSE	chr1:17265721-17266718	TRUE	997	chr1:17265721-17266718_PADI3	CE2, CE2q
chr1	17621942	17622995	+	ARHGEF10L	2	70	49	chr1:17621942-17622994,chr1:17621942-17622995	FALSE	chr1:17621942-17622995	FALSE	1054	chr1:17621942-17622995_ARHGEF10L	CE2, CE2q
chr1	179094218	179094967	+	TOR3A	2	2	2	chr1:179094218-179094383,chr1:179094218-179094967	TRUE	chr1:179094218-179094967	FALSE	750	chr1:179094218-179094967_TOR3A	CE2, CE2q
chr1	180053935	180054413	+	CEP350	3	3	3	chr1:180053935-180054393,chr1:180053935-180054411,chr1:180053935-180054413	TRUE	chr1:180053935-180054414	TRUE	479	chr1:180053935-180054414_CEP350	CE2, CE2q
chr1	182385557	182385759	-	GLUL	1	6	2	chr1:182385557-182385759	FALSE	chr1:182385557-182385759	FALSE	203	chr1:182385557-182385759_GLUL	CE2
chr1	182858241	182858401	+	DHX9	1	2	2	chr1:182858241-182858401	FALSE	chr1:182858241-182858550	TRUE	161	chr1:182858241-182858550_DHX9	CE2, CE2q
chr1	182872494	182874853	+	DHX9	2	2	2	chr1:182872494-182874847,chr1:182872494-182874853	FALSE	chr1:182872494-182874853	FALSE	2360	chr1:182872494-182874853_DHX9	CE2, CE2q
chr1	182880609	182881260	+	DHX9	3	3	3	chr1:182880609-182881247,chr1:182880609-182881251,chr1:182880609-182881260	TRUE	chr1:182880609-182881263	TRUE	652	chr1:182880609-182881263_DHX9	CE2, CE2q
chr1	182884814	182887082	+	DHX9	3	3	3	chr1:182884814-182885051,chr1:182884814-182887081,chr1:182884814-182887082	TRUE	chr1:182884814-182887082	FALSE	2269	chr1:182884814-182887082_DHX9	CE2, CE2q
chr1	183544498	183544929	+	SMG7	1	3	2	chr1:183544498-183544929	FALSE	chr1:183544498-183544929	FALSE	432	chr1:183544498-183544929_SMG7	CE2, CE2q
chr1	186331582	186332194	-	TPR	1	2	2	chr1:186331582-186332194	FALSE	chr1:186331582-186332194	FALSE	613	chr1:186331582-186332194_TPR	CE2, CE2q
chr1	186332344	186333121	-	TPR	2	2	2	chr1:186332344-186333121,chr1:186332346-186333121	FALSE	chr1:186332344-186333121	FALSE	778	chr1:186332344-186333121_TPR	CE2, CE2q
chr1	186379885	186383021	+	ODR4	2	3	2	chr1:186379885-186383019,chr1:186379885-186383021	FALSE	chr1:186379885-186383021	FALSE	3137	chr1:186379885-186383021_ODR4	CE2, CE2q
chr1	19120349	19121188	-	UBR4	1	5	2	chr1:19120349-19121188	FALSE	chr1:19120349-19121188	FALSE	840	chr1:19120349-19121188_UBR4	CE2, CE2q
chr1	19198958	19199650	-	UBR4	2	3	3	chr1:19198958-19199650,chr1:19198959-19199650	FALSE	chr1:19198929-19199650	TRUE	693	chr1:19198929-19199650_UBR4	CE2, CE2q
chr1	192575930	192576284	+	RGS1	2	6	2	chr1:192575930-192576266,chr1:192575930-192576284	TRUE	chr1:192575930-192576284	FALSE	355	chr1:192575930-192576284_RGS1	CE2, CF
chr1	196685238	196689404	+	CFH	2	2	2	chr1:196685238-196689400,chr1:196685238-196689404	FALSE	chr1:196685238-196689419	TRUE	4167	chr1:196685238-196689419_CFH	CE2, CE2q
chr1	198262638	198264124	+	NEK7	2	2	2	chr1:198262638-198262872,chr1:198262638-198264124	TRUE	chr1:198262638-198264124	FALSE	1487	chr1:198262638-198264124_NEK7	CE2, CE2q
chr1	198748200	198749414	+	PTPRC	2	3	3	chr1:198748200-198748339,chr1:198748200-198749414	TRUE	chr1:198748200-198749415	TRUE	1215	chr1:198748200-198749415_PTPRC	CE2, CE2q
chr1	201466179	201468340	-	PHLDA3	1	2	2	chr1:201466179-201468340	FALSE	chr1:201466179-201468340	FALSE	2162	chr1:201466179-201468340_PHLDA3	CE2, CE2q
chr1	202749146	202750658	-	KDM5B	2	5	4	chr1:202749145-202750658,chr1:202749146-202750658	FALSE	chr1:202749140-202750658	TRUE	1513	chr1:202749140-202750658_KDM5B	CE2, CE2q
chr1	202756519	202758390	-	KDM5B	2	3	2	chr1:202756519-202758390,chr1:202756520-202758390	FALSE	chr1:202756517-202758390	TRUE	1872	chr1:202756517-202758390_KDM5B	CE2, CE2q
chr1	202758511	202760414	-	KDM5B	2	4	2	chr1:202758511-202760414,chr1:202758512-202760414	FALSE	chr1:202758511-202760414	FALSE	1904	chr1:202758511-202760414_KDM5B	CE2, CE2q
chr1	202892660	202893238	-	KLHL12	2	2	2	chr1:202892660-202893238,chr1:202892673-202893238	TRUE	chr1:202892660-202893238	FALSE	579	chr1:202892660-202893238_KLHL12	CE2, CE2q
chr1	203307689	203309069	+	BTG2	2	2	2	chr1:203307689-203307875,chr1:203307689-203309069	TRUE	chr1:203307689-203309137	TRUE	1381	NA	CE2
chr1	203708105	203709287	+	ATP2B4	3	11	4	chr1:203708105-203709287,chr1:203708105-203709297,chr1:203708105-203709299	TRUE	chr1:203708105-203709300	TRUE	1183	chr1:203708105-203709300_ATP2B4	CE2, CE2q
chr1	203861714	203862194	+	SNRPE	1	7	6	chr1:203861714-203862194	FALSE	chr1:203861714-203862195	TRUE	481	chr1:203861714-203862195_SNRPE	CE2
chr1	203862223	203863659	+	SNRPE	2	2	2	chr1:203862223-203863658,chr1:203862223-203863659	FALSE	chr1:203862223-203863662	TRUE	1437	NA	CE2
chr1	204457095	204457727	-	PIK3C2B	1	2	2	chr1:204457095-204457727	FALSE	chr1:204457071-204457727	TRUE	633	chr1:204457071-204457727_PIK3C2B	CE2, CE2q
chr1	206023058	206023723	-	CTSE	2	3	3	chr1:206023058-206023723,chr1:206023059-206023723	FALSE	chr1:206023058-206023723	FALSE	666	chr1:206023058-206023723_CTSE	CE2, CE2q
chr1	206419401	206421247	+	SRGAP2	3	6	4	chr1:206419401-206421177,chr1:206419401-206421247,chr1:206419401-206421249	TRUE	chr1:206419401-206421249	TRUE	1847	chr1:206419401-206421249_SRGAP2	CE2, CE2q
chr1	207023510	207024886	-	C1orf116	7	15	12	chr1:207023482-207024886,chr1:207023502-207024886,chr1:207023510-207024886,chr1:207023511-207024886,chr1:207023512-207024886,chr1:207023513-207024886,chr1:207023535-207024886	TRUE	chr1:207023481-207024886	TRUE	1377	chr1:207023481-207024886_C1orf116	CE2, CE2q
chr1	207759725	207761216	+	CD46	4	7	6	chr1:207759725-207761216,chr1:207759725-207761219,chr1:207759725-207761221,chr1:207759725-207761223	FALSE	chr1:207759725-207761248	TRUE	1492	chr1:207759725-207761248_CD46	CE2
chr1	207761447	207767012	+	CD46	2	2	2	chr1:207761447-207761557,chr1:207761447-207767012	TRUE	chr1:207761447-207767012	FALSE	5566	chr1:207761447-207767012_CD46	CE2, DCC
chr1	207767196	207767776	+	CD46	1	2	2	chr1:207767196-207767776	FALSE	chr1:207767196-207767778	TRUE	581	chr1:207767196-207767606_CD46	CE2
chr1	208028161	208028829	-	PLXNA2	1	3	2	chr1:208028161-208028829	FALSE	chr1:208028160-208028829	TRUE	669	chr1:208028160-208028829_PLXNA2	CE2, CE2q
chr1	209637982	209638533	-	LAMB3	2	2	2	chr1:209637982-209638533,chr1:209637993-209638533	TRUE	chr1:209637982-209638533	FALSE	552	chr1:209637982-209638533_LAMB3	CE2, CE2q
chr1	209789786	209790494	-	IRF6	1	8	5	chr1:209789786-209790494	FALSE	chr1:209789786-209790494	FALSE	709	chr1:209789786-209790494_IRF6	CE2, CE2q
chr1	209792428	209795289	-	IRF6	2	3	3	chr1:209792428-209795289,chr1:209792431-209795289	FALSE	chr1:209792428-209795289	FALSE	2862	chr1:209792428-209795289_IRF6	CE2, DCC, CE2q
chr1	211271310	211271695	+	RCOR3	1	2	2	chr1:211271310-211271695	FALSE	chr1:211271310-211274209	TRUE	386	chr1:211271310-211274209_RCOR3	CE2, CF
chr1	211312836	211312961	+	RCOR3	1	3	2	chr1:211312836-211312961	FALSE	chr1:211312836-211313423	TRUE	126	NA	CE2
chr1	211975392	211976581	-	INTS7	4	4	4	chr1:211975392-211976581,chr1:211975393-211976581,chr1:211975397-211976581,chr1:211976404-211976581	TRUE	chr1:211975373-211976581	TRUE	1190	chr1:211975373-211976581_INTS7	CE2, CE2q
chr1	212995195	212997154	-	ANGEL2	2	3	2	chr1:212995193-212997154,chr1:212995195-212997154	FALSE	chr1:212995193-212997154	TRUE	1960	chr1:212995193-212997154_ANGEL2	CE2, CE2q
chr1	21466157	21466992	+	NBPF3	2	2	2	chr1:21466157-21466351,chr1:21466157-21466992	TRUE	chr1:21466157-21466995	TRUE	836	NA	CE2
chr1	21466157	21467181	+	NBPF3	1	2	2	chr1:21466157-21467181	FALSE	chr1:21466157-21467181	FALSE	1025	NA	CE2
chr1	21850499	21851545	-	HSPG2	1	2	2	chr1:21850499-21851545	FALSE	chr1:21850499-21851545	FALSE	1047	chr1:21850499-21851545_HSPG2	CE2, CE2q
chr1	219210648	219211467	+	LYPLAL1	2	2	2	chr1:219210648-219211465,chr1:219210648-219211467	FALSE	chr1:219210648-219211491	TRUE	820	chr1:219210648-219211491_LYPLAL1	CE2, CE2q
chr1	220652151	220653100	+	MARK1	2	4	3	chr1:220652151-220653099,chr1:220652151-220653100	FALSE	chr1:220652151-220653100	FALSE	950	chr1:220652151-220653097_MARK1	CE2, CE2q
chr1	222712943	222713556	+	BROX	1	2	2	chr1:222712943-222713556	FALSE	chr1:222712943-222713587	TRUE	614	NA	CE2, CE2q
chr1	223752072	223752795	+	CAPN2	2	2	2	chr1:223752072-223752200,chr1:223752072-223752795	TRUE	chr1:223752072-223752795	FALSE	724	chr1:223752072-223752795_CAPN2	CE2
chr1	224389911	224393827	-	WDR26	3	4	4	chr1:224389911-224393827,chr1:224389915-224393827,chr1:224390856-224393827	TRUE	chr1:224389861-224393827	TRUE	3917	chr1:224389861-224393827_WDR26	CE2, CF, CE2q
chr1	229451680	229452524	-	NUP133	2	3	2	chr1:229451680-229452524,chr1:229452305-229452524	TRUE	chr1:229450606-229452524	TRUE	845	chr1:229450606-229452524_NUP133	CE2
chr1	229499819	229500755	-	NUP133	2	12	8	chr1:229499819-229500755,chr1:229499820-229500755	FALSE	chr1:229499819-229500755	FALSE	937	chr1:229499819-229500755_NUP133	CE2, CE2q
chr1	232402474	232403447	-	SIPA1L2	1	4	4	chr1:232402474-232403447	FALSE	chr1:232402474-232403447	FALSE	974	chr1:232402474-232403447_SIPA1L2	CE2, CE2q
chr1	235160648	235160892	-	RBM34	1	3	3	chr1:235160648-235160892	FALSE	chr1:235160648-235160892	FALSE	245	chr1:235160648-235160892_RBM34	CE2
chr1	236221771	236221923	-	ERO1B	1	2	2	chr1:236221771-236221923	FALSE	chr1:236220966-236221923	TRUE	153	chr1:236220966-236221923_ERO1B	CE2
chr1	244854504	244854972	-	HNRNPU	2	4	3	chr1:244854504-244854972,chr1:244854514-244854972	FALSE	chr1:244854504-244854972	FALSE	469	NA	CE2
chr1	244855045	244855423	-	HNRNPU	2	2	2	chr1:244855045-244855423,chr1:244855046-244855423	FALSE	chr1:244855045-244855423	FALSE	379	chr1:244855045-244855423_HNRNPU	CE2
chr1	244855609	244855903	-	HNRNPU	2	3	3	chr1:244855609-244855903,chr1:244855610-244855903	FALSE	chr1:244855609-244855903	FALSE	295	chr1:244855609-244855903_HNRNPU	CE2
chr1	244856864	244857597	-	HNRNPU	2	6	4	chr1:244856859-244857597,chr1:244856864-244857597	FALSE	chr1:244856857-244857597	TRUE	734	chr1:244856857-244857597_HNRNPU	CE2
chr1	244858276	244858728	-	HNRNPU	2	2	2	chr1:244858276-244858728,chr1:244858278-244858728	FALSE	chr1:244858275-244858728	TRUE	453	chr1:244858275-244858728_HNRNPU	CE2
chr1	24660800	24661312	+	SRRM1	1	2	2	chr1:24660800-24661312	FALSE	chr1:24660800-24661312	FALSE	513	chr1:24660800-24661309_SRRM1	CE2
chr1	246876192	246876949	-	AHCTF1	3	7	5	chr1:246876188-246876949,chr1:246876192-246876949,chr1:246876715-246876949	TRUE	chr1:246876188-246876949	TRUE	758	chr1:246876188-246876949_AHCTF1	CE2, CE2q
chr1	246887359	246888176	-	AHCTF1	1	3	2	chr1:246887359-246888176	FALSE	chr1:246887358-246888176	TRUE	818	chr1:246887358-246888176_AHCTF1	CE2, CE2q
chr1	248913880	248916601	+	PGBD2	2	2	2	chr1:248913880-248916598,chr1:248913880-248916601	FALSE	chr1:248913880-248916601	FALSE	2722	chr1:248913880-248916601_PGBD2	CE2, CE2q
chr1	25903814	25904663	-	STMN1	1	2	2	chr1:25903814-25904663	FALSE	chr1:25903814-25904663	FALSE	850	chr1:25903814-25904663_STMN1	CE2, CE2q
chr1	26284507	26285463	-	UBXN11	2	2	2	chr1:26284507-26285463,chr1:26284516-26285463	FALSE	chr1:26284483-26285463	TRUE	957	NA	CE2
chr1	26852866	26853725	+	ZDHHC18	1	6	2	chr1:26852866-26853725	FALSE	chr1:26852866-26853725	FALSE	860	chr1:26852866-26853725_ZDHHC18	CE2, CE2q
chr1	26889126	26889685	-	GPN2	2	8	8	chr1:26889125-26889685,chr1:26889126-26889685	FALSE	chr1:26889126-26889685	FALSE	560	chr1:26889126-26889685_GPN2	CE2, CE2q
chr1	27342151	27345295	+	SYTL1	2	2	2	chr1:27342151-27345291,chr1:27342151-27345295	FALSE	chr1:27342151-27345296	TRUE	3145	NA	CE2
chr1	28474152	28476106	+	PHACTR4	1	2	2	chr1:28474152-28476106	FALSE	chr1:28474152-28476106	FALSE	1955	chr1:28474152-28476106_PHACTR4	CE2, DCC, CE2q
chr1	28506085	28508127	+	RCC1	2	3	2	chr1:28506085-28506292,chr1:28506085-28508127	TRUE	chr1:28506085-28508127	FALSE	2043	chr1:28506085-28508127_RCC1	CE2
chr1	28508161	28508618	+	RCC1	2	3	2	chr1:28508161-28508618,chr1:28508161-28508829	TRUE	chr1:28508161-28508829	TRUE	458	chr1:28508161-28508829_RCC1	CE2
chr1	31267933	31269157	-	SNRNP40	2	2	2	chr1:31267933-31269157,chr1:31267940-31269157	FALSE	chr1:31267933-31269157	FALSE	1225	chr1:31267933-31269157_SNRNP40	CE2, CE2q
chr1	31576596	31577113	+	TINAGL1	1	4	4	chr1:31576596-31577113	FALSE	chr1:31576596-31577133	TRUE	518	chr1:31576596-31577133_TINAGL1	CE2
chr1	31908983	31910037	-	PTP4A2	5	8	8	chr1:31908962-31910037,chr1:31908964-31910037,chr1:31908965-31910037,chr1:31908966-31910037,chr1:31908983-31910037	TRUE	chr1:31908961-31910037	TRUE	1055	chr1:31908961-31910037_PTP4A2	CE2
chr1	31911842	31915894	-	PTP4A2	1	10	8	chr1:31911842-31915894	FALSE	chr1:31911827-31915894	TRUE	4053	chr1:31913844-31915894_PTP4A2	CE2, CF
chr1	32037044	32037834	+	KHDRBS1	2	2	2	chr1:32037044-32037833,chr1:32037044-32037834	FALSE	chr1:32037044-32037834	FALSE	791	chr1:32037044-32037834_KHDRBS1	CE2
chr1	32160704	32161943	+	KPNA6	2	3	2	chr1:32160704-32161941,chr1:32160704-32161943	FALSE	chr1:32160704-32161946	TRUE	1240	chr1:32160704-32161946_KPNA6	CE2, CE2q
chr1	32166231	32167149	+	KPNA6	2	2	2	chr1:32166231-32167138,chr1:32166231-32167149	TRUE	chr1:32166231-32167168	TRUE	919	chr1:32166231-32167168_KPNA6	CE2, CE2q
chr1	32329161	32330577	+	HDAC1	1	2	2	chr1:32329161-32330577	FALSE	chr1:32329161-32330577	FALSE	1417	chr1:32329161-32330577_HDAC1	CE2, CF, CE2q
chr1	32668399	32668738	+	RBBP4	1	3	3	chr1:32668399-32668738	FALSE	chr1:32668399-32668738	FALSE	340	chr1:32668399-32668738_RBBP4	CE2
chr1	35184731	35187000	-	SFPQ	9	22	21	chr1:35184594-35187000,chr1:35184728-35187000,chr1:35184729-35187000,chr1:35184731-35187000,chr1:35184733-35187000,chr1:35184734-35187000,chr1:35184735-35187000,chr1:35184737-35187000,chr1:35184748-35187000	TRUE	chr1:35184594-35187000	TRUE	2270	chr1:35184594-35187000_SFPQ	CE2, DCC, CF, CE2q
chr1	35190997	35191340	-	SFPQ	2	5	5	chr1:35190997-35191340,chr1:35191128-35191340	TRUE	chr1:35190996-35191340	TRUE	344	chr1:35190996-35191340_SFPQ	CE2, CE2q
chr1	35396671	35397375	+	ZMYM4	2	2	2	chr1:35396671-35397374,chr1:35396671-35397375	FALSE	chr1:35396671-35397376	TRUE	705	chr1:35396671-35397376_ZMYM4	CE2, CE2q
chr1	36034334	36036176	+	AGO3	1	2	2	chr1:36034334-36036176	FALSE	chr1:36034334-36036176	FALSE	1843	chr1:36034334-36036176_AGO3	CE2, CE2q
chr1	36292710	36293850	+	THRAP3	2	2	2	chr1:36292710-36293849,chr1:36292710-36293850	FALSE	chr1:36292710-36293850	FALSE	1141	chr1:36292710-36293850_THRAP3	CE2, CE2q
chr1	38018578	38019058	+	UTP11	3	3	3	chr1:38018578-38019056,chr1:38018578-38019057,chr1:38018578-38019058	FALSE	chr1:38018578-38019058	FALSE	481	chr1:38018578-38019058_UTP11	CE2, CE2q
chr1	3815519	3816279	-	CEP104	2	2	2	chr1:3815519-3816279,chr1:3815521-3816279	FALSE	chr1:3815518-3816279	TRUE	761	NA	CE2
chr1	39309697	39310226	+	MACF1	3	4	3	chr1:39309697-39310221,chr1:39309697-39310225,chr1:39309697-39310226	FALSE	chr1:39309697-39310244	TRUE	530	chr1:39309697-39310244_MACF1	CE2, CE2q
chr1	39380374	39381927	+	MACF1	2	3	2	chr1:39380374-39381923,chr1:39380374-39381927	FALSE	chr1:39380374-39381952	TRUE	1554	chr1:39380374-39381952_MACF1	CE2, CE2q
chr1	39435762	39436365	+	MACF1	5	6	6	chr1:39435762-39436354,chr1:39435762-39436365,chr1:39435762-39436366,chr1:39435762-39436368,chr1:39435762-39436481	TRUE	chr1:39435762-39436481	TRUE	604	chr1:39435762-39436481_MACF1	CE2, CE2q
chr1	39463687	39465054	+	MACF1	2	4	4	chr1:39463687-39465054,chr1:39463687-39465055	FALSE	chr1:39463687-39465094	TRUE	1368	chr1:39463687-39465094_MACF1	CE2, CE2q
chr1	39465113	39468614	+	MACF1	1	2	2	chr1:39465113-39468614	FALSE	chr1:39465113-39468614	FALSE	3502	chr1:39465113-39468614_MACF1	CE2, CE2q
chr1	39480010	39480919	+	MACF1	2	2	2	chr1:39480010-39480851,chr1:39480010-39480919	TRUE	chr1:39480010-39480919	FALSE	910	chr1:39480010-39480919_MACF1	CE2, CE2q
chr1	39567847	39568801	-	PABPC4	2	4	4	chr1:39567847-39568801,chr1:39567850-39568801	FALSE	chr1:39567847-39568801	FALSE	955	chr1:39567847-39568801_PABPC4	CE2
chr1	39741922	39743215	+	PPIE	2	2	2	chr1:39741922-39743193,chr1:39741922-39743215	TRUE	chr1:39741922-39743215	FALSE	1294	chr1:39741922-39743215_PPIE	CE2
chr1	40060090	40064517	+	CAP1	2	3	2	chr1:40060090-40064517,chr1:40060090-40064521	FALSE	chr1:40060090-40066272	TRUE	4428	NA	CE2, DCC, CF
chr1	40753247	40754371	+	NFYC	2	4	4	chr1:40753247-40754370,chr1:40753247-40754371	FALSE	chr1:40753247-40758120	TRUE	1125	chr1:40753247-40758120_NFYC	CE2
chr1	42701047	42701980	+	YBX1	2	3	3	chr1:42701047-42701956,chr1:42701047-42701980	TRUE	chr1:42701047-42701980	FALSE	934	chr1:42701047-42701980_YBX1	CE2, CE2q
chr1	43386999	43387502	-	MED8	1	2	2	chr1:43386999-43387502	FALSE	chr1:43386999-43387502	FALSE	504	chr1:43386999-43387502_MED8	CE2, CE2q
chr1	43416102	43416534	+	SZT2	1	3	2	chr1:43416102-43416534	FALSE	chr1:43416102-43416534	FALSE	433	chr1:43416102-43416534_SZT2	CE2, CE2q
chr1	43669300	43671504	+	KDM4A	2	3	3	chr1:43669300-43671501,chr1:43669300-43671504	FALSE	chr1:43669300-43671504	FALSE	2205	chr1:43669300-43671504_KDM4A	CE2, CF
chr1	43692312	43693992	+	KDM4A	2	3	2	chr1:43692312-43692631,chr1:43692312-43693992	TRUE	chr1:43692312-43693993	TRUE	1681	chr1:43692312-43693993_KDM4A	CE2
chr1	43985622	43985970	+	B4GALT2	2	2	2	chr1:43985622-43985825,chr1:43985622-43985970	TRUE	chr1:43985622-43990297	TRUE	349	chr1:43985622-43990297_B4GALT2	CE2
chr1	44776775	44777612	+	RPS8	2	3	2	chr1:44776775-44777603,chr1:44776775-44777612	FALSE	chr1:44776775-44777613	TRUE	838	chr1:44776775-44777613_RPS8	CE2
chr1	44778130	44778575	+	RPS8	2	2	2	chr1:44778130-44778574,chr1:44778130-44778575	FALSE	chr1:44778130-44778575	FALSE	446	chr1:44778130-44778575_RPS8	CE2
chr1	45659143	45660183	-	GPBP1L1	1	5	4	chr1:45659143-45660183	FALSE	chr1:45659143-45660183	FALSE	1041	chr1:45659143-45660183_GPBP1L1	CE2, CE2q
chr1	46279615	46280191	-	LRRC41	1	3	3	chr1:46279615-46280191	FALSE	chr1:46279615-46280191	FALSE	577	chr1:46279615-46280191_LRRC41	CE2, CE2q
chr1	46561643	46562648	-	MKNK1	2	2	2	chr1:46561643-46562648,chr1:46561644-46562648	FALSE	chr1:46561643-46562648	FALSE	1006	chr1:46561643-46562648_MKNK1	CE2, CE2q
chr1	46643302	46645160	-	ATPAF1	2	11	7	chr1:46643302-46645160,chr1:46643303-46645160	FALSE	chr1:46643302-46645160	FALSE	1859	chr1:46643302-46645160_ATPAF1	CE2, CE2q
chr1	51790992	51791577	-	NRDC	2	2	2	chr1:51790992-51791577,chr1:51790995-51791577	FALSE	chr1:51790991-51791577	TRUE	586	chr1:51790991-51791577_NRDC	CE2, CE2q
chr1	51792099	51792376	-	NRDC	2	2	2	chr1:51792099-51792376,chr1:51792100-51792376	FALSE	chr1:51792099-51792376	FALSE	278	chr1:51792099-51792376_NRDC	CE2, CE2q
chr1	52357899	52358330	-	CC2D1B	1	2	2	chr1:52357899-52358330	FALSE	chr1:52357899-52358330	FALSE	432	chr1:52357917-52358330_CC2D1B	CE2
chr1	54721241	54722673	+	MROH7-TTC4	2	2	2	chr1:54721241-54722659,chr1:54721241-54722673	TRUE	chr1:54721241-54722674	TRUE	1433	chr1:54721241-54722674_TTC4	CE2
chr1	55146110	55146928	-	USP24	1	2	2	chr1:55146110-55146928	FALSE	chr1:55146110-55146928	FALSE	819	chr1:55146110-55146928_USP24	CE2, CE2q
chr1	62447512	62448449	+	USP1	1	3	3	chr1:62447512-62448449	FALSE	chr1:62447512-62448464	TRUE	938	chr1:62447512-62448464_USP1	CE2, CE2q
chr1	62654195	62663024	-	DOCK7	2	2	2	chr1:62654195-62663024,chr1:62654207-62663024	TRUE	chr1:62654160-62663024	TRUE	8830	chr1:62654160-62663024_DOCK7	CE2, CF, CE2q
chr1	63454474	63454889	-	ITGB3BP	2	2	2	chr1:63454474-63454889,chr1:63454475-63454889	FALSE	chr1:63454474-63454889	FALSE	416	chr1:63454474-63454889_ITGB3BP	CE2, CE2q
chr1	6549699	6550395	-	NOL9	2	2	2	chr1:6549699-6550395,chr1:6549707-6550395	FALSE	chr1:6549699-6550395	FALSE	697	chr1:6549699-6550395_NOL9	CE2
chr1	67052635	67052770	-	SLC35D1	3	3	3	chr1:67052635-67052770,chr1:67052642-67052770,chr1:67052643-67052770	FALSE	chr1:67052080-67052770	TRUE	136	chr1:67052080-67052770_SLC35D1	CE2, CE2q
chr1	70234789	70235500	+	SRSF11	4	37	29	chr1:70234789-70235475,chr1:70234789-70235497,chr1:70234789-70235499,chr1:70234789-70235500	TRUE	chr1:70234789-70235500	FALSE	712	chr1:70234789-70235500_SRSF11	CE2, DCC, CE2q
chr1	75219345	75219799	-	SLC44A5	3	41	33	chr1:75219344-75219799,chr1:75219345-75219799,chr1:75219346-75219799	FALSE	chr1:75219345-75219799	FALSE	455	chr1:75219345-75219799_SLC44A5	CE2, DCC, CE2q
chr1	75787605	75789157	+	RABGGTB	1	2	2	chr1:75787605-75789157	FALSE	chr1:75787605-75789158	TRUE	1553	chr1:75787605-75789158_RABGGTB	CE2, CF
chr1	75790518	75791284	+	RABGGTB	1	4	2	chr1:75790518-75791284	FALSE	chr1:75790518-75791284	FALSE	767	NA	CE2
chr1	77581070	77581775	-	AC118549.1	2	5	5	chr1:77581070-77581775,chr1:77581071-77581775	FALSE	chr1:77581070-77581775	FALSE	706	chr1:77581070-77581775_AC118549.1	CE2, CE2q
chr1	77967681	77968164	-	FUBP1	12	22	17	chr1:77967668-77968164,chr1:77967671-77968164,chr1:77967672-77968164,chr1:77967673-77968164,chr1:77967674-77968164,chr1:77967680-77968164,chr1:77967681-77968164,chr1:77967682-77968164,chr1:77967689-77968164,chr1:77967694-77968164,chr1:77967700-77968164,chr1:77967701-77968164	TRUE	chr1:77967667-77968164	TRUE	484	chr1:77967667-77968164_FUBP1	CE2, CE2q
chr1	84496371	84497400	+	RPF1	5	7	7	chr1:84496371-84497199,chr1:84496371-84497380,chr1:84496371-84497397,chr1:84496371-84497398,chr1:84496371-84497400	TRUE	chr1:84496371-84497428	TRUE	1030	chr1:84496371-84497428_RPF1	CE2, CE2q
chr1	8867252	8867987	-	ENO1	3	4	4	chr1:8867252-8867987,chr1:8867277-8867987,chr1:8867282-8867987	TRUE	chr1:8867251-8867987	TRUE	736	chr1:8867251-8867987_ENO1	CE2, DCC, CE2q
chr1	89112686	89114015	-	GBP2	2	3	2	chr1:89112685-89114015,chr1:89112686-89114015	FALSE	chr1:89112685-89114015	TRUE	1330	chr1:89112685-89114015_GBP2	CE2, CE2q
chr1	90020923	90022249	+	ZNF326	1	3	3	chr1:90020923-90022249	FALSE	chr1:90020923-90022249	FALSE	1327	chr1:90020923-90022249_ZNF326	CE2, CE2q
chr1	92297558	92297960	-	GLMN	2	3	2	chr1:92297558-92297960,chr1:92297561-92297960	FALSE	chr1:92297530-92297960	TRUE	403	chr1:92297530-92297960_GLMN	CE2
chr1	92832118	92833388	+	RPL5	2	2	2	chr1:92832118-92833385,chr1:92832118-92833388	FALSE	chr1:92832118-92833388	FALSE	1271	chr1:92832252-92833388_RPL5	CE2
chr1	92833661	92834778	+	RPL5	1	4	3	chr1:92833661-92834778	FALSE	chr1:92833661-92834778	FALSE	1118	chr1:92833661-92834778_RPL5	CE2, CE2q
chr1	92836393	92837455	+	RPL5	3	11	10	chr1:92836393-92837449,chr1:92836393-92837454,chr1:92836393-92837455	FALSE	chr1:92836393-92837455	FALSE	1063	chr1:92836393-92837455_RPL5	CE2
chr1	94185072	94185341	-	ARHGAP29	4	5	5	chr1:94185062-94185341,chr1:94185063-94185341,chr1:94185065-94185341,chr1:94185072-94185341	FALSE	chr1:94185061-94185341	TRUE	270	chr1:94185061-94185341_ARHGAP29	CE2, DCC, CE2q
chr1	94231683	94237414	-	ARHGAP29	2	2	2	chr1:94231683-94237414,chr1:94231687-94237414	FALSE	chr1:94231644-94237414	TRUE	5732	chr1:94231644-94237414_ARHGAP29	CE2, CE2q
chr1	94821057	94824492	+	SLC44A3	1	5	4	chr1:94821057-94824492	FALSE	chr1:94821057-94824492	FALSE	3436	chr1:94821057-94824492_SLC44A3	CE2, CE2q
chr1	94898092	94899370	-	CNN3	2	2	2	chr1:94898092-94899370,chr1:94898196-94899370	TRUE	chr1:94898084-94899370	TRUE	1279	chr1:94898084-94899370_CNN3	CE2, CE2q
chr1	99712516	99715585	-	FRRS1	1	3	2	chr1:99712516-99715585	FALSE	chr1:99712516-99715585	FALSE	3070	chr1:99712516-99715585_FRRS1	CE2, CE2q
chr20	10639956	10640782	-	JAG1	1	12	10	chr20:10639956-10640782	FALSE	chr20:10639956-10640782	FALSE	827	chr20:10639956-10640782_JAG1	CE2, CE2q
chr20	10641893	10642487	-	JAG1	3	18	17	chr20:10641893-10642487,chr20:10641894-10642487,chr20:10641897-10642487	FALSE	chr20:10641893-10642487	FALSE	595	chr20:10641893-10642487_JAG1	CE2, DCC, CE2q
chr20	10644386	10644862	-	JAG1	1	2	2	chr20:10644386-10644862	FALSE	chr20:10644385-10644862	TRUE	477	chr20:10644385-10644862_JAG1	CE2, CE2q
chr20	10651695	10652130	-	JAG1	1	7	4	chr20:10651695-10652130	FALSE	chr20:10651695-10652130	FALSE	436	chr20:10651695-10652130_JAG1	CE2, CE2q
chr20	17659630	17659778	-	RRBP1	1	3	2	chr20:17659630-17659778	FALSE	chr20:17658885-17659778	TRUE	149	NA	CE2
chr20	19585056	19585440	+	SLC24A3	1	2	2	chr20:19585056-19585440	FALSE	chr20:19585056-19585440	FALSE	385	chr20:19585056-19585440_SLC24A3	CE2, CE2q
chr20	20025768	20026776	+	NAA20	3	4	3	chr20:20025768-20026776,chr20:20025768-20026779,chr20:20025768-20026780	FALSE	chr20:20025768-20026783	TRUE	1009	chr20:20025768-20026783_NAA20	CE2, CE2q
chr20	25306916	25307965	-	ABHD12	1	3	2	chr20:25306916-25307965	FALSE	chr20:25306916-25307965	FALSE	1050	chr20:25306916-25307965_ABHD12	CE2, CE2q
chr20	32110040	32110232	+	TM9SF4	1	2	2	chr20:32110040-32110232	FALSE	chr20:32110040-32133012	TRUE	193	chr20:32110040-32133012_TM9SF4	CE2, DCC, CF, CE2q
chr20	3231593	3233513	-	SLC4A11	2	5	4	chr20:3231593-3233513,chr20:3231594-3233513	FALSE	chr20:3231549-3233513	TRUE	1921	chr20:3231549-3233513_SLC4A11	CE2, CE2q
chr20	32366467	32367672	+	ASXL1	4	6	5	chr20:32366467-32367653,chr20:32366467-32367666,chr20:32366467-32367672,chr20:32366467-32367673	TRUE	chr20:32366467-32367726	TRUE	1206	chr20:32366468-32367726_ASXL1	CE2, CE2q
chr20	32431680	32432877	+	ASXL1	2	3	2	chr20:32431680-32432877,chr20:32431680-32432879	FALSE	chr20:32431680-32432879	TRUE	1198	chr20:32431680-32432879_ASXL1	CE2, CE2q
chr20	34470121	34471443	+	ITCH	2	3	3	chr20:34470121-34471442,chr20:34470121-34471443	FALSE	chr20:34470121-34471443	FALSE	1323	chr20:34470121-34471443_ITCH	CE2, CE2q
chr20	35707199	35709223	-	RBM39	2	2	2	chr20:35707199-35709223,chr20:35707202-35709223	FALSE	chr20:35707202-35709223	TRUE	2025	chr20:35707202-35709223_RBM39	CE2
chr20	35709257	35713018	-	RBM39	1	3	3	chr20:35709257-35713018	FALSE	chr20:35709257-35713018	FALSE	3762	chr20:35709275-35713018_RBM39	CE2, DCC, CE2q
chr20	35739097	35740524	-	RBM39	7	23	19	chr20:35739018-35740524,chr20:35739023-35740524,chr20:35739094-35740524,chr20:35739097-35740524,chr20:35739098-35740524,chr20:35739111-35740524,chr20:35739112-35740524	TRUE	chr20:35739018-35740524	TRUE	1428	chr20:35739018-35740823_RBM39	CE2, DCC, CF
chr20	3582355	3583893	+	ATRN	6	13	12	chr20:3582355-3583886,chr20:3582355-3583890,chr20:3582355-3583892,chr20:3582355-3583893,chr20:3582355-3583894,chr20:3582355-3583897	TRUE	chr20:3582355-3583897	TRUE	1539	chr20:3582355-3583897_ATRN	CE2, CE2q
chr20	37365278	37367834	+	SRC	2	2	2	chr20:37365278-37365471,chr20:37365278-37367834	TRUE	chr20:37365278-37382618	TRUE	2557	NA	CE2
chr20	38499634	38509076	+	RALGAPB	1	2	2	chr20:38499634-38509076	FALSE	chr20:38499634-38509076	FALSE	9443	chr20:38499634-38509076_RALGAPB	CE2, CF, CE2q
chr20	38565479	38565822	+	RALGAPB	2	4	3	chr20:38565479-38565822,chr20:38565479-38567091	TRUE	chr20:38565479-38567095	TRUE	344	chr20:38565479-38567095_RALGAPB	CE2, CE2q
chr20	38567233	38569851	+	RALGAPB	5	6	6	chr20:38567233-38569846,chr20:38567233-38569848,chr20:38567233-38569849,chr20:38567233-38569851,chr20:38567233-38569852	FALSE	chr20:38567233-38569887	TRUE	2619	chr20:38567233-38569887_RALGAPB	CE2, DCC, CF, CE2q
chr20	38972652	38972817	+	DHX35	1	9	8	chr20:38972652-38972817	FALSE	chr20:38972652-38983698	TRUE	166	chr20:38972652-38983698_DHX35	CE2, DCC, CE2q
chr20	43459421	43459768	+	SRSF6	2	2	2	chr20:43459421-43459767,chr20:43459421-43459768	FALSE	chr20:43459421-43459770	TRUE	348	chr20:43458510-43459770_SRSF6	CE2
chr20	44503996	44504800	-	SERINC3	1	3	3	chr20:44503996-44504800	FALSE	chr20:44503996-44504800	FALSE	805	chr20:44503996-44504800_SERINC3	CE2, CE2q
chr20	45420694	45421381	+	PIGT	2	2	2	chr20:45420694-45421379,chr20:45420694-45421381	FALSE	chr20:45420694-45421382	TRUE	688	chr20:45420694-45421382_PIGT	CE2
chr20	45952710	45953688	-	ZNF335	1	2	2	chr20:45952710-45953688	FALSE	chr20:45952710-45953688	FALSE	979	chr20:45952710-45953688_ZNF335	CE2, CE2q
chr20	46063681	46065028	-	NCOA5	1	3	2	chr20:46063681-46065028	FALSE	chr20:46063681-46065028	FALSE	1348	chr20:46063681-46065028_NCOA5	CE2
chr20	4873067	4873935	-	SLC23A2	2	3	3	chr20:4873067-4873935,chr20:4873070-4873935	FALSE	chr20:4870054-4873935	TRUE	869	chr20:4870054-4873935_SLC23A2	CE2, CE2q
chr20	49251623	49252719	-	ZNFX1	2	3	3	chr20:49251623-49252719,chr20:49251624-49252719	FALSE	chr20:49251623-49252719	FALSE	1097	chr20:49251623-49252719_ZNFX1	CE2, CE2q
chr20	49252832	49253665	-	ZNFX1	1	2	2	chr20:49252832-49253665	FALSE	chr20:49252831-49253665	TRUE	834	chr20:49252831-49253665_ZNFX1	CE2, CE2q
chr20	49255950	49257416	-	ZNFX1	2	2	2	chr20:49255950-49257416,chr20:49255960-49257416	FALSE	chr20:49255948-49257416	TRUE	1467	chr20:49255979-49257416_ZNFX1	CE2, CE2q
chr20	51608627	51610100	-	ATP9A	2	2	2	chr20:51608627-51610100,chr20:51608628-51610100	FALSE	chr20:51608627-51610100	FALSE	1474	chr20:51608627-51610100_ATP9A	CE2, CE2q
chr20	53943969	53944925	-	BCAS1	2	2	2	chr20:53943969-53944925,chr20:53944839-53944925	TRUE	chr20:53941525-53944925	TRUE	957	NA	CE2
chr20	54157585	54158085	-	CYP24A1	3	4	3	chr20:54157585-54158085,chr20:54157594-54158085,chr20:54157599-54158085	TRUE	chr20:54157586-54158085	TRUE	501	chr20:54157586-54158085_CYP24A1	CE2, CE2q
chr20	54158165	54158956	-	CYP24A1	2	3	3	chr20:54158165-54158956,chr20:54158194-54158956	TRUE	chr20:54158165-54158956	FALSE	792	chr20:54158165-54158956_CYP24A1	CE2, CE2q
chr20	5561531	5565016	-	GPCPD1	2	3	3	chr20:5561531-5565016,chr20:5561532-5565016	FALSE	chr20:5561531-5565016	FALSE	3486	chr20:5561531-5565016_GPCPD1	CE2, CE2q
chr20	56388095	56388155	-	AURKA	1	19	17	chr20:56388095-56388155	FALSE	chr20:56386534-56388155	TRUE	61	chr20:56386534-56388155_AURKA	CE2, CF
chr20	57373739	57374606	+	RAE1	1	5	4	chr20:57373739-57374606	FALSE	chr20:57373739-57374606	FALSE	868	chr20:57373739-57374606_RAE1	CE2, CE2q
chr20	57392778	57393278	+	RBM38	1	2	2	chr20:57392778-57393278	FALSE	chr20:57392778-57393278	FALSE	501	chr20:57392778-57393278_RBM38	CE2
chr20	6112639	6115810	-	FERMT1	1	2	2	chr20:6112639-6115810	FALSE	chr20:6112624-6115810	TRUE	3172	chr20:6112624-6115810_FERMT1	CE2, CE2q
chr20	62139281	62139780	-	PSMA7	3	4	3	chr20:62139198-62139780,chr20:62139199-62139780,chr20:62139281-62139780	TRUE	chr20:62139198-62139780	TRUE	500	NA	CE2
chr20	62304578	62306196	+	ADRM1	2	2	2	chr20:62304578-62306172,chr20:62304578-62306196	TRUE	chr20:62304578-62306196	FALSE	1619	chr20:62304578-62306196_ADRM1	CE2, CE2q
chr20	63928453	63929311	+	DNAJC5	1	2	2	chr20:63928453-63929311	FALSE	chr20:63928453-63929311	FALSE	859	chr20:63928453-63929311_DNAJC5	CE2, CE2q
chr21	15043348	15043494	-	NRIP1	1	2	2	chr21:15043348-15043494	FALSE	chr21:15014467-15043494	TRUE	147	chr21:15014467-15043494_NRIP1	CE2, DCC, CF
chr21	15824167	15824964	+	USP25	1	2	2	chr21:15824167-15824964	FALSE	chr21:15824167-15824965	TRUE	798	chr21:15824167-15824965_USP25	CE2, CE2q
chr21	15877992	15878301	+	USP25	2	3	2	chr21:15877992-15878301,chr21:15877992-15878302	FALSE	chr21:15877992-15878302	TRUE	310	chr21:15877992-15878302_USP25	CE2, CE2q
chr21	26841167	26841857	-	ADAMTS1	1	5	4	chr21:26841167-26841857	FALSE	chr21:26841166-26841857	TRUE	691	chr21:26841166-26841857_ADAMTS1	CE2, CE2q
chr21	29069504	29070246	-	CCT8	4	6	4	chr21:29069504-29070246,chr21:29069511-29070246,chr21:29069519-29070246,chr21:29069520-29070246	TRUE	chr21:29069503-29070246	TRUE	743	chr21:29069503-29070246_CCT8	CE2, CE2q
chr21	31152760	31153065	-	TIAM1	4	6	5	chr21:31152760-31153065,chr21:31152762-31153065,chr21:31152763-31153065,chr21:31152766-31153065	FALSE	chr21:31152762-31153065	TRUE	306	chr21:31152762-31153065_TIAM1	CE2, CE2q
chr21	31691932	31692348	-	SCAF4	3	3	3	chr21:31691932-31692348,chr21:31691947-31692348,chr21:31691958-31692348	TRUE	chr21:31691931-31692348	TRUE	417	chr21:31691931-31692348_SCAF4	CE2
chr21	32361124	32361891	-	URB1	2	2	2	chr21:32361124-32361891,chr21:32361217-32361891	TRUE	chr21:32361124-32361891	FALSE	768	chr21:32361124-32361891_URB1	CE2, CE2q
chr21	32745719	32748498	-	PAXBP1	1	3	2	chr21:32745719-32748498	FALSE	chr21:32745719-32748498	FALSE	2780	chr21:32745719-32748498_PAXBP1	CE2, CE2q
chr21	33241978	33243673	+	IFNAR2	1	2	2	chr21:33241978-33243673	FALSE	chr21:33241978-33243672	TRUE	1696	chr21:33241978-33243672_IFNAR2	CE2
chr21	33509941	33511251	-	GART	2	2	2	chr21:33509941-33511251,chr21:33509945-33511251	FALSE	chr21:33509921-33511251	TRUE	1311	chr21:33509921-33511251_GART	CE2, CE2q
chr21	33591209	33595730	-	CRYZL1	1	3	3	chr21:33591209-33595730	FALSE	chr21:33591208-33595730	TRUE	4522	chr21:33595615-33595730_CRYZL1	CE2
chr21	33912423	33914449	-	AP000311.1	2	4	2	chr21:33912423-33914449,chr21:33912425-33914449	FALSE	chr21:33912400-33914449	TRUE	2027	chr21:33912400-33914449_ATP5PO	CE2
chr21	36337947	36338773	+	MORC3	3	22	18	chr21:36337947-36338762,chr21:36337947-36338773,chr21:36337947-36338774	TRUE	chr21:36337947-36338773	FALSE	827	chr21:36337947-36338773_MORC3	CE2, CE2q
chr21	36756756	36759726	-	HLCS	2	2	2	chr21:36756756-36759726,chr21:36756757-36759726	FALSE	chr21:36756756-36759726	FALSE	2971	chr21:36756756-36759726_HLCS	CE2
chr21	37150885	37151892	+	TTC3	1	2	2	chr21:37150885-37151892	FALSE	chr21:37150885-37151892	FALSE	1008	chr21:37150885-37151892_TTC3	CE2, CE2q
chr21	37197697	37197855	+	TTC3	2	2	2	chr21:37197697-37197854,chr21:37197697-37197855	FALSE	chr21:37197697-37197881	TRUE	159	chr21:37197697-37197881_TTC3	CE2, CE2q
chr21	39210930	39212665	-	BRWD1	2	2	2	chr21:39210930-39212665,chr21:39212470-39212665	TRUE	chr21:39210930-39212665	FALSE	1736	chr21:39210930-39212665_BRWD1	CE2
chr21	39228583	39229311	-	BRWD1	3	8	6	chr21:39228583-39229311,chr21:39228584-39229311,chr21:39228586-39229311	FALSE	chr21:39228583-39229311	FALSE	729	chr21:39228583-39229311_BRWD1	CE2, CE2q
chr21	39270433	39274373	-	BRWD1	2	2	2	chr21:39270433-39274373,chr21:39270922-39274373	TRUE	chr21:39270434-39274373	TRUE	3941	chr21:39270434-39274373_BRWD1	CE2
chr21	41436030	41437014	+	MX1	1	13	10	chr21:41436030-41437014	FALSE	chr21:41436030-41437014	FALSE	985	chr21:41436030-41437014_MX1	CE2, CE2q
chr21	41467897	41468395	-	TMPRSS2	2	2	2	chr21:41467897-41468395,chr21:41467900-41468395	FALSE	chr21:41467887-41468395	TRUE	499	chr21:41467887-41468395_TMPRSS2	CE2, CE2q
chr21	41470744	41471805	-	TMPRSS2	2	11	9	chr21:41470744-41471805,chr21:41470747-41471805	FALSE	chr21:41470744-41471805	FALSE	1062	chr21:41470744-41471805_TMPRSS2	CE2, CE2q
chr21	42542481	42543427	+	SLC37A1	2	2	2	chr21:42542481-42543422,chr21:42542481-42543427	FALSE	chr21:42542481-42543435	TRUE	947	chr21:42542481-42543435_SLC37A1	CE2, CE2q
chr21	43683374	43684552	+	RRP1B	2	2	2	chr21:43683374-43684535,chr21:43683374-43684552	TRUE	chr21:43683374-43684552	FALSE	1179	chr21:43683374-43684552_RRP1B	CE2, CE2q
chr21	46235448	46236828	-	MCM3AP	2	3	3	chr21:46235448-46236828,chr21:46236547-46236828	TRUE	chr21:46235427-46236828	TRUE	1381	chr21:46235427-46236828_MCM3AP	CE2, DCC, CE2q
chr21	46240644	46240810	-	MCM3AP	2	2	2	chr21:46240644-46240810,chr21:46240666-46240810	TRUE	chr21:46236980-46240810	TRUE	167	chr21:46236980-46240810_MCM3AP	CE2, CF
chr21	46243723	46244806	-	MCM3AP	1	2	2	chr21:46243723-46244806	FALSE	chr21:46243723-46244806	FALSE	1084	chr21:46243723-46244806_MCM3AP	CE2, CE2q
chr21	46280604	46283614	-	MCM3AP	1	2	2	chr21:46280604-46283614	FALSE	chr21:46280576-46283614	TRUE	3011	chr21:46280576-46283614_MCM3AP	CE2, CE2q
chr22	20713392	20714457	-	PI4KA	1	2	2	chr22:20713392-20714457	FALSE	chr22:20713391-20714457	TRUE	1066	chr22:20713391-20714457_PI4KA	CE2, CE2q
chr22	21806041	21807663	-	MAPK1	1	2	2	chr22:21806041-21807663	FALSE	chr22:21806040-21807663	TRUE	1623	chr22:21806040-21807663_MAPK1	CE2, CE2q
chr22	24176276	24177484	+	CABIN1	1	3	2	chr22:24176276-24177484	FALSE	chr22:24176276-24177503	TRUE	1209	chr22:24176276-24177503_CABIN1	CE2, CE2q
chr22	28795733	28796046	-	XBP1	1	5	4	chr22:28795733-28796046	FALSE	chr22:28795733-28796046	FALSE	314	chr22:28795733-28796046_XBP1	CE2, CE2q
chr22	28796193	28797076	-	XBP1	1	5	5	chr22:28796193-28797076	FALSE	chr22:28796193-28797076	FALSE	884	chr22:28796193-28797076_XBP1	CE2, CE2q
chr22	29273865	29278029	+	EWSR1	3	4	3	chr22:29273865-29278008,chr22:29273865-29278026,chr22:29273865-29278029	TRUE	chr22:29273865-29278029	FALSE	4165	chr22:29273865-29274264_EWSR1	CE2, CE2q
chr22	29287135	29288605	+	EWSR1	2	4	4	chr22:29287135-29288103,chr22:29287135-29288605	TRUE	chr22:29287135-29288605	FALSE	1471	chr22:29287135-29288605_EWSR1	CE2, DCC, CE2q
chr22	29291600	29292124	+	EWSR1	2	2	2	chr22:29291600-29291787,chr22:29291600-29292124	TRUE	chr22:29291600-29292136	TRUE	525	chr22:29291600-29292136_EWSR1	CE2
chr22	29292170	29292487	+	EWSR1	3	3	3	chr22:29292170-29292479,chr22:29292170-29292486,chr22:29292170-29292487	FALSE	chr22:29292170-29292487	FALSE	318	chr22:29292170-29292487_EWSR1	CE2, CE2q
chr22	29340882	29341500	-	AP1B1	1	4	3	chr22:29340882-29341500	FALSE	chr22:29340858-29341500	TRUE	619	chr22:29340858-29341500_AP1B1	CE2, CE2q
chr22	31187271	31192619	+	RNF185	1	2	2	chr22:31187271-31192619	FALSE	chr22:31187271-31192683	TRUE	5349	chr22:31187271-31192683_RNF185	CE2, CE2q
chr22	31258427	31259095	+	LIMK2	2	2	2	chr22:31258427-31259065,chr22:31258427-31259095	TRUE	chr22:31258427-31259120	TRUE	669	NA	CE2
chr22	31463134	31463680	-	EIF4ENIF1	1	2	2	chr22:31463134-31463680	FALSE	chr22:31463134-31463680	FALSE	547	chr22:31463134-31463680_EIF4ENIF1	CE2, CE2q
chr22	31838846	31843094	+	DEPDC5	2	2	2	chr22:31838846-31838983,chr22:31838846-31843094	TRUE	chr22:31838846-31843094	FALSE	4249	chr22:31838846-31843094_DEPDC5	CE2
chr22	35756177	35759887	-	RBFOX2	2	2	2	chr22:35756177-35759887,chr22:35756184-35759887	FALSE	chr22:35756145-35759887	TRUE	3711	chr22:35756145-35759887_RBFOX2	CE2, CE2q
chr22	35760033	35761201	-	RBFOX2	3	14	10	chr22:35760033-35761201,chr22:35760034-35761201,chr22:35760050-35761201	TRUE	chr22:35760033-35761201	FALSE	1169	chr22:35760033-35761201_RBFOX2	CE2, CE2q
chr22	36318344	36319539	-	MYH9	2	2	2	chr22:36318344-36319539,chr22:36318351-36319539	FALSE	chr22:36318326-36319539	TRUE	1196	chr22:36318326-36319539_MYH9	CE2
chr22	37061176	37061353	+	KCTD17	2	3	2	chr22:37061176-37061353,chr22:37061176-37061513	TRUE	chr22:37061176-37061538	TRUE	178	chr22:37061176-37061538_KCTD17	CE2
chr22	38488121	38489227	-	DDX17	3	6	6	chr22:38488116-38489227,chr22:38488121-38489227,chr22:38488560-38489227	TRUE	chr22:38488116-38489227	TRUE	1107	chr22:38488116-38492055_DDX17	CE2, DCC, CF
chr22	38488216	38492055	-	DDX17	4	5	5	chr22:38488116-38492055,chr22:38488212-38492055,chr22:38488215-38492055,chr22:38488216-38492055	TRUE	chr22:38488116-38492055	TRUE	3840	chr22:38488116-38492055_DDX17	CE2, DCC, CF
chr22	39313730	39314106	-	RPL3	1	4	4	chr22:39313730-39314106	FALSE	chr22:39313730-39314106	FALSE	377	chr22:39313730-39314106_RPL3	CE2
chr22	39520752	39521351	+	ATF4	2	2	2	chr22:39520752-39521343,chr22:39520752-39521351	FALSE	chr22:39520752-39521353	TRUE	600	NA	CE2
chr22	40361667	40362978	+	ADSL	3	3	3	chr22:40361667-40362951,chr22:40361667-40362960,chr22:40361667-40362978	TRUE	chr22:40361667-40362980	TRUE	1312	NA	CE2
chr22	41137791	41140138	+	EP300	2	2	2	chr22:41137791-41140123,chr22:41137791-41140138	TRUE	chr22:41137791-41140139	TRUE	2348	chr22:41137791-41140139_EP300	CE2, CE2q
chr22	41155114	41157165	+	EP300	2	2	2	chr22:41155114-41157143,chr22:41155114-41157165	TRUE	chr22:41155114-41157168	TRUE	2052	chr22:41155114-41157168_EP300	CE2, CE2q
chr22	41173785	41176245	+	EP300	2	3	3	chr22:41173785-41176227,chr22:41173785-41176245	TRUE	chr22:41173785-41176246	TRUE	2461	chr22:41173785-41176246_EP300	CE2, CE2q
chr22	41607333	41607839	-	DESI1	2	2	2	chr22:41607333-41607839,chr22:41607335-41607839	FALSE	chr22:41607332-41607839	TRUE	507	chr22:41607332-41607839_DESI1	CE2, CE2q
chr22	50581902	50582248	-	CHKB	1	2	2	chr22:50581902-50582248	FALSE	chr22:50581863-50582248	TRUE	347	chr22:50581863-50582248_CHKB	CE2
chr2	101266880	101269029	+	CNOT11	2	2	2	chr2:101266880-101269028,chr2:101266880-101269029	FALSE	chr2:101266880-101269039	TRUE	2150	chr2:101266880-101269039_CNOT11	CE2, CF, CE2q
chr2	101867310	101868028	+	MAP4K4	2	2	2	chr2:101867310-101867934,chr2:101867310-101868028	TRUE	chr2:101867310-101868028	FALSE	719	NA	CE2
chr2	102168664	102171786	+	IL1R1	3	3	3	chr2:102168664-102171784,chr2:102168664-102171785,chr2:102168664-102171786	FALSE	chr2:102168664-102171800	TRUE	3123	chr2:102168664-102171800_IL1R1	CE2, CE2q
chr2	10784327	10784933	-	PDIA6	1	2	2	chr2:10784327-10784933	FALSE	chr2:10784327-10784933	FALSE	607	chr2:10784327-10784933_PDIA6	CE2, CE2q
chr2	108485909	108486498	+	GCC2	1	2	2	chr2:108485909-108486498	FALSE	chr2:108485909-108486510	TRUE	590	chr2:108485909-108486510_GCC2	CE2, CE2q
chr2	108672446	108672879	+	LIMS1	1	2	2	chr2:108672446-108672879	FALSE	chr2:108672446-108672879	FALSE	434	chr2:108672446-108672879_LIMS1	CE2, CE2q
chr2	108788967	108791674	+	CCDC138	1	5	3	chr2:108788967-108791674	FALSE	chr2:108788967-108791674	FALSE	2708	chr2:108788967-108791674_CCDC138	CE2, CE2q
chr2	109803544	109803979	+	RGPD5	2	2	2	chr2:109803544-109803977,chr2:109803544-109803979	FALSE	chr2:109803544-109803978	TRUE	436	chr2:109803544-109803978_RGPD5	CE2, CE2q
chr2	111965278	111968111	+	MERTK	2	4	2	chr2:111965278-111968100,chr2:111965278-111968111	TRUE	chr2:111965278-111968136	TRUE	2834	chr2:111965278-111968136_MERTK	CE2, CE2q
chr2	112520426	112528654	+	TTL	2	2	2	chr2:112520426-112521218,chr2:112520426-112528654	TRUE	chr2:112520426-112528680	TRUE	8229	chr2:112520426-112528680_TTL	CE2
chr2	112647163	112647323	+	SLC20A1	1	2	2	chr2:112647163-112647323	FALSE	chr2:112647163-112647323	FALSE	161	chr2:112647163-112647323_SLC20A1	CE2, CE2q
chr2	113185441	113185858	+	PSD4	3	5	3	chr2:113185441-113185694,chr2:113185441-113185836,chr2:113185441-113185858	TRUE	chr2:113185441-113185876	TRUE	418	chr2:113185441-113185876_PSD4	CE2
chr2	118106904	118107102	+	INSIG2	2	3	2	chr2:118106904-118107102,chr2:118106904-118107154	TRUE	chr2:118106904-118108280	TRUE	199	chr2:118106904-118107089_INSIG2	CE2, CE2q
chr2	121367833	121377498	-	CLASP1	2	8	7	chr2:121367833-121377498,chr2:121367834-121377498	FALSE	chr2:121367832-121377498	TRUE	9666	chr2:121367832-121377498_CLASP1	CE2, CF, CE2q
chr2	121735767	121736745	-	NIFK	4	9	8	chr2:121735751-121736745,chr2:121735753-121736745,chr2:121735767-121736745,chr2:121735768-121736745	TRUE	chr2:121735751-121736745	TRUE	979	NA	CE2
chr2	127724444	127724886	-	WDR33	2	3	2	chr2:127724444-127724886,chr2:127724455-127724886	TRUE	chr2:127724444-127724886	FALSE	443	chr2:127724444-127724886_WDR33	CE2, CE2q
chr2	127871386	127873827	-	AMMECR1L	2	2	2	chr2:127871386-127873827,chr2:127873395-127873827	TRUE	chr2:127871360-127873827	TRUE	2442	chr2:127871360-127873827_AMMECR1L	CE2, CE2q
chr2	128178570	128179785	+	UGGT1	2	12	11	chr2:128178570-128179784,chr2:128178570-128179785	FALSE	chr2:128178570-128179785	FALSE	1216	chr2:128178570-128179785_UGGT1	CE2, CE2q
chr2	134317606	134318649	+	MGAT5	1	3	2	chr2:134317606-134318649	FALSE	chr2:134317606-134318649	FALSE	1044	chr2:134317606-134318649_MGAT5	CE2, CE2q
chr2	134919013	134919808	+	CCNT2	1	4	4	chr2:134919013-134919808	FALSE	chr2:134919013-134919809	TRUE	796	chr2:134919013-134919809_CCNT2	CE2, CE2q
chr2	134946147	134947686	+	CCNT2	8	30	27	chr2:134946147-134947673,chr2:134946147-134947675,chr2:134946147-134947684,chr2:134946147-134947685,chr2:134946147-134947686,chr2:134946147-134947687,chr2:134946147-134947688,chr2:134946147-134947735	TRUE	chr2:134946147-134947735	TRUE	1540	NA	CE2
chr2	134946466	134947686	+	CCNT2	10	23	20	chr2:134946466-134947666,chr2:134946466-134947671,chr2:134946466-134947681,chr2:134946466-134947682,chr2:134946466-134947684,chr2:134946466-134947685,chr2:134946466-134947686,chr2:134946466-134947688,chr2:134946466-134947734,chr2:134946466-134947735	TRUE	chr2:134946466-134947735	TRUE	1221	NA	CE2
chr2	148645551	148645700	+	EPC2	1	2	2	chr2:148645551-148645700	FALSE	chr2:148645551-148690213	TRUE	150	chr2:148645551-148690213_EPC2	CE2, DCC, CF, CE2q
chr2	149010352	149011558	+	KIF5C	1	2	2	chr2:149010352-149011558	FALSE	chr2:149010352-149011569	TRUE	1207	chr2:149010352-149011569_KIF5C	CE2, CE2q
chr2	151469865	151473901	+	RIF1	2	2	2	chr2:151469865-151470076,chr2:151469865-151473901	TRUE	chr2:151469865-151473963	TRUE	4037	chr2:151469865-151473963_RIF1	CE2, CE2q
chr2	151480228	151481299	+	RIF1	2	2	2	chr2:151480228-151480363,chr2:151480228-151481299	TRUE	chr2:151480228-151483198	TRUE	1072	NA	CE2
chr2	152676781	152677450	-	PRPF40A	2	2	2	chr2:152676781-152677450,chr2:152676784-152677450	FALSE	chr2:152676780-152677450	TRUE	670	chr2:152676780-152677450_PRPF40A	CE2, CE2q
chr2	15533286	15534542	-	NBAS	1	2	2	chr2:15533286-15534542	FALSE	chr2:15511351-15534542	TRUE	1257	chr2:15511351-15534542_NBAS	CE2, CF, CE2q
chr2	15630111	15630775	+	DDX1	2	2	2	chr2:15630111-15630770,chr2:15630111-15630775	FALSE	chr2:15630111-15630775	FALSE	665	chr2:15630111-15630775_DDX1	CE2, CE2q
chr2	159224365	159225687	+	TANC1	1	5	3	chr2:159224365-159225687	FALSE	chr2:159224365-159225687	FALSE	1323	chr2:159224365-159225687_TANC1	CE2, CE2q
chr2	159448418	159453612	-	BAZ2B	4	6	5	chr2:159448418-159453612,chr2:159448423-159453612,chr2:159448427-159453612,chr2:159448434-159453612	TRUE	chr2:159448410-159453612	TRUE	5195	chr2:159448410-159453612_BAZ2B	CE2, DCC, CE2q
chr2	159941562	159941745	-	PLA2R1	1	3	2	chr2:159941562-159941745	FALSE	chr2:159932299-159941745	TRUE	184	NA	CE2
chr2	160195634	160196215	-	ITGB6	3	4	3	chr2:160195634-160196215,chr2:160195640-160196215,chr2:160195649-160196215	TRUE	chr2:160195616-160196215	TRUE	582	chr2:160195616-160196215_ITGB6	CE2
chr2	165913647	165915200	-	TTC21B	1	4	3	chr2:165913647-165915200	FALSE	chr2:165913647-165915200	FALSE	1554	chr2:165913647-165915200_TTC21B	CE2, CE2q
chr2	165915440	165917256	-	TTC21B	1	2	2	chr2:165915440-165917256	FALSE	chr2:165915440-165917256	FALSE	1817	chr2:165915440-165917256_TTC21B	CE2, CE2q
chr2	169805840	169806765	+	SSB	5	5	4	chr2:169805840-169806753,chr2:169805840-169806759,chr2:169805840-169806760,chr2:169805840-169806762,chr2:169805840-169806765	TRUE	chr2:169805840-169806784	TRUE	926	chr2:169805840-169806784_SSB	CE2
chr2	169808903	169810282	+	SSB	1	2	2	chr2:169808903-169810282	FALSE	chr2:169808903-169810282	FALSE	1380	chr2:169808903-169810282_SSB	CE2, CE2q
chr2	169810424	169810844	+	SSB	2	2	2	chr2:169810424-169810840,chr2:169810424-169810844	FALSE	chr2:169810424-169810857	TRUE	421	chr2:169810424-169810857_SSB	CE2, CE2q
chr2	172475123	172475596	+	ITGA6	1	3	3	chr2:172475123-172475596	FALSE	chr2:172475123-172475596	FALSE	474	chr2:172475123-172475596_ITGA6	CE2, CE2q
chr2	172489659	172491023	+	ITGA6	2	3	2	chr2:172489659-172491009,chr2:172489659-172491023	TRUE	chr2:172489659-172491023	FALSE	1365	chr2:172489659-172491023_ITGA6	CE2, CF
chr2	175114039	175114817	-	ATF2	2	3	2	chr2:175111570-175114817,chr2:175114039-175114817	TRUE	chr2:175093268-175114817	TRUE	779	NA	CE2
chr2	176123586	176123874	+	HOXD9	3	3	3	chr2:176123586-176123862,chr2:176123586-176123864,chr2:176123586-176123874	TRUE	chr2:176123586-176123933	TRUE	289	chr2:176123586-176123933_HOXD9	CE2, CE2q
chr2	177216189	177216495	+	HNRNPA3	2	2	2	chr2:177216189-177216484,chr2:177216189-177216495	TRUE	chr2:177216189-177216502	TRUE	307	chr2:177216189-177216502_HNRNPA3	CE2, CE2q
chr2	177217846	177219036	+	HNRNPA3	2	2	2	chr2:177217846-177219020,chr2:177217846-177219036	TRUE	chr2:177217846-177219036	FALSE	1191	chr2:177217846-177219036_HNRNPA3	CE2, CE2q
chr2	182756470	182757691	+	DNAJC10	1	4	3	chr2:182756470-182757691	FALSE	chr2:182756470-182757691	FALSE	1222	chr2:182756470-182757691_DNAJC10	CE2, CE2q
chr2	182926906	182928116	-	NCKAP1	1	4	4	chr2:182926906-182928116	FALSE	chr2:182926906-182928116	FALSE	1211	chr2:182926906-182928116_NCKAP1	CE2, CE2q
chr2	186663836	186664493	+	ITGAV	2	2	2	chr2:186663836-186664466,chr2:186663836-186664493	TRUE	chr2:186663836-186664493	FALSE	658	chr2:186663836-186664493_ITGAV	CE2, CE2q
chr2	186675928	186676812	+	ITGAV	1	2	2	chr2:186675928-186676812	FALSE	chr2:186675928-186676812	FALSE	885	NA	CE2
chr2	189008143	189008925	+	COL3A1	2	3	2	chr2:189008143-189008919,chr2:189008143-189008925	FALSE	chr2:189008143-189008923	TRUE	783	chr2:189008143-189008923_COL3A1	CE2, CE2q
chr2	190930569	190931543	+	GLS	2	2	2	chr2:190930569-190931541,chr2:190930569-190931543	FALSE	chr2:190930569-190931544	TRUE	975	chr2:190930569-190931544_GLS	CE2, CE2q
chr2	190969695	190970497	-	STAT1	2	2	2	chr2:190969695-190970497,chr2:190970117-190970497	TRUE	chr2:190964695-190970497	TRUE	803	NA	CE2
chr2	190977026	190978855	-	STAT1	1	4	4	chr2:190977026-190978855	FALSE	chr2:190977026-190978855	FALSE	1830	chr2:190977026-190978855_STAT1	CE2
chr2	191684297	191685596	+	NABP1	2	2	2	chr2:191684297-191685578,chr2:191684297-191685596	TRUE	chr2:191684297-191685598	TRUE	1300	chr2:191684297-191685598_NABP1	CE2, CE2q
chr2	196774952	196775115	-	GTF3C3	2	3	2	chr2:196774839-196775115,chr2:196774952-196775115	TRUE	chr2:196774141-196775115	TRUE	164	NA	CE2
chr2	196785153	196785440	-	GTF3C3	2	3	2	chr2:196784969-196785440,chr2:196785153-196785440	TRUE	chr2:196784930-196785440	TRUE	288	chr2:196784930-196785440_GTF3C3	CE2, CE2q
chr2	196870992	196872440	-	PGAP1	2	2	2	chr2:196870992-196872440,chr2:196872206-196872440	TRUE	chr2:196870980-196872440	TRUE	1449	chr2:196870980-196872440_PGAP1	CE2, CE2q
chr2	196885476	196885833	-	PGAP1	2	2	2	chr2:196885476-196885833,chr2:196885477-196885833	FALSE	chr2:196885476-196885833	FALSE	358	chr2:196885476-196885833_PGAP1	CE2, CE2q
chr2	197392758	197392971	-	SF3B1	1	2	2	chr2:197392758-197392971	FALSE	chr2:197392462-197392971	TRUE	214	chr2:197392462-197392971_SF3B1	CE2, CE2q
chr2	197398117	197398460	-	SF3B1	1	3	2	chr2:197398117-197398460	FALSE	chr2:197398117-197398460	FALSE	344	chr2:197398117-197398460_SF3B1	CE2, CE2q
chr2	197501239	197503037	+	HSPE1	2	2	2	chr2:197501239-197501386,chr2:197501239-197503037	TRUE	chr2:197501239-197503038	TRUE	1799	chr2:197501239-197503038_HSPE1	CE2
chr2	19931410	19932282	-	WDR35	2	2	2	chr2:19931410-19932282,chr2:19931418-19932282	FALSE	chr2:19931410-19932282	FALSE	873	chr2:19931410-19932282_WDR35	CE2, CE2q
chr2	19932449	19933400	-	WDR35	1	2	2	chr2:19932449-19933400	FALSE	chr2:19932448-19933400	TRUE	952	chr2:19932448-19933400_WDR35	CE2, DCC, CE2q
chr2	200853450	200853902	-	CLK1	2	5	4	chr2:200853450-200853902,chr2:200853454-200853902	FALSE	chr2:200853450-200853902	FALSE	453	chr2:200853450-200853902_CLK1	CE2, CE2q
chr2	200857013	200857717	-	CLK1	2	3	3	chr2:200856988-200857717,chr2:200857013-200857717	TRUE	chr2:200856986-200857717	TRUE	705	chr2:200856986-200857717_CLK1	CE2
chr2	200859947	200860124	-	CLK1	1	7	7	chr2:200859947-200860124	FALSE	chr2:200859747-200860124	TRUE	178	chr2:200859748-200860124_CLK1	CE2
chr2	200860215	200861237	-	CLK1	2	5	4	chr2:200860214-200861237,chr2:200860215-200861237	FALSE	chr2:200859748-200861237	TRUE	1023	chr2:200860216-200861237_CLK1	CE2, DCC
chr2	200860216	200861237	-	CLK1	9	42	27	chr2:200860216-200861237,chr2:200860217-200861237,chr2:200860218-200861237,chr2:200860219-200861237,chr2:200860415-200861237,chr2:200860416-200861237,chr2:200860417-200861237,chr2:200860419-200861237,chr2:200860436-200861237	TRUE	chr2:200860216-200861237	FALSE	1022	chr2:200860216-200861237_CLK1	CE2, DCC
chr2	200861524	200861701	-	CLK1	2	3	3	chr2:200861524-200861701,chr2:200861526-200861701	FALSE	chr2:200861467-200861701	TRUE	178	chr2:200861467-200861701_CLK1	CE2
chr2	200885368	200885697	-	PPIL3	1	2	2	chr2:200885368-200885697	FALSE	chr2:200885368-200885697	FALSE	330	chr2:200885368-200885697_PPIL3	CE2
chr2	201208184	201209030	+	CASP10	2	3	3	chr2:201208184-201209030,chr2:201208184-201209034	FALSE	chr2:201208184-201209069	TRUE	847	chr2:201208184-201209069_CASP10	CE2, CE2q
chr2	202755682	202757199	+	FAM117B	2	3	2	chr2:202755682-202757196,chr2:202755682-202757199	FALSE	chr2:202755682-202757212	TRUE	1518	chr2:202755682-202757212_FAM117B	CE2, CE2q
chr2	203199448	203201541	+	NBEAL1	2	4	2	chr2:203199448-203199666,chr2:203199448-203201541	TRUE	chr2:203199448-203201542	TRUE	2094	chr2:203199448-203201542_NBEAL1	CE2, CE2q
chr2	203208754	203209159	+	NBEAL1	2	3	2	chr2:203208754-203209143,chr2:203208754-203209159	TRUE	chr2:203208754-203209160	TRUE	406	chr2:203208754-203209160_NBEAL1	CE2, CE2q
chr2	206790687	206791681	+	FASTKD2	2	3	2	chr2:206790687-206790936,chr2:206790687-206791681	TRUE	chr2:206790687-206791682	TRUE	995	chr2:206790687-206791682_FASTKD2	CE2
chr2	208239234	208239862	-	IDH1	3	5	2	chr2:208239234-208239862,chr2:208239237-208239862,chr2:208239262-208239862	TRUE	chr2:208239234-208239862	FALSE	629	chr2:208239234-208239862_IDH1	CE2, CE2q
chr2	208329914	208330502	+	PIKFYVE	2	45	35	chr2:208329914-208330502,chr2:208329914-208330522	TRUE	chr2:208329914-208330522	TRUE	589	chr2:208329914-208330522_PIKFYVE	CE2, CE2q
chr2	210031271	210031420	-	KANSL1L	1	2	2	chr2:210031271-210031420	FALSE	chr2:210029919-210031420	TRUE	150	chr2:210029919-210031420_KANSL1L	CE2, CF, CE2q
chr2	216499399	216499931	+	RPL37A	2	2	2	chr2:216499399-216499912,chr2:216499399-216499931	TRUE	chr2:216499399-216499948	TRUE	533	chr2:216499399-216499948_RPL37A	CE2
chr2	218434	218745	-	SH3YL1	1	2	2	chr2:218434-218745	FALSE	chr2:218109-218745	TRUE	312	NA	CE2
chr2	218270603	218271380	+	PNKD	1	2	2	chr2:218270603-218271380	FALSE	chr2:218270603-218271380	FALSE	778	chr2:218270603-218271380_PNKD	CE2
chr2	218675474	218676007	+	STK36	2	2	2	chr2:218675474-218676005,chr2:218675474-218676007	FALSE	chr2:218675474-218676028	TRUE	534	chr2:218675474-218676028_STK36	CE2, CE2q
chr2	219232684	219233078	+	ANKZF1	1	5	3	chr2:219232684-219233078	FALSE	chr2:219232684-219233078	FALSE	395	chr2:219232684-219233078_ANKZF1	CE2
chr2	219607138	219608046	+	STK11IP	1	3	3	chr2:219607138-219608046	FALSE	chr2:219607138-219608046	FALSE	909	chr2:219607138-219608046_STK11IP	CE2, CE2q
chr2	227523926	227524761	+	AGFG1	2	2	2	chr2:227523926-227524760,chr2:227523926-227524761	FALSE	chr2:227523926-227524761	FALSE	836	chr2:227523926-227524761_AGFG1	CE2, CE2q
chr2	229793146	229795178	-	TRIP12	3	9	6	chr2:229793146-229795178,chr2:229793149-229795178,chr2:229793153-229795178	FALSE	chr2:229793146-229795178	FALSE	2033	chr2:229793146-229795178_TRIP12	CE2
chr2	229815309	229818363	-	TRIP12	1	4	3	chr2:229815309-229818363	FALSE	chr2:229815309-229818363	FALSE	3055	chr2:229815309-229818363_TRIP12	CE2, CE2q
chr2	230200966	230202578	-	SP110	1	5	4	chr2:230200966-230202578	FALSE	chr2:230200966-230202578	FALSE	1613	chr2:230200966-230202578_SP110	CE2, CE2q
chr2	230504291	230506302	+	SP100	1	2	2	chr2:230504291-230506302	FALSE	chr2:230504291-230506302	FALSE	2012	chr2:230504291-230506302_SP100	CE2, CE2q
chr2	231458390	231459000	-	NCL	3	21	18	chr2:231458390-231459000,chr2:231458391-231459000,chr2:231458392-231459000	FALSE	chr2:231458390-231459000	FALSE	611	chr2:231458390-231459000_NCL	CE2
chr2	231460294	231460477	-	NCL	1	10	7	chr2:231460294-231460477	FALSE	chr2:231460294-231460477	FALSE	184	chr2:231460294-231460477_NCL	CE2
chr2	233524564	233525477	-	USP40	3	5	3	chr2:233524564-233525477,chr2:233524567-233525477,chr2:233524581-233525477	TRUE	chr2:233524563-233525477	TRUE	914	chr2:233524563-233525477_USP40	CE2, CE2q
chr2	233818126	233818651	+	MROH2A	1	2	2	chr2:233818126-233818651	FALSE	chr2:233818126-233818651	FALSE	526	chr2:233818126-233818651_MROH2A	CE2, CE2q
chr2	235718393	235718579	+	AGAP1	2	4	2	chr2:235718393-235718576,chr2:235718393-235718579	FALSE	chr2:235718393-235740962	TRUE	187	NA	CE2, CF, CE2q
chr2	237363399	237364349	-	COL6A3	1	3	2	chr2:237363399-237364349	FALSE	chr2:237363399-237364349	FALSE	951	chr2:237363399-237364349_COL6A3	CE2, CE2q
chr2	238182189	238183652	-	ILKAP	1	2	2	chr2:238182189-238183652	FALSE	chr2:238182187-238183652	TRUE	1464	chr2:238182187-238183652_ILKAP	CE2, CE2q
chr2	240453095	240453200	+	GPC1	2	2	2	chr2:240453095-240453181,chr2:240453095-240453200	TRUE	chr2:240453095-240459029	TRUE	106	NA	CE2
chr2	241335213	241335974	+	SEPTIN2	1	2	2	chr2:241335213-241335974	FALSE	chr2:241335213-241335974	FALSE	762	chr2:241335213-241335321_SEPTIN2	CE2
chr2	241651336	241651883	+	ATG4B	1	6	5	chr2:241651336-241651883	FALSE	chr2:241651336-241651883	FALSE	548	chr2:241651336-241651883_ATG4B	CE2, CE2q
chr2	24246331	24246796	-	ITSN2	3	3	3	chr2:24246331-24246796,chr2:24246333-24246796,chr2:24246345-24246796	TRUE	chr2:24246321-24246796	TRUE	466	chr2:24246321-24246796_ITSN2	CE2, CE2q
chr2	24261265	24261560	-	ITSN2	2	4	4	chr2:24261265-24261560,chr2:24261266-24261560	FALSE	chr2:24261251-24261560	TRUE	296	chr2:24261251-24261560_ITSN2	CE2, DCC, CE2q
chr2	24271942	24275712	-	ITSN2	1	2	2	chr2:24271942-24275712	FALSE	chr2:24271942-24275712	FALSE	3771	chr2:24271942-24275712_ITSN2	CE2, CF
chr2	26127234	26127848	+	RAB10	1	2	2	chr2:26127234-26127848	FALSE	chr2:26127234-26127849	TRUE	615	chr2:26127234-26127849_RAB10	CE2, CE2q
chr2	26214577	26215052	-	HADHA	1	38	29	chr2:26214577-26215052	FALSE	chr2:26214577-26215052	FALSE	476	chr2:26214577-26215052_HADHA	CE2, CE2q
chr2	26385140	26386332	+	SELENOI	2	2	2	chr2:26385140-26386325,chr2:26385140-26386332	FALSE	chr2:26385140-26386353	TRUE	1193	chr2:26385140-26386353_SELENOI	CE2, CE2q
chr2	27206535	27206876	-	SLC5A6	2	2	2	chr2:27206535-27206876,chr2:27206538-27206876	FALSE	chr2:27206535-27206876	FALSE	342	chr2:27206535-27206876_SLC5A6	CE2, CE2q
chr2	27324187	27324432	-	MPV17	2	2	2	chr2:27324187-27324432,chr2:27324241-27324432	TRUE	chr2:27312773-27324432	TRUE	246	NA	CE2
chr2	27583717	27584877	+	ZNF512	2	2	2	chr2:27583717-27583905,chr2:27583717-27584877	TRUE	chr2:27583717-27598066	TRUE	1161	chr2:27583717-27598066_ZNF512	CE2, CF
chr2	27771800	27772651	+	MRPL33	12	22	18	chr2:27771800-27772634,chr2:27771800-27772639,chr2:27771800-27772641,chr2:27771800-27772642,chr2:27771800-27772643,chr2:27771800-27772645,chr2:27771800-27772646,chr2:27771800-27772647,chr2:27771800-27772648,chr2:27771800-27772649,chr2:27771800-27772650,chr2:27771800-27772651	TRUE	chr2:27771800-27772673	TRUE	852	chr2:27771800-27772673_MRPL33	CE2, CE2q
chr2	28936954	28937930	+	WDR43	2	6	4	chr2:28936954-28937929,chr2:28936954-28937930	FALSE	chr2:28936954-28937930	FALSE	977	chr2:28936954-28937930_WDR43	CE2, CE2q
chr2	30729889	30730729	-	CAPN13	2	2	2	chr2:30729889-30730729,chr2:30729892-30730729	FALSE	chr2:30729887-30730729	TRUE	841	chr2:30723237-30730729_CAPN13	CE2, DCC, CF
chr2	32429296	32430787	+	BIRC6	5	6	4	chr2:32429296-32430787,chr2:32429296-32430816,chr2:32429296-32430817,chr2:32429296-32430818,chr2:32429296-32430864	TRUE	chr2:32429296-32430864	TRUE	1492	chr2:32429296-32430864_BIRC6	CE2, CE2q
chr2	3478934	3479202	+	TRAPPC12	1	8	5	chr2:3478934-3479202	FALSE	chr2:3478934-3479218	TRUE	269	chr2:3478934-3479218_TRAPPC12	CE2, CE2q
chr2	3577775	3580109	+	RPS7	1	2	2	chr2:3577775-3580109	FALSE	chr2:3577775-3580109	FALSE	2335	chr2:3577775-3580109_RPS7	CE2
chr2	36884106	36886715	-	STRN	8	16	14	chr2:36884099-36886715,chr2:36884100-36886715,chr2:36884102-36886715,chr2:36884103-36886715,chr2:36884105-36886715,chr2:36884106-36886715,chr2:36884108-36886715,chr2:36884110-36886715	TRUE	chr2:36884076-36886715	TRUE	2610	chr2:36884076-36886715_STRN	CE2, CF, CE2q
chr2	37138586	37139630	-	EIF2AK2	1	2	2	chr2:37138586-37139630	FALSE	chr2:37138586-37139630	FALSE	1045	chr2:37138586-37139630_EIF2AK2	CE2, CE2q
chr2	37212040	37212334	-	CEBPZ	1	2	2	chr2:37212040-37212334	FALSE	chr2:37212040-37212334	FALSE	295	chr2:37212040-37212334_CEBPZ	CE2, CE2q
chr2	38582174	38583845	-	HNRNPLL	1	3	2	chr2:38582174-38583845	FALSE	chr2:38582174-38583845	FALSE	1672	chr2:38582174-38583840_HNRNPLL	CE2, CE2q
chr2	38854179	38855056	-	DHX57	2	2	2	chr2:38854179-38855056,chr2:38854187-38855056	FALSE	chr2:38854179-38855056	FALSE	878	chr2:38854179-38855056_DHX57	CE2
chr2	39265307	39267188	-	MAP4K3	1	5	4	chr2:39265307-39267188	FALSE	chr2:39265307-39267188	FALSE	1882	chr2:39265307-39267188_MAP4K3	CE2, CE2q
chr2	43795959	43796717	+	DYNC2LI1	2	5	3	chr2:43795959-43796715,chr2:43795959-43796717	FALSE	chr2:43795959-43796717	FALSE	759	chr2:43795959-43796717_DYNC2LI1	CE2, CE2q
chr2	43957453	43960540	-	LRPPRC	2	2	2	chr2:43957453-43960540,chr2:43957456-43960540	FALSE	chr2:43957452-43960540	TRUE	3088	chr2:43959221-43960540_LRPPRC	CE2
chr2	46375838	46376538	+	EPAS1	2	2	2	chr2:46375838-46376511,chr2:46375838-46376538	TRUE	chr2:46375838-46376538	FALSE	701	chr2:46375838-46376538_EPAS1	CE2, CE2q
chr2	47813378	47813790	-	FBXO11	1	3	2	chr2:47813378-47813790	FALSE	chr2:47813378-47813790	FALSE	413	chr2:47813378-47813790_FBXO11	CE2, CE2q
chr2	53934728	53936086	-	PSME4	2	2	2	chr2:53934728-53936086,chr2:53934729-53936086	FALSE	chr2:53934728-53936086	FALSE	1359	chr2:53934728-53936086_PSME4	CE2, CE2q
chr2	54660000	54664452	+	SPTBN1	2	2	2	chr2:54660000-54660327,chr2:54660000-54664452	TRUE	chr2:54660000-54664452	FALSE	4453	NA	CE2
chr2	54973201	54973562	-	RTN4	1	3	2	chr2:54973201-54973562	FALSE	chr2:54973199-54973562	TRUE	362	NA	CE2
chr2	54973888	54974694	-	RTN4	2	3	3	chr2:54973869-54974694,chr2:54973888-54974694	TRUE	chr2:54973868-54974694	TRUE	807	chr2:54973868-54974694_RTN4	CE2, CE2q
chr2	55206416	55206817	-	CLHC1	2	4	3	chr2:55206411-55206817,chr2:55206416-55206817	FALSE	chr2:55206377-55206817	TRUE	402	NA	CE2, CE2q
chr2	55236821	55237287	-	MTIF2	1	7	6	chr2:55236821-55237287	FALSE	chr2:55236821-55237287	FALSE	467	chr2:55236821-55237287_MTIF2	CE2, CE2q
chr2	55535764	55536009	+	CFAP36	1	2	2	chr2:55535764-55536009	FALSE	chr2:55535764-55537482	TRUE	246	NA	CE2
chr2	55579798	55581566	-	PPP4R3B	2	3	2	chr2:55579798-55581566,chr2:55579809-55581566	TRUE	chr2:55579782-55581566	TRUE	1769	chr2:55579782-55581566_PPP4R3B	CE2, CE2q
chr2	60779776	60780706	+	PAPOLG	2	2	2	chr2:60779776-60780705,chr2:60779776-60780706	FALSE	chr2:60779776-60780706	FALSE	931	chr2:60779776-60780706_PAPOLG	CE2, CE2q
chr2	60917018	60918175	+	REL	2	4	4	chr2:60917018-60918175,chr2:60917018-60918189	TRUE	chr2:60917018-60918190	TRUE	1158	chr2:60917018-60918190_REL	CE2, CE2q
chr2	61206125	61206759	-	USP34	1	3	3	chr2:61206125-61206759	FALSE	chr2:61206125-61206759	FALSE	635	chr2:61206125-61206759_USP34	CE2, CE2q
chr2	61490783	61492034	-	XPO1	2	3	2	chr2:61490783-61492034,chr2:61490793-61492034	FALSE	chr2:61490777-61492034	TRUE	1252	chr2:61490777-61492034_XPO1	CE2, DCC, CE2q
chr2	61872589	61873001	-	CCT4	2	2	2	chr2:61872589-61873001,chr2:61872590-61873001	FALSE	chr2:61872589-61873001	FALSE	413	chr2:61872589-61873001_CCT4	CE2, CE2q
chr2	64569219	64569609	+	AFTPH	2	3	2	chr2:64569219-64569609,chr2:64569219-64569611	FALSE	chr2:64569219-64569622	TRUE	391	chr2:64569219-64569622_AFTPH	CE2, CE2q
chr2	64579547	64581189	+	AFTPH	2	7	6	chr2:64579547-64581188,chr2:64579547-64581189	FALSE	chr2:64579547-64581189	FALSE	1643	chr2:64579547-64581189_AFTPH	CE2
chr2	65239963	65246523	+	ACTR2	1	3	2	chr2:65239963-65246523	FALSE	chr2:65239963-65246523	FALSE	6561	chr2:65242064-65246523_ACTR2	CE2, CE2q
chr2	65253865	65255544	+	ACTR2	1	2	2	chr2:65253865-65255544	FALSE	chr2:65253865-65255544	FALSE	1680	chr2:65253865-65255544_ACTR2	CE2, CE2q
chr2	69530714	69532040	-	AAK1	2	3	2	chr2:69530708-69532040,chr2:69530714-69532040	FALSE	chr2:69530707-69532040	TRUE	1327	chr2:69530707-69532040_AAK1	CE2, CE2q
chr2	70216520	70216885	-	TIA1	2	2	2	chr2:70216520-70216885,chr2:70216523-70216885	FALSE	chr2:70216500-70216885	TRUE	366	NA	CE2
chr2	71070840	71071685	+	NAGK	1	2	2	chr2:71070840-71071685	FALSE	chr2:71070840-71071685	FALSE	846	chr2:71070840-71071685_NAGK	CE2
chr2	71380566	71388410	+	ZNF638	2	2	2	chr2:71380566-71388304,chr2:71380566-71388410	TRUE	chr2:71380566-71388622	TRUE	7845	chr2:71380566-71388622_ZNF638	CE2, DCC, CE2q
chr2	71400519	71401955	+	ZNF638	1	3	2	chr2:71400519-71401955	FALSE	chr2:71400519-71401955	FALSE	1437	chr2:71400519-71401955_ZNF638	CE2, CF, CE2q
chr2	73862305	73863015	+	STAMBP	3	3	3	chr2:73862305-73862625,chr2:73862305-73862774,chr2:73862305-73863015	TRUE	chr2:73862305-73870142	TRUE	711	NA	CE2
chr2	74528974	74529131	-	AUP1	1	2	2	chr2:74528974-74529131	FALSE	chr2:74528936-74529131	TRUE	158	chr2:74528936-74529131_AUP1	CE2
chr2	75689245	75689968	-	GCFC2	1	3	2	chr2:75689245-75689968	FALSE	chr2:75689226-75689968	TRUE	724	chr2:75689226-75689968_GCFC2	CE2, CE2q
chr2	84906490	84906662	-	TRABD2A	8	13	11	chr2:84905651-84906662,chr2:84905696-84906662,chr2:84906008-84906662,chr2:84906430-84906662,chr2:84906444-84906662,chr2:84906452-84906662,chr2:84906464-84906662,chr2:84906490-84906662	TRUE	chr2:84901879-84906662	TRUE	173	NA	CE2
chr2	85046279	85049365	+	KCMF1	2	4	4	chr2:85046279-85049364,chr2:85046279-85049365	FALSE	chr2:85046279-85049365	FALSE	3087	chr2:85046279-85049365_KCMF1	CE2, CE2q
chr2	85543035	85543669	+	MAT2A	1	2	2	chr2:85543035-85543669	FALSE	chr2:85543035-85543669	FALSE	635	NA	CE2
chr2	86127306	86127930	+	PTCD3	4	7	6	chr2:86127306-86127922,chr2:86127306-86127927,chr2:86127306-86127929,chr2:86127306-86127930	FALSE	chr2:86127306-86127940	TRUE	625	chr2:86127306-86127940_PTCD3	CE2, DCC
chr2	86206296	86207182	+	MRPL35	1	2	2	chr2:86206296-86207182	FALSE	chr2:86206296-86207182	FALSE	887	chr2:86206296-86207182_MRPL35	CE2, CE2q
chr2	8788815	8789879	-	KIDINS220	2	3	2	chr2:8788814-8789879,chr2:8788815-8789879	FALSE	chr2:8788813-8789879	TRUE	1065	chr2:8788813-8789879_KIDINS220	CE2, CE2q
chr2	8812573	8813236	-	KIDINS220	3	6	4	chr2:8812573-8813236,chr2:8812574-8813236,chr2:8812575-8813236	FALSE	chr2:8812497-8813236	TRUE	664	chr2:8812497-8813236_KIDINS220	CE2, CE2q
chr2	8817717	8818694	-	KIDINS220	1	6	6	chr2:8817717-8818694	FALSE	chr2:8817717-8818694	FALSE	978	chr2:8817717-8818694_KIDINS220	CE2, CE2q
chr2	9535923	9536697	-	ADAM17	2	2	2	chr2:9535923-9536697,chr2:9535962-9536697	TRUE	chr2:9535923-9536697	FALSE	775	chr2:9535923-9536697_ADAM17	CE2, CE2q
chr2	96195006	96195340	-	STARD7	2	2	2	chr2:96195006-96195340,chr2:96195008-96195340	FALSE	chr2:96195008-96195340	TRUE	335	chr2:96195008-96195340_STARD7	CE2
chr2	97834926	97837076	-	TMEM131	3	15	13	chr2:97834926-97837076,chr2:97834927-97837076,chr2:97835473-97837076	TRUE	chr2:97834926-97837076	FALSE	2151	chr2:97834926-97837076_TMEM131	CE2, CE2q
chr2	99196023	99196356	+	MRPL30	1	3	3	chr2:99196023-99196356	FALSE	chr2:99196023-99196357	TRUE	334	NA	CE2
chr2	99322029	99322209	+	AC079447.1	1	2	2	chr2:99322029-99322209	FALSE	chr2:99322029-99322508	TRUE	181	NA	CE2
chr3	100368167	100369037	-	TOMM70	2	2	2	chr3:100368167-100369037,chr3:100368170-100369037	FALSE	chr3:100368167-100369037	FALSE	871	chr3:100368167-100369037_TOMM70	CE2, CE2q
chr3	101681216	101682428	-	RPL24	1	4	3	chr3:101681216-101682428	FALSE	chr3:101681216-101682428	FALSE	1213	NA	CE2
chr3	101855209	101855394	+	NFKBIZ	2	2	2	chr3:101855209-101855388,chr3:101855209-101855394	FALSE	chr3:101855209-101855394	FALSE	186	chr3:101855209-101855394_NFKBIZ	CE2, CE2q
chr3	101855459	101855732	+	NFKBIZ	1	3	2	chr3:101855459-101855732	FALSE	chr3:101855459-101855732	FALSE	274	chr3:101855459-101855732_NFKBIZ	CE2
chr3	101855903	101857045	+	NFKBIZ	4	5	5	chr3:101855903-101857042,chr3:101855903-101857045,chr3:101855903-101857047,chr3:101855903-101857072	TRUE	chr3:101855903-101857072	TRUE	1143	chr3:101855903-101857072_NFKBIZ	CE2
chr3	101857460	101857674	+	NFKBIZ	1	2	2	chr3:101857460-101857674	FALSE	chr3:101857460-101859317	TRUE	215	chr3:101857460-101859317_NFKBIZ	CE2
chr3	108050604	108051938	-	CD47	2	2	2	chr3:108050604-108051938,chr3:108050605-108051938	FALSE	chr3:108050603-108051938	TRUE	1335	chr3:108050603-108051938_CD47	CE2, CE2q
chr3	108675874	108677482	+	DZIP3	1	2	2	chr3:108675874-108677482	FALSE	chr3:108675874-108677496	TRUE	1609	chr3:108675874-108677496_DZIP3	CE2, DCC, CF, CE2q
chr3	112550278	112553279	-	ATG3	2	3	2	chr3:112550278-112553279,chr3:112550282-112553279	FALSE	chr3:112550263-112553279	TRUE	3002	chr3:112550263-112553279_ATG3	CE2, CE2q
chr3	113011407	113012733	-	NEPRO	3	3	3	chr3:113011407-113012733,chr3:113011413-113012733,chr3:113011414-113012733	FALSE	chr3:113011407-113012733	FALSE	1327	chr3:113011407-113012733_NEPRO	CE2
chr3	113012813	113013271	-	NEPRO	2	4	4	chr3:113012813-113013271,chr3:113012816-113013271	FALSE	chr3:113012812-113013271	TRUE	459	chr3:113012812-113013271_NEPRO	CE2
chr3	11331429	11332928	+	ATG7	2	2	2	chr3:11331429-11332927,chr3:11331429-11332928	FALSE	chr3:11331429-11332971	TRUE	1500	chr3:11331429-11332971_ATG7	CE2
chr3	113721956	113722905	-	NAA50	2	2	2	chr3:113721956-113722905,chr3:113721957-113722905	FALSE	chr3:113721938-113722905	TRUE	950	chr3:113721938-113722905_NAA50	CE2, CE2q
chr3	114076943	114077475	+	QTRT2	2	15	14	chr3:114076943-114077475,chr3:114076943-114079876	TRUE	chr3:114076943-114079905	TRUE	533	chr3:114076943-114079905_QTRT2	CE2
chr3	11807924	11809516	-	TAMM41	3	4	3	chr3:11807921-11809516,chr3:11807922-11809516,chr3:11807924-11809516	FALSE	chr3:11807896-11809516	TRUE	1593	chr3:11807896-11809516_TAMM41	CE2, CF
chr3	122720389	122721087	+	PARP14	2	3	3	chr3:122720389-122721083,chr3:122720389-122721087	FALSE	chr3:122720389-122727811	TRUE	699	chr3:122720389-122727811_PARP14	CE2, CF
chr3	129432648	129433097	-	MBD4	2	3	2	chr3:129432607-129433097,chr3:129432648-129433097	TRUE	chr3:129432607-129433097	TRUE	450	chr3:129432607-129433097_MBD4	CE2, CE2q
chr3	132461206	132462428	+	DNAJC13	2	2	2	chr3:132461206-132462425,chr3:132461206-132462428	FALSE	chr3:132461206-132462466	TRUE	1223	chr3:132461206-132462466_DNAJC13	CE2, CE2q
chr3	132473228	132474930	+	DNAJC13	2	2	2	chr3:132473228-132474899,chr3:132473228-132474930	TRUE	chr3:132473228-132474931	TRUE	1703	chr3:132473228-132474931_DNAJC13	CE2, CF, CE2q
chr3	133586723	133587144	+	CDV3	1	2	2	chr3:133586723-133587144	FALSE	chr3:133586723-133587158	TRUE	422	chr3:133586723-133587158_CDV3	CE2, CE2q
chr3	134191984	134195081	-	RYK	1	3	2	chr3:134191984-134195081	FALSE	chr3:134191984-134195081	FALSE	3098	chr3:134191984-134195081_RYK	CE2, CE2q
chr3	138263822	138264130	+	ARMC8	2	2	2	chr3:138263822-138264128,chr3:138263822-138264130	FALSE	chr3:138263822-138264130	FALSE	309	chr3:138263822-138264130_ARMC8	CE2
chr3	139371863	139373212	-	COPB2	2	2	2	chr3:139371863-139373212,chr3:139371868-139373212	FALSE	chr3:139371834-139373212	TRUE	1350	chr3:139371834-139373212_COPB2	CE2, CE2q
chr3	142357120	142359861	-	XRN1	1	3	2	chr3:142357120-142359861	FALSE	chr3:142357120-142359861	FALSE	2742	chr3:142357120-142359861_XRN1	CE2, CE2q
chr3	142375986	142376478	-	XRN1	6	9	7	chr3:142375946-142376478,chr3:142375979-142376478,chr3:142375986-142376478,chr3:142375988-142376478,chr3:142375989-142376478,chr3:142375991-142376478	TRUE	chr3:142375945-142376478	TRUE	493	chr3:142375945-142376478_XRN1	CE2, DCC
chr3	142457757	142458957	-	ATR	1	2	2	chr3:142457757-142458957	FALSE	chr3:142457756-142458957	TRUE	1201	chr3:142457756-142458957_ATR	CE2
chr3	143036105	143037178	+	U2SURP	2	3	2	chr3:143036105-143037159,chr3:143036105-143037178	TRUE	chr3:143036105-143037178	FALSE	1074	chr3:143036105-143037178_U2SURP	CE2, CE2q
chr3	146516103	146517005	-	PLSCR1	3	3	3	chr3:146516103-146517005,chr3:146516127-146517005,chr3:146516131-146517005	TRUE	chr3:146516102-146517005	TRUE	903	chr3:146516102-146517005_PLSCR1	CE2, CE2q
chr3	14655630	14655808	+	CCDC174	1	3	3	chr3:14655630-14655808	FALSE	chr3:14655630-14658870	TRUE	179	chr3:14655630-14658870_CCDC174	CE2, DCC, CE2q
chr3	149031895	149032200	-	HLTF	2	10	8	chr3:149031895-149032200,chr3:149032090-149032200	TRUE	chr3:149031364-149032200	TRUE	306	NA	CE2
chr3	150562661	150563514	+	EIF2A	1	4	3	chr3:150562661-150563514	FALSE	chr3:150562661-150563514	FALSE	854	chr3:150562661-150563514_EIF2A	CE2, CE2q
chr3	15232666	15233865	+	CAPN7	1	2	2	chr3:15232666-15233865	FALSE	chr3:15232666-15233866	TRUE	1200	chr3:15232666-15233866_CAPN7	CE2, CE2q
chr3	15242254	15245525	+	CAPN7	2	3	2	chr3:15242254-15245524,chr3:15242254-15245525	FALSE	chr3:15242254-15245525	FALSE	3272	chr3:15242254-15245525_CAPN7	CE2, CF, CE2q
chr3	152445540	152446580	+	MBNL1	13	30	23	chr3:152445540-152446574,chr3:152445540-152446575,chr3:152445540-152446578,chr3:152445540-152446579,chr3:152445540-152446580,chr3:152445540-152446581,chr3:152445540-152446582,chr3:152445540-152446583,chr3:152445540-152446584,chr3:152445540-152446585,chr3:152445540-152446586,chr3:152445540-152446587,chr3:152445540-152446589	TRUE	chr3:152445540-152446703	TRUE	1041	chr3:152445540-152446703_MBNL1	CE2, CE2q
chr3	152455578	152456060	+	MBNL1	7	28	24	chr3:152455578-152456053,chr3:152455578-152456060,chr3:152455578-152456061,chr3:152455578-152456062,chr3:152455578-152456063,chr3:152455578-152456064,chr3:152455578-152456065	TRUE	chr3:152455578-152456266	TRUE	483	chr3:152455578-152456266_MBNL1	CE2, CE2q
chr3	154305169	154306215	-	DHX36	2	3	3	chr3:154305169-154306215,chr3:154305172-154306215	FALSE	chr3:154305169-154306215	FALSE	1047	chr3:154305169-154306215_DHX36	CE2, CE2q
chr3	15669884	15670109	-	ANKRD28	1	10	10	chr3:15669884-15670109	FALSE	chr3:15668306-15670109	TRUE	226	NA	CE2
chr3	15709737	15711210	-	ANKRD28	1	2	2	chr3:15709737-15711210	FALSE	chr3:15709737-15711210	FALSE	1474	chr3:15709737-15711210_ANKRD28	CE2, CE2q
chr3	157150382	157152176	-	CCNL1	1	3	3	chr3:157150382-157152176	FALSE	chr3:157150382-157152176	FALSE	1795	chr3:157150382-157152176_CCNL1	CE2, DCC
chr3	157152246	157153035	-	CCNL1	3	6	4	chr3:157152242-157153035,chr3:157152245-157153035,chr3:157152246-157153035	FALSE	chr3:157152242-157153035	TRUE	790	chr3:157152242-157153035_CCNL1	CE2
chr3	161238192	161238729	+	NMD3	3	5	4	chr3:161238192-161238707,chr3:161238192-161238728,chr3:161238192-161238729	TRUE	chr3:161238192-161238729	FALSE	538	chr3:161238192-161238729_NMD3	CE2, CE2q
chr3	161238827	161241045	+	NMD3	1	2	2	chr3:161238827-161241045	FALSE	chr3:161238827-161241045	FALSE	2219	chr3:161238827-161241045_NMD3	CE2, CE2q
chr3	161247331	161249453	+	NMD3	2	2	2	chr3:161247331-161249452,chr3:161247331-161249453	FALSE	chr3:161247331-161249453	FALSE	2123	chr3:161247331-161249453_NMD3	CE2, CE2q
chr3	169112875	169115382	-	MECOM	2	2	2	chr3:169112875-169115382,chr3:169112897-169115382	TRUE	chr3:169112875-169115382	FALSE	2508	chr3:169112875-169115382_MECOM	CE2, DCC, CE2q
chr3	170171451	170172556	-	PHC3	2	4	2	chr3:170171451-170172556,chr3:170171465-170172556	TRUE	chr3:170171451-170172556	FALSE	1106	chr3:170171451-170172556_PHC3	CE2, CE2q
chr3	172133547	172133718	+	FNDC3B	1	6	5	chr3:172133547-172133718	FALSE	chr3:172133547-172186711	TRUE	172	chr3:172133547-172186711_FNDC3B	CE2, DCC, CF, CE2q
chr3	172343117	172344069	+	FNDC3B	2	8	7	chr3:172343117-172344069,chr3:172343117-172344070	FALSE	chr3:172343117-172344085	TRUE	953	chr3:172343117-172344085_FNDC3B	CE2, CE2q
chr3	177050139	177050477	-	TBL1XR1	2	2	2	chr3:177050139-177050477,chr3:177050142-177050477	FALSE	chr3:177050139-177050477	FALSE	339	chr3:177050139-177050477_TBL1XR1	CE2, CE2q
chr3	180607766	180608150	+	TTC14	9	16	15	chr3:180607766-180608135,chr3:180607766-180608136,chr3:180607766-180608145,chr3:180607766-180608147,chr3:180607766-180608148,chr3:180607766-180608150,chr3:180607766-180608151,chr3:180607766-180608288,chr3:180607766-180608700	TRUE	chr3:180607766-180608700	TRUE	385	NA	CE2
chr3	182836471	182837070	+	ATP11B	3	7	6	chr3:182836471-182837067,chr3:182836471-182837068,chr3:182836471-182837070	FALSE	chr3:182836471-182837070	FALSE	600	NA	CE2
chr3	183671223	183672293	+	KLHL24	2	3	2	chr3:183671223-183672293,chr3:183671223-183672294	FALSE	chr3:183671223-183672295	TRUE	1071	chr3:183671223-183672295_KLHL24	CE2, DCC, CE2q
chr3	183809171	183810472	+	YEATS2	2	2	2	chr3:183809171-183810470,chr3:183809171-183810472	FALSE	chr3:183809171-183810474	TRUE	1302	chr3:183809171-183810474_YEATS2	CE2, CE2q
chr3	183842448	183844230	-	PARL	1	2	2	chr3:183842448-183844230	FALSE	chr3:183842448-183844230	FALSE	1783	chr3:183842448-183844230_PARL	CE2
chr3	184182869	184183480	+	AP2M1	2	3	2	chr3:184182869-184183479,chr3:184182869-184183480	FALSE	chr3:184182869-184183481	TRUE	612	NA	CE2
chr3	184320994	184321281	+	EIF4G1	2	4	4	chr3:184320994-184321278,chr3:184320994-184321281	FALSE	chr3:184320994-184321281	FALSE	288	chr3:184320994-184321281_EIF4G1	CE2, CE2q
chr3	184328757	184328908	+	EIF4G1	2	3	3	chr3:184328757-184328905,chr3:184328757-184328908	FALSE	chr3:184328757-184328908	FALSE	152	chr3:184328757-184328908_EIF4G1	CE2
chr3	185931854	185937824	-	TRA2B	2	2	2	chr3:185931854-185937824,chr3:185937613-185937824	TRUE	chr3:185931853-185937824	TRUE	5971	chr3:185931853-185937824_TRA2B	CE2, DCC
chr3	186783640	186784427	+	EIF4A2	2	3	3	chr3:186783640-186784402,chr3:186783640-186784427	TRUE	chr3:186783640-186784428	TRUE	788	NA	CE2
chr3	186783640	186784431	+	EIF4A2	1	9	7	chr3:186783640-186784431	FALSE	chr3:186783640-186784431	FALSE	792	NA	CE2
chr3	186784697	186785864	+	EIF4A2	3	5	4	chr3:186784697-186785080,chr3:186784697-186785863,chr3:186784697-186785864	TRUE	chr3:186784697-186785882	TRUE	1168	chr3:186784697-186784961_EIF4A2	CE2
chr3	186786646	186787126	+	EIF4A2	1	2	2	chr3:186786646-186787126	FALSE	chr3:186786646-186787126	FALSE	481	chr3:186786646-186787126_EIF4A2	CE2
chr3	186787883	186788309	+	EIF4A2	2	2	2	chr3:186787883-186788046,chr3:186787883-186788309	TRUE	chr3:186787883-186788309	FALSE	427	chr3:186787883-186789124_EIF4A2	CE2, DCC, CF
chr3	187731931	187733532	-	BCL6	2	2	2	chr3:187731931-187733532,chr3:187731935-187733532	FALSE	chr3:187731931-187733532	FALSE	1602	chr3:187731931-187733532_BCL6	CE2, CE2q
chr3	193615771	193617177	+	OPA1	1	2	2	chr3:193615771-193617177	FALSE	chr3:193615771-193617177	FALSE	1407	chr3:193615771-193617177_OPA1	CE2, CE2q
chr3	194651217	194652728	-	LSG1	2	2	2	chr3:194651217-194652728,chr3:194652436-194652728	TRUE	chr3:194651217-194652728	FALSE	1512	chr3:194651217-194652728_LSG1	CE2
chr3	196055302	196058283	-	TFRC	2	2	2	chr3:196055302-196058283,chr3:196055303-196058283	FALSE	chr3:196055302-196058283	FALSE	2982	chr3:196055302-196058283_TFRC	CE2, DCC
chr3	196065601	196067517	-	TFRC	2	2	2	chr3:196065601-196067517,chr3:196065602-196067517	FALSE	chr3:196065601-196067517	FALSE	1917	chr3:196065601-196067517_TFRC	CE2
chr3	197116102	197119409	-	DLG1	1	2	2	chr3:197116102-197119409	FALSE	chr3:197116084-197119409	TRUE	3308	chr3:197116084-197119409_DLG1	CE2, CE2q
chr3	23889260	23890508	+	UBE2E1	1	4	4	chr3:23889260-23890508	FALSE	chr3:23889260-23890508	FALSE	1249	NA	CE2
chr3	25601226	25604759	-	TOP2B	1	2	2	chr3:25601226-25604759	FALSE	chr3:25601226-25604759	FALSE	3534	chr3:25601226-25604759_TOP2B	CE2, CE2q
chr3	25604871	25606042	-	TOP2B	1	3	3	chr3:25604871-25606042	FALSE	chr3:25604871-25606042	FALSE	1172	chr3:25604871-25606042_TOP2B	CE2, CE2q
chr3	25606138	25607170	-	TOP2B	2	2	2	chr3:25606138-25607170,chr3:25606142-25607170	FALSE	chr3:25606123-25607170	TRUE	1033	chr3:25606123-25607170_TOP2B	CE2, DCC, CF, CE2q
chr3	25618868	25619861	-	TOP2B	2	6	5	chr3:25618868-25619861,chr3:25619511-25619861	TRUE	chr3:25618850-25619861	TRUE	994	chr3:25618850-25619861_TOP2B	CE2, CE2q
chr3	25645110	25645299	-	TOP2B	2	3	2	chr3:25643787-25645299,chr3:25645110-25645299	TRUE	chr3:25643785-25645299	TRUE	190	chr3:25643785-25645299_TOP2B	CE2, CF
chr3	33543558	33544697	-	CLASP2	2	3	2	chr3:33543558-33544697,chr3:33543560-33544697	FALSE	chr3:33543540-33544697	TRUE	1140	chr3:33543540-33544697_CLASP2	CE2, CE2q
chr3	33854014	33855165	+	PDCD6IP	1	2	2	chr3:33854014-33855165	FALSE	chr3:33854014-33855165	FALSE	1152	chr3:33854014-33855165_PDCD6IP	CE2, CE2q
chr3	38126705	38127785	-	ACAA1	1	2	2	chr3:38126705-38127785	FALSE	chr3:38126701-38127785	TRUE	1081	chr3:38126701-38127785_ACAA1	CE2, CE2q
chr3	38885412	38886124	-	SCN11A	3	3	3	chr3:38885412-38886124,chr3:38885413-38886124,chr3:38885417-38886124	FALSE	chr3:38885403-38886124	TRUE	713	chr3:38885403-38886124_SCN11A	CE2, CE2q
chr3	39084263	39084644	+	WDR48	1	10	7	chr3:39084263-39084644	FALSE	chr3:39084263-39084644	FALSE	382	chr3:39084263-39084644_WDR48	CE2, CE2q
chr3	39137711	39138266	+	TTC21A	1	3	3	chr3:39137711-39138266	FALSE	chr3:39137711-39138266	FALSE	556	chr3:39137711-39138266_TTC21A	CE2
chr3	39408725	39410753	+	RPSA	2	3	2	chr3:39408725-39410743,chr3:39408725-39410753	FALSE	chr3:39408725-39410753	FALSE	2029	chr3:39408740-39410753_RPSA	CE2
chr3	39411000	39411648	+	RPSA	2	11	8	chr3:39411000-39411647,chr3:39411000-39411648	FALSE	chr3:39411000-39411648	FALSE	649	chr3:39411000-39411648_RPSA	CE2
chr3	40423402	40423825	+	ENTPD3	2	10	9	chr3:40423402-40423824,chr3:40423402-40423825	FALSE	chr3:40423402-40423825	FALSE	424	chr3:40423402-40423825_ENTPD3	CE2, CE2q
chr3	40457992	40458640	+	RPL14	2	3	3	chr3:40457992-40458631,chr3:40457992-40458640	FALSE	chr3:40457992-40458641	TRUE	649	chr3:40457992-40458641_RPL14	CE2
chr3	41234298	41235723	+	CTNNB1	2	2	2	chr3:41234298-41235683,chr3:41234298-41235723	TRUE	chr3:41234298-41235723	FALSE	1426	chr3:41234298-41235723_CTNNB1	CE2, DCC
chr3	41236710	41237973	+	CTNNB1	2	7	4	chr3:41236710-41237973,chr3:41236710-41237998	TRUE	chr3:41236710-41238015	TRUE	1264	NA	CE2
chr3	41238077	41239132	+	CTNNB1	13	56	45	chr3:41238077-41239060,chr3:41238077-41239064,chr3:41238077-41239071,chr3:41238077-41239072,chr3:41238077-41239075,chr3:41238077-41239078,chr3:41238077-41239081,chr3:41238077-41239082,chr3:41238077-41239083,chr3:41238077-41239087,chr3:41238077-41239131,chr3:41238077-41239132,chr3:41238077-41239133	TRUE	chr3:41238077-41239133	TRUE	1056	chr3:41238077-41239133_CTNNB1	CE2, CE2q
chr3	42619709	42620012	+	NKTR	2	2	2	chr3:42619709-42619902,chr3:42619709-42620012	TRUE	chr3:42619709-42620015	TRUE	304	NA	CE2
chr3	42619724	42620018	+	NKTR	1	2	2	chr3:42619724-42620018	FALSE	chr3:42619724-42621415	TRUE	295	chr3:42619724-42620015_NKTR	CE2
chr3	42630576	42631165	+	NKTR	2	2	2	chr3:42630576-42631158,chr3:42630576-42631165	FALSE	chr3:42630576-42631170	TRUE	590	chr3:42630576-42631170_NKTR	CE2
chr3	42632824	42633529	+	NKTR	2	2	2	chr3:42632824-42633527,chr3:42632824-42633529	FALSE	chr3:42632824-42633579	TRUE	706	chr3:42632824-42633579_NKTR	CE2
chr3	42642597	42643338	+	NKTR	2	2	2	chr3:42642597-42643337,chr3:42642597-42643338	FALSE	chr3:42642597-42643338	FALSE	742	chr3:42642597-42643338_NKTR	CE2, CE2q
chr3	42643396	42643898	+	NKTR	2	5	4	chr3:42643396-42643876,chr3:42643396-42643898	TRUE	chr3:42643396-42643901	TRUE	503	chr3:42643396-42643901_NKTR	CE2, CE2q
chr3	44400588	44401202	+	TCAIM	1	3	3	chr3:44400588-44401202	FALSE	chr3:44400588-44401202	FALSE	615	chr3:44400588-44401202_TCAIM	CE2
chr3	45516277	45517881	+	LARS2	2	2	2	chr3:45516277-45517866,chr3:45516277-45517881	TRUE	chr3:45516277-45517902	TRUE	1605	chr3:45516277-45517902_LARS2	CE2, CE2q
chr3	47005620	47005737	+	NBEAL2	1	3	2	chr3:47005620-47005737	FALSE	chr3:47005620-47005737	FALSE	118	chr3:47005620-47005737_NBEAL2	CE2
chr3	47875901	47877416	-	MAP4	4	8	7	chr3:47875901-47877416,chr3:47875953-47877416,chr3:47875961-47877416,chr3:47875962-47877416	TRUE	chr3:47875901-47877416	FALSE	1516	chr3:47875901-47877416_MAP4	CE2, CE2q
chr3	48413179	48413669	-	PLXNB1	2	3	2	chr3:48413179-48413669,chr3:48413254-48413669	TRUE	chr3:48413170-48413669	TRUE	491	chr3:48413170-48413669_PLXNB1	CE2
chr3	49032797	49033119	-	QRICH1	2	2	2	chr3:49032797-49033119,chr3:49032804-49033119	FALSE	chr3:49032774-49033119	TRUE	323	chr3:49032774-49033119_QRICH1	CE2
chr3	49046593	49047068	-	QRICH1	2	3	2	chr3:49046593-49047068,chr3:49046682-49047068	TRUE	chr3:49046580-49047068	TRUE	476	chr3:49046580-49047068_QRICH1	CE2, CE2q
chr3	49057558	49057791	-	QRICH1	2	2	2	chr3:49057558-49057791,chr3:49057702-49057791	TRUE	chr3:49057044-49057791	TRUE	234	NA	CE2
chr3	49173146	49174238	+	KLHDC8B	2	2	2	chr3:49173146-49174233,chr3:49173146-49174238	FALSE	chr3:49173146-49174238	FALSE	1093	chr3:49173146-49174238_KLHDC8B	CE2
chr3	50100606	50101885	+	RBM5	2	3	2	chr3:50100606-50101885,chr3:50100606-50103082	TRUE	chr3:50100606-50103082	TRUE	1280	NA	CE2
chr3	50103167	50104247	+	RBM5	3	3	3	chr3:50103167-50104234,chr3:50103167-50104246,chr3:50103167-50104247	TRUE	chr3:50103167-50104247	FALSE	1081	chr3:50103167-50104247_RBM5	CE2, CE2q
chr3	5203150	5205066	+	EDEM1	1	3	2	chr3:5203150-5205066	FALSE	chr3:5203150-5205066	FALSE	1917	chr3:5203150-5205066_EDEM1	CE2, CE2q
chr3	52202735	52203862	+	ALAS1	2	2	2	chr3:52202735-52203836,chr3:52202735-52203862	TRUE	chr3:52202735-52203862	FALSE	1128	chr3:52202735-52203862_ALAS1	CE2, CE2q
chr3	52405913	52406252	-	BAP1	2	2	2	chr3:52405913-52406252,chr3:52405915-52406252	FALSE	chr3:52405913-52406252	FALSE	340	chr3:52405913-52406252_BAP1	CE2, CE2q
chr3	52688193	52689064	+	GNL3	2	2	2	chr3:52688193-52689063,chr3:52688193-52689064	FALSE	chr3:52688193-52689073	TRUE	872	chr3:52688193-52689073_GNL3	CE2
chr3	52691072	52691527	+	GNL3	3	4	3	chr3:52691072-52691526,chr3:52691072-52691527,chr3:52691072-52691541	TRUE	chr3:52691072-52691541	TRUE	456	chr3:52691072-52691541_GNL3	CE2
chr3	52746213	52746733	-	NEK4	2	2	2	chr3:52746213-52746733,chr3:52746214-52746733	FALSE	chr3:52746211-52746733	TRUE	521	chr3:52746211-52746733_NEK4	CE2, CE2q
chr3	52912676	52913477	-	SFMBT1	2	2	2	chr3:52912676-52913477,chr3:52912679-52913477	FALSE	chr3:52912648-52913477	TRUE	802	chr3:52912648-52913477_SFMBT1	CE2, CE2q
chr3	53190002	53192107	+	PRKCD	2	2	2	chr3:53190002-53190435,chr3:53190002-53192107	TRUE	chr3:53190002-53192107	FALSE	2106	chr3:53190002-53192107_PRKCD	CE2, CE2q
chr3	53877752	53878356	-	ACTR8	1	2	2	chr3:53877752-53878356	FALSE	chr3:53877752-53878356	FALSE	605	chr3:53877752-53878356_ACTR8	CE2, CE2q
chr3	56671693	56673579	-	TASOR	1	3	2	chr3:56671693-56673579	FALSE	chr3:56671693-56673579	FALSE	1887	chr3:56671693-56673579_TASOR	CE2, CE2q
chr3	58097978	58098710	+	FLNB	2	3	3	chr3:58097978-58098709,chr3:58097978-58098710	FALSE	chr3:58097978-58098710	FALSE	733	chr3:58097978-58098710_FLNB	CE2, CE2q
chr3	58108572	58109178	+	FLNB	1	2	2	chr3:58108572-58109178	FALSE	chr3:58108572-58109178	FALSE	607	chr3:58108572-58109178_FLNB	CE2, CE2q
chr3	58110171	58111790	+	FLNB	1	5	5	chr3:58110171-58111790	FALSE	chr3:58110171-58111790	FALSE	1620	chr3:58110171-58111790_FLNB	CE2, DCC, CE2q
chr3	63834993	63835153	-	THOC7	1	4	3	chr3:63834993-63835153	FALSE	chr3:63834200-63835153	TRUE	161	chr3:63834200-63835153_THOC7	CE2, CE2q
chr3	63980168	63982153	+	ATXN7	1	2	2	chr3:63980168-63982153	FALSE	chr3:63980168-63982185	TRUE	1986	chr3:63980168-63982185_ATXN7	CE2
chr3	69196398	69196899	-	FRMD4B	3	3	3	chr3:69196398-69196899,chr3:69196402-69196899,chr3:69196408-69196899	FALSE	chr3:69196397-69196899	TRUE	502	NA	CE2
chr3	71576794	71578104	-	FOXP1	2	2	2	chr3:71576794-71578104,chr3:71577805-71578104	TRUE	chr3:71493556-71578104	TRUE	1311	NA	CE2
chr3	72844424	72848197	-	SHQ1	2	2	2	chr3:72844424-72848197,chr3:72844447-72848197	TRUE	chr3:72844424-72848197	FALSE	3774	chr3:72844424-72846214_SHQ1	CE2, CE2q
chr3	9383310	9384193	+	THUMPD3	2	3	2	chr3:9383310-9384193,chr3:9383310-9384210	TRUE	chr3:9383310-9384211	TRUE	884	chr3:9383310-9384211_THUMPD3	CE2, CE2q
chr3	9429010	9429794	+	SETD5	3	5	4	chr3:9429010-9429793,chr3:9429010-9429794,chr3:9429010-9429797	FALSE	chr3:9429010-9429826	TRUE	785	chr3:9429010-9429826_SETD5	CE2, CE2q
chr3	9434486	9434823	+	SETD5	2	3	2	chr3:9434486-9434822,chr3:9434486-9434823	FALSE	chr3:9434486-9434823	FALSE	338	chr3:9434486-9434823_SETD5	CE2, CE2q
chr3	9473538	9474448	+	SETD5	2	2	2	chr3:9473538-9474447,chr3:9473538-9474448	FALSE	chr3:9473538-9474448	FALSE	911	chr3:9473538-9474448_SETD5	CE2, CE2q
chr3	9785443	9787005	-	TADA3	2	3	2	chr3:9785426-9787005,chr3:9785443-9787005	TRUE	chr3:9785426-9787005	TRUE	1563	chr3:9785426-9787005_TADA3	CE2, CF, CE2q
chr4	102801561	102802560	-	UBE2D3	1	5	3	chr4:102801561-102802560	FALSE	chr4:102801560-102802560	TRUE	1000	chr4:102801560-102802560_UBE2D3	CE2, DCC
chr4	105242928	105243533	+	TET2	9	41	34	chr4:105242928-105243526,chr4:105242928-105243527,chr4:105242928-105243529,chr4:105242928-105243530,chr4:105242928-105243531,chr4:105242928-105243532,chr4:105242928-105243533,chr4:105242928-105243535,chr4:105242928-105243536	FALSE	chr4:105242928-105243569	TRUE	606	chr4:105242928-105243569_TET2	CE2, CF, CE2q
chr4	105369801	105370836	-	PPA2	5	5	5	chr4:105369801-105370836,chr4:105369803-105370836,chr4:105369806-105370836,chr4:105369809-105370836,chr4:105369811-105370836	FALSE	chr4:105369754-105370836	TRUE	1036	chr4:105369754-105370836_PPA2	CE2, CE2q
chr4	106233651	106235268	-	TBCK	1	3	3	chr4:106233651-106235268	FALSE	chr4:106233651-106235268	FALSE	1618	chr4:106233651-106235268_TBCK	CE2, CE2q
chr4	108622619	108625127	+	RPL34	1	4	4	chr4:108622619-108625127	FALSE	chr4:108622619-108625127	FALSE	2509	chr4:108622619-108625127_RPL34	CE2, CF, CE2q
chr4	112644700	112646644	+	LARP7	2	3	3	chr4:112644700-112646644,chr4:112644700-112647120	TRUE	chr4:112644700-112647718	TRUE	1945	NA	CE2
chr4	113513371	113513829	-	CAMK2D	2	6	4	chr4:113513371-113513829,chr4:113513372-113513829	FALSE	chr4:113513371-113513829	FALSE	459	chr4:113513371-113513829_CAMK2D	CE2, CE2q
chr4	118689458	118691531	+	METTL14	2	2	2	chr4:118689458-118691530,chr4:118689458-118691531	FALSE	chr4:118689458-118691531	FALSE	2074	chr4:118689458-118691531_METTL14	CE2, CE2q
chr4	139060675	139061864	-	ELF2	1	2	2	chr4:139060675-139061864	FALSE	chr4:139060675-139061864	FALSE	1190	chr4:139060675-139061864_ELF2	CE2
chr4	139341070	139342802	+	NAA15	1	3	2	chr4:139341070-139342802	FALSE	chr4:139341070-139342825	TRUE	1733	chr4:139341070-139342825_NAA15	CE2, DCC, CE2q
chr4	143433717	143434031	+	GAB1	2	2	2	chr4:143433717-143433883,chr4:143433717-143434031	TRUE	chr4:143433717-143434087	TRUE	315	chr4:143433717-143434087_GAB1	CE2
chr4	143543973	143544736	+	SMARCA5	1	2	2	chr4:143543973-143544736	FALSE	chr4:143543973-143544736	FALSE	764	chr4:143543973-143544736_SMARCA5	CE2, CE2q
chr4	145142366	145143364	-	OTUD4	11	33	26	chr4:145142358-145143364,chr4:145142359-145143364,chr4:145142362-145143364,chr4:145142363-145143364,chr4:145142364-145143364,chr4:145142365-145143364,chr4:145142366-145143364,chr4:145142367-145143364,chr4:145142368-145143364,chr4:145142369-145143364,chr4:145142383-145143364	TRUE	chr4:145142335-145143364	TRUE	999	chr4:145142335-145143364_OTUD4	CE2, DCC, CE2q
chr4	145909671	145909855	-	ZNF827	1	2	2	chr4:145909671-145909855	FALSE	chr4:145909340-145909855	TRUE	185	NA	CE2, DCC
chr4	151100589	151100974	+	RPS3A	1	2	2	chr4:151100589-151100974	FALSE	chr4:151100589-151100974	FALSE	386	chr4:151100589-151100974_RPS3A	CE2, CE2q
chr4	151103080	151104176	+	RPS3A	2	8	6	chr4:151103080-151104175,chr4:151103080-151104176	FALSE	chr4:151103080-151104176	FALSE	1097	chr4:151103080-151104176_RPS3A	CE2
chr4	151133253	151135073	-	SH3D19	1	2	2	chr4:151133253-151135073	FALSE	chr4:151133237-151135073	TRUE	1821	chr4:151133237-151135073_SH3D19	CE2, DCC, CE2q
chr4	152347128	152350041	-	FBXW7	2	3	2	chr4:152347128-152350041,chr4:152347129-152350041	FALSE	chr4:152347072-152350041	TRUE	2914	chr4:152347072-152350041_FBXW7	CE2, CE2q
chr4	159241369	159243737	+	RAPGEF2	2	2	2	chr4:159241369-159243736,chr4:159241369-159243737	FALSE	chr4:159241369-159243773	TRUE	2369	chr4:159241369-159243773_RAPGEF2	CE2, CE2q
chr4	159343405	159343988	+	RAPGEF2	2	3	2	chr4:159343405-159343988,chr4:159343405-159343992	FALSE	chr4:159343405-159344035	TRUE	584	chr4:159343405-159344035_RAPGEF2	CE2, CE2q
chr4	16170774	16174203	-	TAPT1	2	2	2	chr4:16170774-16174203,chr4:16170779-16174203	FALSE	chr4:16170730-16174203	TRUE	3430	chr4:16170730-16174203_TAPT1	CE2, CE2q
chr4	168177984	168179216	+	ANXA10	1	5	5	chr4:168177984-168179216	FALSE	chr4:168177984-168179216	FALSE	1233	chr4:168177984-168179216_ANXA10	CE2, CE2q
chr4	168262129	168262682	-	DDX60	1	4	3	chr4:168262129-168262682	FALSE	chr4:168262129-168262682	FALSE	554	chr4:168262129-168262682_DDX60	CE2, CE2q
chr4	168273399	168273933	-	DDX60	2	2	2	chr4:168273399-168273933,chr4:168273400-168273933	FALSE	chr4:168273399-168273933	FALSE	535	chr4:168273399-168273933_DDX60	CE2, CE2q
chr4	169121006	169122099	-	SH3RF1	2	2	2	chr4:169121006-169122099,chr4:169121299-169122099	TRUE	chr4:169120990-169122099	TRUE	1094	chr4:169120990-169122099_SH3RF1	CE2, CE2q
chr4	1699469	1699563	-	SLBP	2	3	2	chr4:1696352-1699563,chr4:1699469-1699563	TRUE	chr4:1696352-1699563	TRUE	95	chr4:1696352-1699563_SLBP	CE2
chr4	1723871	1727707	+	TACC3	1	2	2	chr4:1723871-1727707	FALSE	chr4:1723871-1727707	FALSE	3837	chr4:1723871-1727707_TACC3	CE2, CE2q
chr4	174492977	174493150	-	HPGD	3	4	4	chr4:174492100-174493150,chr4:174492119-174493150,chr4:174492977-174493150	TRUE	chr4:174492095-174493150	TRUE	174	chr4:174492095-174493150_HPGD	CE2, CE2q
chr4	174493315	174495547	-	HPGD	2	3	3	chr4:174493315-174495547,chr4:174493316-174495547	FALSE	chr4:174493315-174495547	FALSE	2233	chr4:174493315-174495547_HPGD	CE2, DCC, CF
chr4	174508184	174508695	-	HPGD	2	2	2	chr4:174508184-174508695,chr4:174508185-174508695	FALSE	chr4:174508184-174508695	FALSE	512	chr4:174508184-174508695_HPGD	CE2
chr4	17581815	17582287	+	LAP3	1	4	4	chr4:17581815-17582287	FALSE	chr4:17581815-17582287	FALSE	473	chr4:17581815-17582287_LAP3	CE2, CE2q
chr4	1832504	1832743	-	LETM1	1	2	2	chr4:1832504-1832743	FALSE	chr4:1825684-1832743	TRUE	240	chr4:1825684-1832743_LETM1	CE2, CF, CE2q
chr4	183208157	183208947	+	WWC2	1	4	2	chr4:183208157-183208947	FALSE	chr4:183208157-183208948	TRUE	791	chr4:183208157-183208948_WWC2	CE2, CE2q
chr4	183445635	183446061	+	CDKN2AIP	1	4	3	chr4:183445635-183446061	FALSE	chr4:183445635-183446087	TRUE	427	NA	CE2
chr4	185649681	185651783	-	SORBS2	2	2	2	chr4:185649681-185651783,chr4:185650141-185651783	TRUE	chr4:185649657-185651783	TRUE	2103	chr4:185649657-185651783_SORBS2	CE2
chr4	186597173	186597681	-	FAT1	2	3	3	chr4:186597173-186597681,chr4:186597182-186597681	FALSE	chr4:186597172-186597681	TRUE	509	chr4:186597172-186597681_FAT1	CE2, DCC, CE2q
chr4	24540300	24540839	-	DHX15	3	13	10	chr4:24540300-24540839,chr4:24540301-24540839,chr4:24540305-24540839	FALSE	chr4:24540300-24540839	FALSE	540	chr4:24540300-24540839_DHX15	CE2, CE2q
chr4	2513798	2513953	+	RNF4	4	8	7	chr4:2513798-2513878,chr4:2513798-2513942,chr4:2513798-2513952,chr4:2513798-2513953	TRUE	chr4:2513798-2596083	TRUE	156	NA	CE2
chr4	25158774	25158952	-	SEPSECS	1	3	2	chr4:25158774-25158952	FALSE	chr4:25156975-25158952	TRUE	179	NA	CE2
chr4	25390221	25390910	+	ANAPC4	2	13	12	chr4:25390221-25390909,chr4:25390221-25390910	FALSE	chr4:25390221-25390910	FALSE	690	chr4:25390221-25390910_ANAPC4	CE2, CE2q
chr4	25391016	25392337	+	ANAPC4	1	2	2	chr4:25391016-25392337	FALSE	chr4:25391016-25392337	FALSE	1322	chr4:25391016-25392337_ANAPC4	CE2, CF
chr4	25414701	25415447	+	ANAPC4	2	2	2	chr4:25414701-25415397,chr4:25414701-25415447	TRUE	chr4:25414701-25415465	TRUE	747	chr4:25414701-25415465_ANAPC4	CE2, CE2q
chr4	25788365	25790454	-	SEL1L3	1	2	2	chr4:25788365-25790454	FALSE	chr4:25788365-25790454	FALSE	2090	chr4:25788365-25790454_SEL1L3	CE2
chr4	3180652	3180800	+	HTT	2	3	2	chr4:3180652-3180794,chr4:3180652-3180800	FALSE	chr4:3180652-3182353	TRUE	149	chr4:3180652-3182353_HTT	CE2, CF
chr4	39457682	39458193	-	RPL9	2	3	3	chr4:39457682-39458193,chr4:39457700-39458193	TRUE	chr4:39457682-39458193	FALSE	512	chr4:39457682-39458193_RPL9	CE2, CE2q
chr4	39862334	39862868	-	PDS5A	2	2	2	chr4:39862334-39862868,chr4:39862337-39862868	FALSE	chr4:39862334-39862868	FALSE	535	chr4:39862334-39862868_PDS5A	CE2
chr4	41949386	41954069	+	TMEM33	2	2	2	chr4:41949386-41954068,chr4:41949386-41954069	FALSE	chr4:41949386-41954069	FALSE	4684	chr4:41949386-41953759_TMEM33	CE2, CE2q
chr4	443374	444342	-	ZNF721	2	2	2	chr4:443374-444342,chr4:444126-444342	TRUE	chr4:438633-444342	TRUE	969	NA	CE2
chr4	47554752	47557844	+	ATP10D	2	2	2	chr4:47554752-47554910,chr4:47554752-47557844	TRUE	chr4:47554752-47558087	TRUE	3093	NA	CE2
chr4	47558274	47558919	+	ATP10D	2	4	2	chr4:47558274-47558919,chr4:47558274-47558921	FALSE	chr4:47558274-47558922	TRUE	646	chr4:47558274-47558922_ATP10D	CE2, CE2q
chr4	48387467	48387660	+	SLAIN2	1	2	2	chr4:48387467-48387660	FALSE	chr4:48387467-48394575	TRUE	194	NA	CE2, CE2q
chr4	48594017	48595589	-	FRYL	1	2	2	chr4:48594017-48595589	FALSE	chr4:48594017-48595589	FALSE	1573	chr4:48594017-48595589_FRYL	CE2, CE2q
chr4	48619371	48620638	-	FRYL	1	3	3	chr4:48619371-48620638	FALSE	chr4:48619371-48620638	FALSE	1268	chr4:48619371-48620638_FRYL	CE2, CE2q
chr4	501171	501699	+	PIGG	2	2	2	chr4:501171-501696,chr4:501171-501699	FALSE	chr4:501171-505717	TRUE	529	NA	CE2
chr4	55868524	55870640	+	EXOC1	4	5	5	chr4:55868524-55870634,chr4:55868524-55870636,chr4:55868524-55870639,chr4:55868524-55870640	FALSE	chr4:55868524-55870677	TRUE	2117	chr4:55868524-55870677_EXOC1	CE2, CE2q
chr4	56343686	56345126	-	AASDH	2	2	2	chr4:56343686-56345126,chr4:56343688-56345126	FALSE	chr4:56343685-56345126	TRUE	1441	chr4:56343685-56345126_AASDH	CE2, CE2q
chr4	56490646	56491430	+	SRP72	2	4	4	chr4:56490646-56491430,chr4:56490646-56491431	FALSE	chr4:56490646-56491430	FALSE	785	chr4:56490646-56491430_SRP72	CE2, DCC, CE2q
chr4	56973354	56973857	-	NOA1	1	3	2	chr4:56973354-56973857	FALSE	chr4:56973354-56973857	FALSE	504	chr4:56973354-56973857_NOA1	CE2, CE2q
chr4	6693913	6694049	+	S100P	2	3	2	chr4:6693913-6694022,chr4:6693913-6694049	TRUE	chr4:6693913-6696892	TRUE	137	NA	CE2
chr4	68337904	68338282	-	YTHDC1	2	3	3	chr4:68337904-68338282,chr4:68337924-68338282	TRUE	chr4:68337901-68338282	TRUE	379	chr4:68337901-68338282_YTHDC1	CE2, CE2q
chr4	70825959	70826123	-	GRSF1	1	3	3	chr4:70825959-70826123	FALSE	chr4:70825432-70826123	TRUE	165	chr4:70825432-70826123_GRSF1	CE2
chr4	76130756	76131229	-	NUP54	2	4	2	chr4:76130756-76131229,chr4:76130757-76131229	FALSE	chr4:76130750-76131229	TRUE	474	chr4:76130750-76131229_NUP54	CE2, CE2q
chr4	79907187	79907404	-	ANTXR2	1	2	2	chr4:79907187-79907404	FALSE	chr4:79906173-79907404	TRUE	218	NA	CE2
chr4	8235556	8236277	+	SH3TC1	1	2	2	chr4:8235556-8236277	FALSE	chr4:8235556-8236277	FALSE	722	chr4:8235556-8236277_SH3TC1	CE2
chr4	82424885	82425562	-	HNRNPDL	2	2	2	chr4:82424885-82425562,chr4:82425370-82425562	TRUE	chr4:82424884-82425562	TRUE	678	NA	CE2
chr4	82425753	82426036	-	HNRNPDL	1	3	3	chr4:82425753-82426036	FALSE	chr4:82425668-82426036	TRUE	284	NA	CE2
chr4	82874752	82875726	-	SEC31A	1	3	2	chr4:82874752-82875726	FALSE	chr4:82874752-82875726	FALSE	975	chr4:82874752-82875726_SEC31A	CE2, CE2q
chr4	83459798	83460957	+	MRPS18C	1	2	2	chr4:83459798-83460957	FALSE	chr4:83459798-83460972	TRUE	1160	chr4:83459798-83460972_MRPS18C	CE2, CE2q
chr4	8441442	8441640	+	TRMT44	2	3	2	chr4:8441442-8441640,chr4:8441442-8446449	TRUE	chr4:8441442-8446475	TRUE	199	chr4:8441442-8446475_TRMT44	CE2, CF, CE2q
chr4	86763191	86763542	+	PTPN13	2	2	2	chr4:86763191-86763470,chr4:86763191-86763542	TRUE	chr4:86763191-86764592	TRUE	352	chr4:86763191-86764592_PTPN13	CE2, CE2q
chr4	86772959	86774350	+	PTPN13	1	2	2	chr4:86772959-86774350	FALSE	chr4:86772959-86774372	TRUE	1392	chr4:86772959-86774372_PTPN13	CE2, CE2q
chr4	88655305	88655874	+	AC098582.1	1	2	2	chr4:88655305-88655874	FALSE	chr4:88655305-88655874	FALSE	570	chr4:88655305-88655874_HERC3	CE2
chr4	88680237	88681158	+	AC098582.1	1	2	2	chr4:88680237-88681158	FALSE	chr4:88680237-88681158	FALSE	922	chr4:88680237-88681158_HERC3	CE2
chr4	88739126	88746931	-	FAM13A	2	3	3	chr4:88739126-88746931,chr4:88739127-88746931	FALSE	chr4:88739126-88746931	FALSE	7806	chr4:88739126-88746931_FAM13A	CE2, DCC, CF, CE2q
chr4	94278734	94278928	+	SMARCAD1	2	24	12	chr4:94278734-94278927,chr4:94278734-94278928	FALSE	chr4:94278734-94278928	FALSE	195	chr4:94278734-94278922_SMARCAD1	CE2, CE2q
chr5	109344312	109344704	-	PJA2	3	7	5	chr5:109344312-109344704,chr5:109344313-109344704,chr5:109344316-109344704	FALSE	chr5:109344312-109344704	FALSE	393	chr5:109344312-109344704_PJA2	CE2, CE2q
chr5	119167865	119170189	+	DMXL1	2	4	4	chr5:119167865-119168418,chr5:119167865-119170189	TRUE	chr5:119167865-119170189	FALSE	2325	chr5:119167865-119170189_DMXL1	CE2, CE2q
chr5	123377552	123378335	-	CEP120	3	55	44	chr5:123377536-123378335,chr5:123377552-123378335,chr5:123377553-123378335	TRUE	chr5:123377536-123378335	TRUE	784	chr5:123377536-123378335_CEP120	CE2, CE2q
chr5	123390141	123391109	-	CEP120	1	3	2	chr5:123390141-123391109	FALSE	chr5:123390141-123391109	FALSE	969	chr5:123390141-123391109_CEP120	CE2, CF
chr5	124643684	124644243	-	ZNF608	1	3	2	chr5:124643684-124644243	FALSE	chr5:124643684-124644243	FALSE	560	chr5:124643684-124644243_ZNF608	CE2, CE2q
chr5	126472305	126473263	+	GRAMD2B	2	3	3	chr5:126472305-126473255,chr5:126472305-126473263	FALSE	chr5:126472305-126473264	TRUE	959	chr5:126472305-126473264_GRAMD2B	CE2, CE2q
chr5	126480708	126483460	+	GRAMD2B	2	2	2	chr5:126480708-126480900,chr5:126480708-126483460	TRUE	chr5:126480708-126483462	TRUE	2753	chr5:126480708-126483462_GRAMD2B	CE2, CE2q
chr5	126483575	126484401	+	GRAMD2B	1	5	2	chr5:126483575-126484401	FALSE	chr5:126483575-126484401	FALSE	827	chr5:126483575-126484398_GRAMD2B	CE2
chr5	132588090	132588686	+	AC116366.3	2	11	8	chr5:132588090-132588685,chr5:132588090-132588686	FALSE	chr5:132588090-132588686	FALSE	597	chr5:132588090-132588686_RAD50	CE2
chr5	132640806	132642177	+	AC116366.3,RAD50	3	3	3	chr5:132640806-132642163,chr5:132640806-132642175,chr5:132640806-132642177	TRUE	chr5:132640806-132642177	FALSE	1372	chr5:132640806-132642177_RAD50	CE2
chr5	132881188	132883339	-	AFF4	2	4	3	chr5:132881187-132883339,chr5:132881188-132883339	FALSE	chr5:132881187-132883339	TRUE	2152	chr5:132881187-132883339_AFF4	CE2, CE2q
chr5	132898953	132899103	-	AFF4	2	3	3	chr5:132898415-132899103,chr5:132898953-132899103	TRUE	chr5:132898393-132899103	TRUE	151	chr5:132898393-132899103_AFF4	CE2, CE2q
chr5	133972915	133973790	-	VDAC1	2	2	2	chr5:133972915-133973790,chr5:133972918-133973790	FALSE	chr5:133972863-133973790	TRUE	876	chr5:133972863-133973790_VDAC1	CE2, CE2q
chr5	134200497	134200984	-	PPP2CA	1	6	6	chr5:134200497-134200984	FALSE	chr5:134200497-134200984	FALSE	488	chr5:134200497-134200984_PPP2CA	CE2
chr5	134201075	134201847	-	PPP2CA	1	2	2	chr5:134201075-134201847	FALSE	chr5:134201075-134201847	FALSE	773	chr5:134201075-134201847_PPP2CA	CE2
chr5	134697247	134697895	+	SEC24A	2	3	2	chr5:134697247-134697895,chr5:134697247-134697898	FALSE	chr5:134697247-134697898	TRUE	649	chr5:134697247-134697898_SEC24A	CE2, CE2q
chr5	137987617	137988273	-	FAM13B	1	3	3	chr5:137987617-137988273	FALSE	chr5:137987617-137988273	FALSE	657	chr5:137987617-137988273_FAM13B	CE2, DCC, CE2q
chr5	138557987	138558552	-	HSPA9	1	6	6	chr5:138557987-138558552	FALSE	chr5:138557987-138558552	FALSE	566	chr5:138557987-138558552_HSPA9	CE2, CE2q
chr5	138560115	138561579	-	HSPA9	1	3	2	chr5:138560115-138561579	FALSE	chr5:138560092-138561579	TRUE	1465	chr5:138560092-138561579_HSPA9	CE2
chr5	138569051	138570959	-	HSPA9	1	2	2	chr5:138569051-138570959	FALSE	chr5:138569050-138570959	TRUE	1909	chr5:138569050-138570959_HSPA9	CE2, CE2q
chr5	138574127	138575237	-	HSPA9	2	5	5	chr5:138574127-138575237,chr5:138574129-138575237	FALSE	chr5:138574127-138575237	FALSE	1111	chr5:138574127-138574770_HSPA9	CE2, CE2q
chr5	138782030	138783163	+	CTNNA1	3	21	19	chr5:138782030-138783163,chr5:138782030-138783164,chr5:138782030-138783176	TRUE	chr5:138782030-138783176	TRUE	1134	chr5:138782030-138783176_CTNNA1	CE2, DCC, CE2q
chr5	139021293	139026800	-	SIL1	1	2	2	chr5:139021293-139026800	FALSE	chr5:139021293-139026800	FALSE	5508	chr5:139021293-139026800_SIL1	CE2, CE2q
chr5	139307529	139308238	+	MATR3	4	4	4	chr5:139307529-139307666,chr5:139307529-139307806,chr5:139307529-139307978,chr5:139307529-139308238	TRUE	chr5:139307529-139322768	TRUE	710	NA	CE2
chr5	139363923	139364563	+	PAIP2	5	5	5	chr5:139363923-139364554,chr5:139363923-139364556,chr5:139363923-139364558,chr5:139363923-139364562,chr5:139363923-139364563	FALSE	chr5:139363923-139364563	FALSE	641	chr5:139363923-139364563_PAIP2	CE2, CE2q
chr5	139614967	139623367	+	UBE2D2	2	4	3	chr5:139614967-139615146,chr5:139614967-139623367	TRUE	chr5:139614967-139623367	FALSE	8401	chr5:139614967-139623367_UBE2D2	CE2, CF, CE2q
chr5	140438618	140440117	+	ANKHD1	2	3	2	chr5:140438618-140440116,chr5:140438618-140440117	FALSE	chr5:140438618-140440118	TRUE	1500	chr5:140438618-140440118_ANKHD1	CE2
chr5	140440267	140440952	+	ANKHD1	2	4	2	chr5:140440267-140440952,chr5:140440267-140440995	TRUE	chr5:140440267-140440994	TRUE	686	chr5:140440267-140440994_ANKHD1	CE2
chr5	140641221	140641347	+	TMCO6	1	4	2	chr5:140641221-140641347	FALSE	chr5:140641221-140641664	TRUE	127	NA	CE2, CE2q
chr5	140652148	140652973	+	IK	3	4	4	chr5:140652148-140652972,chr5:140652148-140652973,chr5:140652148-140652976	FALSE	chr5:140652148-140652976	TRUE	826	chr5:140652148-140652976_IK	CE2, CE2q
chr5	140694281	140695503	+	HARS2	1	2	2	chr5:140694281-140695503	FALSE	chr5:140694281-140695507	TRUE	1223	chr5:140694281-140695507_HARS2	CE2, CE2q
chr5	141320268	141320517	-	TAF7	2	2	2	chr5:141320268-141320517,chr5:141320277-141320517	FALSE	chr5:141320239-141320517	TRUE	250	NA	CE2
chr5	141576875	141577474	-	DIAPH1	3	6	5	chr5:141576872-141577474,chr5:141576875-141577474,chr5:141576894-141577474	TRUE	chr5:141576872-141577474	TRUE	600	chr5:141576872-141577474_DIAPH1	CE2, CE2q
chr5	141577593	141578224	-	DIAPH1	2	7	6	chr5:141577593-141578224,chr5:141577594-141578224	FALSE	chr5:141577592-141578224	TRUE	632	chr5:141577592-141578224_DIAPH1	CE2, CE2q
chr5	141578630	141579087	-	DIAPH1	2	2	2	chr5:141578630-141579087,chr5:141578885-141579087	TRUE	chr5:141578626-141579087	TRUE	458	chr5:141578626-141579087_DIAPH1	CE2, CE2q
chr5	141646219	141646602	-	FCHSD1	1	10	2	chr5:141646219-141646602	FALSE	chr5:141646192-141646602	TRUE	384	NA	CE2
chr5	141925528	141928150	+	DELE1	1	2	2	chr5:141925528-141928150	FALSE	chr5:141925528-141928150	FALSE	2623	chr5:141925528-141928150_DELE1	CE2, CF
chr5	14472659	14473993	+	TRIO	1	2	2	chr5:14472659-14473993	FALSE	chr5:14472659-14473993	FALSE	1335	chr5:14472659-14473993_TRIO	CE2, CE2q
chr5	146503540	146503823	+	TCERG1	1	3	3	chr5:146503540-146503823	FALSE	chr5:146503540-146503823	FALSE	284	chr5:146503540-146503823_TCERG1	CE2, CE2q
chr5	147394188	147395558	-	DPYSL3	4	6	6	chr5:147394124-147395558,chr5:147394184-147395558,chr5:147394185-147395558,chr5:147394188-147395558	TRUE	chr5:147394124-147395558	TRUE	1371	chr5:147394124-147395558_DPYSL3	CE2, CE2q
chr5	147829631	147831522	-	SPINK1	3	14	12	chr5:147829631-147831522,chr5:147829632-147831522,chr5:147829633-147831522	FALSE	chr5:147829631-147831522	FALSE	1892	chr5:147829631-147831522_SPINK1	CE2, DCC, CF, CE2q
chr5	148441238	148441956	+	FBXO38	1	3	2	chr5:148441238-148441956	FALSE	chr5:148441238-148441968	TRUE	719	chr5:148441238-148441968_FBXO38	CE2, CE2q
chr5	149511873	149513069	-	CSNK1A1	1	2	2	chr5:149511873-149513069	FALSE	chr5:149511873-149513069	FALSE	1197	chr5:149511873-149513069_CSNK1A1	CE2, CE2q
chr5	150036938	150037377	+	HMGXB3	6	10	8	chr5:150036938-150037370,chr5:150036938-150037371,chr5:150036938-150037375,chr5:150036938-150037377,chr5:150036938-150037380,chr5:150036938-150037381	TRUE	chr5:150036938-150037399	TRUE	440	chr5:150036938-150037399_HMGXB3	CE2, CE2q
chr5	151791063	151794158	+	G3BP1	1	2	2	chr5:151791063-151794158	FALSE	chr5:151791063-151794158	FALSE	3096	NA	CE2
chr5	154811641	154813885	+	LARP1	2	2	2	chr5:154811641-154813883,chr5:154811641-154813885	FALSE	chr5:154811641-154813886	TRUE	2245	chr5:154811641-154813886_LARP1	CE2, CE2q
chr5	157733045	157734548	+	THG1L	3	3	3	chr5:157733045-157734537,chr5:157733045-157734540,chr5:157733045-157734548	TRUE	chr5:157733045-157734575	TRUE	1504	chr5:157733045-157734575_THG1L	CE2, CE2q
chr5	157788019	157789362	-	CLINT1	1	7	5	chr5:157788019-157789362	FALSE	chr5:157788019-157789362	FALSE	1344	chr5:157788019-157789362_CLINT1	CE2, DCC, CE2q
chr5	163439521	163441076	+	CCNG1	2	3	2	chr5:163439521-163439858,chr5:163439521-163441076	TRUE	chr5:163439521-163441077	TRUE	1556	chr5:163439521-163441077_CCNG1	CE2
chr5	163441332	163441863	+	CCNG1	1	4	3	chr5:163441332-163441863	FALSE	chr5:163441332-163441885	TRUE	532	chr5:163441332-163441885_CCNG1	CE2, CE2q
chr5	168696501	168700581	-	SLIT3	4	4	4	chr5:168696501-168700581,chr5:168696505-168700581,chr5:168696506-168700581,chr5:168696507-168700581	FALSE	chr5:168696432-168700581	TRUE	4081	chr5:168696432-168700581_SLIT3	CE2, CE2q
chr5	171391800	171392709	+	NPM1	1	2	2	chr5:171391800-171392709	FALSE	chr5:171391800-171392709	FALSE	910	chr5:171391800-171392709_NPM1	CE2, CE2q
chr5	171400211	171400821	+	NPM1	2	3	2	chr5:171400211-171400821,chr5:171400211-171400838	TRUE	chr5:171400211-171400838	TRUE	611	chr5:171400211-171400838_NPM1	CE2, CE2q
chr5	172769795	172770160	-	DUSP1	2	9	3	chr5:172769795-172770160,chr5:172769798-172770160	FALSE	chr5:172769795-172770160	FALSE	366	chr5:172769795-172770160_DUSP1	CE2, CE2q
chr5	178617433	178618555	-	CLK4	1	2	2	chr5:178617433-178618555	FALSE	chr5:178616949-178618555	TRUE	1123	chr5:178617435-178618555_CLK4	CE2
chr5	178617435	178618555	-	CLK4	4	9	8	chr5:178617435-178618555,chr5:178617630-178618555,chr5:178617631-178618555,chr5:178617632-178618555	TRUE	chr5:178617435-178618555	FALSE	1121	chr5:178617435-178618555_CLK4	CE2
chr5	179614962	179615545	-	HNRNPH1	2	2	2	chr5:179614962-179615545,chr5:179614963-179615545	FALSE	chr5:179614960-179615545	TRUE	584	chr5:179614960-179615545_HNRNPH1	CE2, DCC
chr5	179615596	179616125	-	HNRNPH1	2	9	8	chr5:179615596-179616125,chr5:179615597-179616125	FALSE	chr5:179615596-179616125	FALSE	530	chr5:179615596-179616125_HNRNPH1	CE2
chr5	179616220	179616868	-	HNRNPH1	2	2	2	chr5:179616220-179616868,chr5:179616224-179616868	FALSE	chr5:179616219-179616868	TRUE	649	chr5:179616219-179616859_HNRNPH1	CE2
chr5	179618328	179620891	-	HNRNPH1	3	3	3	chr5:179618328-179620891,chr5:179618342-179620891,chr5:179618363-179620891	TRUE	chr5:179618324-179620891	TRUE	2564	chr5:179619408-179620891_HNRNPH1	CE2, DCC, CF
chr5	179705805	179707149	+	CANX	2	8	7	chr5:179705805-179707149,chr5:179705805-179707150	FALSE	chr5:179705805-179708249	TRUE	1345	NA	CE2, CE2q
chr5	179705853	179706257	+	CANX	2	2	2	chr5:179705853-179706252,chr5:179705853-179706257	FALSE	chr5:179705853-179706257	FALSE	405	chr5:179705853-179706257_CANX	CE2, CE2q
chr5	179707191	179708238	+	CANX	2	2	2	chr5:179707191-179708211,chr5:179707191-179708238	TRUE	chr5:179707191-179708238	FALSE	1048	chr5:179707191-179708238_CANX	CE2
chr5	179833783	179836434	+	SQSTM1	2	2	2	chr5:179833783-179836433,chr5:179833783-179836434	FALSE	chr5:179833783-179836435	TRUE	2652	chr5:179833783-179836435_SQSTM1	CE2, CF, CE2q
chr5	180567243	180567818	+	CNOT6	15	57	46	chr5:180567243-180567802,chr5:180567243-180567804,chr5:180567243-180567805,chr5:180567243-180567806,chr5:180567243-180567807,chr5:180567243-180567808,chr5:180567243-180567809,chr5:180567243-180567811,chr5:180567243-180567812,chr5:180567243-180567813,chr5:180567243-180567815,chr5:180567243-180567816,chr5:180567243-180567818,chr5:180567243-180567820,chr5:180567243-180567822	TRUE	chr5:180567243-180567848	TRUE	576	chr5:180567243-180567848_CNOT6	CE2, DCC, CE2q
chr5	180568004	180569091	+	CNOT6	4	4	4	chr5:180568004-180569071,chr5:180568004-180569081,chr5:180568004-180569086,chr5:180568004-180569091	TRUE	chr5:180568004-180569109	TRUE	1088	chr5:180568004-180569109_CNOT6	CE2, CE2q
chr5	180848905	180849153	-	ZFP62	3	4	3	chr5:180848757-180849153,chr5:180848905-180849153,chr5:180848921-180849153	TRUE	chr5:180848083-180849153	TRUE	249	NA	CE2
chr5	181241642	181242173	-	RACK1	2	2	2	chr5:181241642-181242173,chr5:181241662-181242173	TRUE	chr5:181241640-181242173	TRUE	532	chr5:181241640-181242169_RACK1	CE2
chr5	254507	256336	+	SDHA	2	6	3	chr5:254507-256333,chr5:254507-256336	FALSE	chr5:254507-256333	TRUE	1830	chr5:254507-256333_SDHA	CE2
chr5	31409337	31410745	-	DROSHA	2	2	2	chr5:31409337-31410745,chr5:31409350-31410745	TRUE	chr5:31409333-31410745	TRUE	1409	chr5:31409333-31410745_DROSHA	CE2
chr5	32379803	32380074	-	ZFR	2	5	4	chr5:32379803-32380074,chr5:32379804-32380074	FALSE	chr5:32379211-32380074	TRUE	272	chr5:32379211-32380074_ZFR	CE2
chr5	36152271	36152761	+	SKP2	2	2	2	chr5:36152271-36152502,chr5:36152271-36152761	TRUE	chr5:36152271-36152770	TRUE	491	chr5:36152271-36152770_SKP2	CE2, CE2q
chr5	38482353	38482588	-	LIFR	2	3	2	chr5:38482219-38482588,chr5:38482353-38482588	TRUE	chr5:38482219-38482588	TRUE	236	chr5:38482219-38482588_LIFR	CE2, CE2q
chr5	38904025	38904315	+	OSMR	3	3	3	chr5:38904025-38904312,chr5:38904025-38904313,chr5:38904025-38904315	FALSE	chr5:38904025-38904352	TRUE	291	chr5:38904025-38904352_OSMR	CE2, CE2q
chr5	38945069	38945490	-	RICTOR	1	4	2	chr5:38945069-38945490	FALSE	chr5:38945069-38945490	FALSE	422	chr5:38945069-38945490_RICTOR	CE2, CE2q
chr5	43656074	43656652	+	NNT	2	4	3	chr5:43656074-43656641,chr5:43656074-43656652	TRUE	chr5:43656074-43656652	FALSE	579	chr5:43656074-43656652_NNT	CE2, CE2q
chr5	53100535	53101358	-	MOCS2	2	2	2	chr5:53100535-53101358,chr5:53100545-53101358	FALSE	chr5:53100535-53101358	FALSE	824	chr5:53100535-53101358_MOCS2	CE2
chr5	62536782	62537201	+	KIF2A	1	2	2	chr5:62536782-62537201	FALSE	chr5:62536782-62537208	TRUE	420	chr5:62536782-62537208_IPO11	CE2
chr5	6372602	6374323	-	MED10	2	2	2	chr5:6372602-6374323,chr5:6373187-6374323	TRUE	chr5:6372602-6374323	FALSE	1722	chr5:6372602-6374323_MED10	CE2
chr5	66023365	66024305	+	ERBIN	1	2	2	chr5:66023365-66024305	FALSE	chr5:66023365-66024305	FALSE	941	chr5:66023365-66024305_ERBIN	CE2, CE2q
chr5	6605409	6606819	-	NSUN2	1	2	2	chr5:6605409-6606819	FALSE	chr5:6605409-6606819	FALSE	1411	chr5:6605409-6606819_NSUN2	CE2
chr5	6618026	6620105	-	NSUN2	1	2	2	chr5:6618026-6620105	FALSE	chr5:6618025-6620105	TRUE	2080	chr5:6618025-6620105_NSUN2	CE2, DCC, CE2q
chr5	67131952	67133497	+	MAST4	5	15	10	chr5:67131952-67133482,chr5:67131952-67133493,chr5:67131952-67133495,chr5:67131952-67133496,chr5:67131952-67133497	TRUE	chr5:67131952-67133513	TRUE	1546	chr5:67131952-67133513_MAST4	CE2, DCC, CE2q
chr5	68292362	68293078	+	PIK3R1	2	3	2	chr5:68292362-68293078,chr5:68292362-68293100	TRUE	chr5:68292362-68293100	TRUE	717	NA	CE2, CE2q
chr5	68293835	68294535	+	PIK3R1	2	2	2	chr5:68293835-68294532,chr5:68293835-68294535	FALSE	chr5:68293835-68294535	FALSE	701	chr5:68293835-68294535_PIK3R1	CE2, CE2q
chr5	71502792	71504604	+	BDP1	2	3	3	chr5:71502792-71504604,chr5:71502792-71504619	TRUE	chr5:71502792-71504620	TRUE	1813	chr5:71502792-71504620_BDP1	CE2, CE2q
chr5	71512429	71513184	+	BDP1	1	2	2	chr5:71512429-71513184	FALSE	chr5:71512429-71513184	FALSE	756	chr5:71512429-71513184_BDP1	CE2, CE2q
chr5	72875738	72877227	+	TNPO1	2	3	3	chr5:72875738-72877226,chr5:72875738-72877227	FALSE	chr5:72875738-72877227	FALSE	1490	chr5:72875738-72877227_TNPO1	CE2, CE2q
chr5	72897152	72899932	+	TNPO1	6	8	6	chr5:72897152-72899928,chr5:72897152-72899931,chr5:72897152-72899932,chr5:72897152-72899934,chr5:72897152-72900004,chr5:72897152-72900005	TRUE	chr5:72897152-72900005	TRUE	2781	chr5:72897152-72900005_TNPO1	CE2, CE2q
chr5	73502602	73502914	+	BTF3	3	11	9	chr5:73502602-73502909,chr5:73502602-73502911,chr5:73502602-73502914	FALSE	chr5:73502602-73502915	TRUE	313	chr5:73502602-73502915_BTF3	CE2, DCC
chr5	73857780	73858047	+	ARHGEF28	9	44	35	chr5:73857780-73858045,chr5:73857780-73858047,chr5:73857780-73858049,chr5:73857780-73858050,chr5:73857780-73858051,chr5:73857780-73858052,chr5:73857780-73858053,chr5:73857780-73858054,chr5:73857780-73858055	FALSE	chr5:73857780-73858086	TRUE	268	chr5:73857780-73858086_ARHGEF28	CE2, CE2q
chr5	73882595	73883766	+	ARHGEF28	1	4	4	chr5:73882595-73883766	FALSE	chr5:73882595-73883766	FALSE	1172	chr5:73882595-73883766_ARHGEF28	CE2, CE2q
chr5	74721785	74722378	-	GFM2	1	4	2	chr5:74721785-74722378	FALSE	chr5:74721784-74722378	TRUE	594	chr5:74721784-74722378_GFM2	CE2, CE2q
chr5	74782009	74782930	-	FAM169A	1	2	2	chr5:74782009-74782930	FALSE	chr5:74782009-74782930	FALSE	922	chr5:74782009-74782930_FAM169A	CE2, CE2q
chr5	77451364	77453816	-	WDR41	3	4	4	chr5:77451363-77453816,chr5:77451364-77453816,chr5:77451392-77453816	TRUE	chr5:77451354-77453816	TRUE	2453	chr5:77451354-77453816_WDR41	CE2, DCC
chr5	7890413	7891042	+	MTRR	1	2	2	chr5:7890413-7891042	FALSE	chr5:7890413-7891371	TRUE	630	NA	CE2
chr5	79612692	79612805	+	TENT2	1	2	2	chr5:79612692-79612805	FALSE	chr5:79612692-79613010	TRUE	114	NA	CE2
chr5	79648694	79649061	+	TENT2	1	2	2	chr5:79648694-79649061	FALSE	chr5:79648694-79649061	FALSE	368	chr5:79648694-79649061_TENT2	CE2, CE2q
chr5	82276135	82276450	-	RPS23	1	4	4	chr5:82276135-82276450	FALSE	chr5:82276135-82276450	FALSE	316	NA	CE2
chr5	87331501	87332506	+	RASA1	2	2	2	chr5:87331501-87332505,chr5:87331501-87332506	FALSE	chr5:87331501-87332506	FALSE	1006	chr5:87331501-87332506_RASA1	CE2, CE2q
chr5	87380596	87381124	+	RASA1	2	3	2	chr5:87380596-87381124,chr5:87380596-87381976	TRUE	chr5:87380596-87383712	TRUE	529	chr5:87380596-87383712_RASA1	CE2, DCC, CF, CE2q
chr5	87389528	87390776	+	RASA1	3	4	3	chr5:87389528-87390776,chr5:87389528-87390781,chr5:87389528-87390797	TRUE	chr5:87389528-87390799	TRUE	1249	chr5:87389528-87390799_RASA1	CE2, CE2q
chr5	87408235	87409289	-	CCNH	2	3	3	chr5:87408235-87409289,chr5:87408714-87409289	TRUE	chr5:87408187-87409289	TRUE	1055	chr5:87408187-87409289_CCNH	CE2, CE2q
chr5	88197766	88198975	-	TMEM161B	1	4	3	chr5:88197766-88198975	FALSE	chr5:88197766-88198975	FALSE	1210	chr5:88197766-88198975_TMEM161B	CE2
chr5	882794	882955	-	BRD9	2	2	2	chr5:882794-882955,chr5:882826-882955	TRUE	chr5:882546-882955	TRUE	162	NA	CE2, DCC, CF, CE2q
chr5	889775	891154	-	BRD9	1	2	2	chr5:889775-891154	FALSE	chr5:889767-891154	TRUE	1380	chr5:889767-891154_BRD9	CE2, CE2q
chr5	91375614	91376620	-	ARRDC3	4	4	4	chr5:91375614-91376620,chr5:91375617-91376620,chr5:91375619-91376620,chr5:91375646-91376620	TRUE	chr5:91375614-91376620	FALSE	1007	chr5:91375614-91376620_ARRDC3	CE2, CE2q
chr5	91376772	91378693	-	ARRDC3	7	10	9	chr5:91376769-91378693,chr5:91376770-91378693,chr5:91376772-91378693,chr5:91376775-91378693,chr5:91376778-91378693,chr5:91376788-91378693,chr5:91376793-91378693	TRUE	chr5:91376769-91378693	TRUE	1922	chr5:91376769-91378693_ARRDC3	CE2, CE2q
chr5	95913935	95919423	-	ELL2	1	3	2	chr5:95913935-95919423	FALSE	chr5:95913935-95919423	FALSE	5489	chr5:95913935-95919423_ELL2	CE2, CF, CE2q
chr5	96729210	96729589	+	CAST	1	9	8	chr5:96729210-96729589	FALSE	chr5:96729210-96729589	FALSE	380	chr5:96729210-96729611_CAST	CE2, CE2q
chr5	96740119	96740744	+	CAST	1	2	2	chr5:96740119-96740744	FALSE	chr5:96740119-96740744	FALSE	626	chr5:96740119-96740744_CAST	CE2, CE2q
chr5	96767483	96767906	+	CAST	2	2	2	chr5:96767483-96767878,chr5:96767483-96767906	TRUE	chr5:96767483-96767906	FALSE	424	chr5:96767483-96767906_CAST	CE2, CE2q
chr5	96782476	96783050	-	ERAP1	2	3	2	chr5:96781857-96783050,chr5:96782476-96783050	TRUE	chr5:96781855-96783050	TRUE	575	chr5:96781855-96783050_ERAP1	CE2, CF, CE2q
chr5	96896864	96896963	+	ERAP2	1	2	2	chr5:96896864-96896963	FALSE	chr5:96896864-96900120	TRUE	100	chr5:96896864-96900120_ERAP2	CE2
chr5	96909118	96909579	+	ERAP2	2	3	3	chr5:96909118-96909578,chr5:96909118-96909579	FALSE	chr5:96909118-96909579	FALSE	462	chr5:96909118-96909579_ERAP2	CE2, CE2q
chr5	97168853	97171205	-	RIOK2	2	2	2	chr5:97168853-97171205,chr5:97168854-97171205	FALSE	chr5:97168853-97171205	FALSE	2353	chr5:97168853-97171205_RIOK2	CE2, CE2q
chr5	98869883	98870686	-	CHD1	2	7	7	chr5:98869883-98870686,chr5:98869884-98870686	FALSE	chr5:98869883-98870686	FALSE	804	chr5:98869883-98870686_CHD1	CE2, CE2q
chr6	100630635	100631127	-	ASCC3	2	2	2	chr6:100630635-100631127,chr6:100630670-100631127	TRUE	chr6:100629182-100631127	TRUE	493	chr6:100629182-100631127_ASCC3	CE2, CE2q
chr6	106095735	106099299	+	PRDM1	1	2	2	chr6:106095735-106099299	FALSE	chr6:106095735-106099299	FALSE	3565	chr6:106099095-106099299_PRDM1	CE2, CE2q
chr6	106525387	106527304	+	CRYBG1	2	2	2	chr6:106525387-106527300,chr6:106525387-106527304	FALSE	chr6:106525387-106527304	FALSE	1918	chr6:106525387-106527304_CRYBG1	CE2, CE2q
chr6	106530316	106530457	+	CRYBG1	2	4	4	chr6:106530316-106530457,chr6:106530316-106539385	TRUE	chr6:106530316-106539402	TRUE	142	chr6:106530316-106539402_CRYBG1	CE2, DCC, CF, CE2q
chr6	107909036	107911345	-	SEC63	3	4	3	chr6:107909036-107911345,chr6:107909037-107911345,chr6:107909038-107911345	FALSE	chr6:107909036-107911345	FALSE	2310	chr6:107909036-107911345_SEC63	CE2, CF
chr6	109475564	109476174	-	ZBTB24	2	18	16	chr6:109475483-109476174,chr6:109475564-109476174	TRUE	chr6:109475483-109476174	TRUE	611	chr6:109475483-109476174_ZBTB24	CE2, CE2q
chr6	109762208	109763917	+	FIG4	2	3	3	chr6:109762208-109762626,chr6:109762208-109763917	TRUE	chr6:109762208-109763936	TRUE	1710	chr6:109762208-109763936_FIG4	CE2, DCC, CE2q
chr6	110985139	110989027	+	RPF2	1	5	4	chr6:110985139-110989027	FALSE	chr6:110985139-110989027	FALSE	3889	chr6:110985139-110989027_RPF2	CE2, CE2q
chr6	111269170	111270851	+	MFSD4B	3	3	3	chr6:111269170-111270847,chr6:111269170-111270848,chr6:111269170-111270851	FALSE	chr6:111269170-111273329	TRUE	1682	NA	CE2
chr6	113956176	113956618	-	HDAC2	1	8	6	chr6:113956176-113956618	FALSE	chr6:113956152-113956618	TRUE	443	chr6:113956152-113956618_HDAC2	CE2, CE2q
chr6	118828131	118829047	-	MCM9	2	6	6	chr6:118828131-118829047,chr6:118828132-118829047	FALSE	chr6:118828131-118829047	FALSE	917	chr6:118828131-118829047_MCM9	CE2, DCC, CE2q
chr6	122452067	122453769	-	SERINC1	2	3	3	chr6:122452061-122453769,chr6:122452067-122453769	FALSE	chr6:122452058-122453769	TRUE	1703	chr6:122452058-122453769_SERINC1	CE2, CE2q
chr6	127998934	128005083	-	PTPRK	2	2	2	chr6:127998934-128005083,chr6:127998935-128005083	FALSE	chr6:127998905-128005083	TRUE	6150	chr6:128003233-128005083_PTPRK	CE2, CF, CE2q
chr6	130092860	130094253	+	L3MBTL3	2	4	2	chr6:130092860-130094250,chr6:130092860-130094253	FALSE	chr6:130092860-130094264	TRUE	1394	chr6:130092860-130094264_L3MBTL3	CE2, CE2q
chr6	130878251	130880143	-	EPB41L2	2	2	2	chr6:130878251-130880143,chr6:130878308-130880143	TRUE	chr6:130878251-130880143	FALSE	1893	chr6:130878251-130880143_EPB41L2	CE2, CE2q
chr6	131592461	131593005	-	MED23	2	2	2	chr6:131592461-131593005,chr6:131592464-131593005	FALSE	chr6:131592461-131593005	FALSE	545	chr6:131592461-131593005_MED23	CE2
chr6	132470668	132471462	-	STX7	6	9	8	chr6:132470656-132471462,chr6:132470662-132471462,chr6:132470663-132471462,chr6:132470664-132471462,chr6:132470665-132471462,chr6:132470668-132471462	TRUE	chr6:132470627-132471462	TRUE	795	chr6:132470627-132471462_STX7	CE2, CE2q
chr6	134171180	134171636	-	SGK1	3	4	4	chr6:134171179-134171636,chr6:134171180-134171636,chr6:134171193-134171636	TRUE	chr6:134171179-134171636	TRUE	457	chr6:134171179-134171636_SGK1	CE2
chr6	134173569	134174004	-	SGK1	2	4	4	chr6:134173569-134174004,chr6:134173572-134174004	FALSE	chr6:134173567-134174004	TRUE	436	chr6:134173567-134174004_SGK1	CE2
chr6	135428777	135429881	-	AHI1	3	4	4	chr6:135428776-135429881,chr6:135428777-135429881,chr6:135428778-135429881	FALSE	chr6:135428760-135429881	TRUE	1105	chr6:135428760-135429881_AHI1	CE2, CE2q
chr6	136267176	136268161	-	BCLAF1	2	2	2	chr6:136267176-136268161,chr6:136267177-136268161	FALSE	chr6:136267176-136268161	FALSE	986	chr6:136267176-136268161_BCLAF1	CE2, CE2q
chr6	136272080	136273081	-	BCLAF1	3	5	4	chr6:136272080-136273081,chr6:136272081-136273081,chr6:136272086-136273081	FALSE	chr6:136272080-136273081	FALSE	1002	chr6:136272080-136273081_BCLAF1	CE2, CE2q
chr6	136361192	136362449	-	MAP7	2	2	2	chr6:136361192-136362449,chr6:136361222-136362449	TRUE	chr6:136361180-136362449	TRUE	1258	chr6:136361180-136362449_MAP7	CE2, CE2q
chr6	136613257	136614158	-	MAP3K5	3	18	15	chr6:136613257-136614158,chr6:136613258-136614158,chr6:136613260-136614158	FALSE	chr6:136613257-136614158	FALSE	902	chr6:136613257-136614158_MAP3K5	CE2, CE2q
chr6	13801390	13802242	-	MCUR1	2	2	2	chr6:13801390-13802242,chr6:13801391-13802242	FALSE	chr6:13801390-13802242	FALSE	853	chr6:13801390-13802242_MCUR1	CE2, CE2q
chr6	138912952	138914696	-	REPS1	2	2	2	chr6:138912952-138914696,chr6:138912968-138914696	TRUE	chr6:138912951-138914696	TRUE	1745	chr6:138912951-138914696_REPS1	CE2, CE2q
chr6	138941490	138943512	-	REPS1	1	2	2	chr6:138941490-138943512	FALSE	chr6:138941490-138943512	FALSE	2023	chr6:138941490-138943512_REPS1	CE2, CE2q
chr6	142390344	142392945	+	ADGRG6	2	2	2	chr6:142390344-142390476,chr6:142390344-142392945	TRUE	chr6:142390344-142392947	TRUE	2602	chr6:142390344-142392947_ADGRG6	CE2, CE2q
chr6	143753913	143754045	+	PHACTR2	1	3	2	chr6:143753913-143754045	FALSE	chr6:143753913-143755304	TRUE	133	chr6:143753913-143755304_PHACTR2	CE2
chr6	145922857	145923642	-	SHPRH	3	3	3	chr6:145922857-145923642,chr6:145922860-145923642,chr6:145922862-145923642	FALSE	chr6:145922837-145923642	TRUE	786	chr6:145922837-145923642_SHPRH	CE2, DCC, CE2q
chr6	149579991	149580592	+	GINM1	2	4	3	chr6:149579991-149580591,chr6:149579991-149580592	FALSE	chr6:149579991-149580592	FALSE	602	chr6:149579991-149580592_GINM1	CE2, CE2q
chr6	149919325	149919552	-	RAET1G	1	21	17	chr6:149919325-149919552	FALSE	chr6:149919325-149919552	FALSE	228	chr6:149919325-149919552_RAET1G	CE2, CE2q
chr6	149945573	149946371	+	ULBP2	1	3	3	chr6:149945573-149946371	FALSE	chr6:149945573-149946371	FALSE	799	chr6:149945573-149946371_ULBP2	CE2, CE2q
chr6	150065674	150065898	-	ULBP3	1	2	2	chr6:150065674-150065898	FALSE	chr6:150065674-150065898	FALSE	225	chr6:150065674-150065898_ULBP3	CE2, CE2q
chr6	152230705	152231390	-	SYNE1	3	3	3	chr6:152230705-152231390,chr6:152230706-152231390,chr6:152230723-152231390	TRUE	chr6:152230703-152231390	TRUE	686	chr6:152230703-152231390_SYNE1	CE2, CE2q
chr6	152233965	152234667	-	SYNE1	3	4	4	chr6:152233964-152234667,chr6:152233965-152234667,chr6:152233967-152234667	FALSE	chr6:152233964-152234667	TRUE	703	chr6:152233964-152234667_SYNE1	CE2, CE2q
chr6	157175006	157180904	+	ARID1B	4	5	4	chr6:157175006-157180904,chr6:157175006-157180914,chr6:157175006-157180917,chr6:157175006-157180918	TRUE	chr6:157175006-157180968	TRUE	5899	chr6:157175006-157180968_ARID1B	CE2, CE2q
chr6	159779262	159779626	-	TCP1	2	8	8	chr6:159779262-159779626,chr6:159779298-159779626	TRUE	chr6:159779262-159779626	FALSE	365	chr6:159779262-159779626_TCP1	CE2, CE2q
chr6	159784068	159784665	-	TCP1	2	8	7	chr6:159784067-159784665,chr6:159784068-159784665	FALSE	chr6:159784068-159784665	FALSE	598	chr6:159784068-159784665_TCP1	CE2, CE2q
chr6	160058125	160058888	+	IGF2R	2	2	2	chr6:160058125-160058867,chr6:160058125-160058888	TRUE	chr6:160058125-160058905	TRUE	764	chr6:160058125-160058905_IGF2R	CE2, CE2q
chr6	161106706	161107877	+	MAP3K4	1	2	2	chr6:161106706-161107877	FALSE	chr6:161106706-161107898	TRUE	1172	chr6:161106706-161107898_MAP3K4	CE2, CE2q
chr6	163562070	163563323	+	QKI	5	8	7	chr6:163562070-163563314,chr6:163562070-163563319,chr6:163562070-163563320,chr6:163562070-163563323,chr6:163562070-163563327	TRUE	chr6:163562070-163563419	TRUE	1254	chr6:163562070-163563419_QKI	CE2, DCC, CE2q
chr6	166328358	166329506	-	SFT2D1	2	6	5	chr6:166328358-166329506,chr6:166328359-166329506	FALSE	chr6:166328358-166329506	FALSE	1149	chr6:166328358-166329506_SFT2D1	CE2, DCC, CE2q
chr6	167917233	167918731	+	AFDN	2	2	2	chr6:167917233-167918693,chr6:167917233-167918731	TRUE	chr6:167917233-167918734	TRUE	1499	chr6:167917233-167918734_AFDN	CE2, CE2q
chr6	169670694	169672254	-	WDR27	2	3	3	chr6:169670694-169672254,chr6:169670695-169672254	FALSE	chr6:169670694-169672254	FALSE	1561	chr6:169670694-169672254_WDR27	CE2
chr6	17837091	17837471	-	KIF13A	1	12	11	chr6:17837091-17837471	FALSE	chr6:17837091-17837471	FALSE	381	chr6:17837091-17837471_KIF13A	CE2, CE2q
chr6	17855657	17856029	-	KIF13A	1	2	2	chr6:17855657-17856029	FALSE	chr6:17855618-17856029	TRUE	373	chr6:17855618-17856029_KIF13A	CE2, CE2q
chr6	18225375	18225610	-	DEK	1	16	13	chr6:18225375-18225610	FALSE	chr6:18225085-18225610	TRUE	236	NA	CE2
chr6	20479958	20481158	+	E2F3	8	10	8	chr6:20479958-20480983,chr6:20479958-20481155,chr6:20479958-20481158,chr6:20479958-20481161,chr6:20479958-20481163,chr6:20479958-20481164,chr6:20479958-20481167,chr6:20479958-20481198	TRUE	chr6:20479958-20481205	TRUE	1201	chr6:20479958-20481205_E2F3	CE2, CE2q
chr6	24657905	24658560	-	TDP2	1	3	2	chr6:24657905-24658560	FALSE	chr6:24657904-24658560	TRUE	656	chr6:24657904-24658560_TDP2	CE2, CE2q
chr6	25972100	25973053	+	TRIM38	2	12	7	chr6:25972100-25973029,chr6:25972100-25973053	TRUE	chr6:25972100-25973053	FALSE	954	chr6:25972100-25973053_TRIM38	CE2, CE2q
chr6	25973286	25974789	+	TRIM38	3	3	2	chr6:25973286-25974785,chr6:25973286-25974788,chr6:25973286-25974789	FALSE	chr6:25973286-25983163	TRUE	1504	chr6:25973286-25983163_TRIM38	CE2, CF, CE2q
chr6	26365353	26367988	+	BTN3A2	2	3	2	chr6:26365353-26367988,chr6:26365353-26367989	FALSE	chr6:26365353-26367989	TRUE	2636	chr6:26365353-26367974_BTN3A2	CE2, CE2q
chr6	28248150	28249686	-	ZKSCAN4	1	2	2	chr6:28248150-28249686	FALSE	chr6:28248150-28249686	FALSE	1537	chr6:28248150-28249686_ZKSCAN4	CE2, CE2q
chr6	28393070	28398003	-	ZSCAN12	1	2	2	chr6:28393070-28398003	FALSE	chr6:28393047-28398003	TRUE	4934	chr6:28393047-28398003_ZSCAN12	CE2, CF, CE2q
chr6	30606861	30607839	-	PPP1R10	1	3	2	chr6:30606861-30607839	FALSE	chr6:30606857-30607839	TRUE	979	chr6:30606857-30607839_PPP1R10	CE2, CE2q
chr6	30608916	30609076	-	PPP1R10	1	2	2	chr6:30608916-30609076	FALSE	chr6:30608915-30609076	TRUE	161	chr6:30608915-30609076_PPP1R10	CE2, CE2q
chr6	30617012	30617223	-	PPP1R10	4	11	4	chr6:30617012-30617223,chr6:30617014-30617223,chr6:30617026-30617223,chr6:30617065-30617223	TRUE	chr6:30616999-30617223	TRUE	212	chr6:30616999-30617223_PPP1R10	CE2, CE2q
chr6	30741868	30742146	-	FLOT1	2	58	45	chr6:30741868-30742146,chr6:30741869-30742146	FALSE	chr6:30741868-30742146	FALSE	279	chr6:30741868-30742146_FLOT1	CE2, CF
chr6	3104316	3105480	+	RIPK1	2	3	2	chr6:3104316-3105480,chr6:3104316-3105481	FALSE	chr6:3104316-3105481	TRUE	1165	chr6:3104316-3105481_RIPK1	CE2
chr6	31628240	31629143	+	PRRC2A	1	2	2	chr6:31628240-31629143	FALSE	chr6:31628240-31629143	FALSE	904	chr6:31628240-31629143_PRRC2A	CE2, CE2q
chr6	31645620	31646393	-	BAG6	2	2	2	chr6:31645620-31646393,chr6:31645625-31646393	FALSE	chr6:31645605-31646393	TRUE	774	chr6:31645605-31646393_BAG6	CE2, CE2q
chr6	32127198	32127441	-	ATF6B	2	2	2	chr6:32127198-32127441,chr6:32127311-32127441	TRUE	chr6:32127195-32127441	TRUE	244	chr6:32127195-32127441_ATF6B	CE2, CE2q
chr6	32971198	32971594	+	BRD2	4	14	14	chr6:32971198-32971588,chr6:32971198-32971590,chr6:32971198-32971591,chr6:32971198-32971594	FALSE	chr6:32971198-32971594	FALSE	397	chr6:32971198-32971594_BRD2	CE2, CE2q
chr6	32975522	32976030	+	BRD2	2	2	2	chr6:32975522-32976025,chr6:32975522-32976030	FALSE	chr6:32975522-32976030	FALSE	509	chr6:32975522-32976030_BRD2	CE2, CE2q
chr6	32976937	32977441	+	BRD2	2	7	7	chr6:32976937-32977423,chr6:32976937-32977441	TRUE	chr6:32976937-32977441	FALSE	505	NA	CE2
chr6	33272727	33275795	+	RPS18	2	2	2	chr6:33272727-33275657,chr6:33272727-33275795	TRUE	chr6:33272727-33275796	TRUE	3069	chr6:33272727-33275796_RPS18	CE2, DCC, CF, CE2q
chr6	33295873	33296027	-	RGL2	5	24	19	chr6:33295786-33296027,chr6:33295873-33296027,chr6:33295882-33296027,chr6:33295948-33296027,chr6:33295953-33296027	TRUE	chr6:33295760-33296027	TRUE	155	chr6:33295760-33296027_RGL2	CE2, DCC, CF
chr6	345929	348102	+	DUSP22	1	4	4	chr6:345929-348102	FALSE	chr6:345929-348102	FALSE	2174	chr6:345929-348102_DUSP22	CE2, CE2q
chr6	36598984	36599820	+	SRSF3	6	15	11	chr6:36598984-36599767,chr6:36598984-36599775,chr6:36598984-36599779,chr6:36598984-36599781,chr6:36598984-36599819,chr6:36598984-36599820	TRUE	chr6:36598984-36599820	FALSE	837	chr6:36598984-36601151_SRSF3	CE2, DCC, CF, CE2q
chr6	36916575	36919577	+	C6orf89	2	2	2	chr6:36916575-36919576,chr6:36916575-36919577	FALSE	chr6:36916575-36919577	FALSE	3003	chr6:36916575-36919577_C6orf89	CE2, CE2q
chr6	36972820	36975657	-	MTCH1	1	2	2	chr6:36972820-36975657	FALSE	chr6:36972797-36975657	TRUE	2838	chr6:36972797-36975657_MTCH1	CE2, CE2q
chr6	41090310	41091481	+	NFYA	8	9	9	chr6:41090310-41091472,chr6:41090310-41091478,chr6:41090310-41091481,chr6:41090310-41091482,chr6:41090310-41091484,chr6:41090310-41091486,chr6:41090310-41091487,chr6:41090310-41091492	TRUE	chr6:41090310-41091527	TRUE	1172	chr6:41090310-41091527_NFYA	CE2, DCC, CE2q
chr6	42592230	42592376	+	UBR2	1	9	6	chr6:42592230-42592376	FALSE	chr6:42592230-42594190	TRUE	147	chr6:42592230-42594190_UBR2	CE2, CE2q
chr6	42641693	42642414	+	UBR2	1	2	2	chr6:42641693-42642414	FALSE	chr6:42641693-42642415	TRUE	722	chr6:42641693-42642415_UBR2	CE2, CE2q
chr6	42670241	42670659	+	UBR2	2	2	2	chr6:42670241-42670656,chr6:42670241-42670659	FALSE	chr6:42670241-42670659	FALSE	419	chr6:42670241-42670659_UBR2	CE2, CE2q
chr6	42679833	42683019	+	UBR2	3	4	4	chr6:42679833-42683018,chr6:42679833-42683019,chr6:42679833-42683032	TRUE	chr6:42679833-42683054	TRUE	3187	chr6:42679833-42683054_UBR2	CE2, CE2q
chr6	42934599	42935408	+	CNPY3	2	2	2	chr6:42934599-42935407,chr6:42934599-42935408	FALSE	chr6:42934599-42935573	TRUE	810	chr6:42934599-42935573_CNPY3	CE2, CE2q
chr6	43528926	43530687	-	XPO5	2	10	10	chr6:43528926-43530687,chr6:43528928-43530687	FALSE	chr6:43528926-43530687	FALSE	1762	chr6:43528926-43530687_XPO5	CE2, CF, CE2q
chr6	44250600	44251047	+	HSP90AB1	3	26	21	chr6:44250600-44251024,chr6:44250600-44251042,chr6:44250600-44251047	TRUE	chr6:44250600-44251047	FALSE	448	chr6:44250600-44251047_HSP90AB1	CE2, CE2q
chr6	44426725	44429712	+	CDC5L	2	2	2	chr6:44426725-44429709,chr6:44426725-44429712	FALSE	chr6:44426725-44429712	FALSE	2988	chr6:44426725-44429712_CDC5L	CE2, CE2q
chr6	47010319	47012006	-	ADGRF1	2	11	6	chr6:47010319-47012006,chr6:47010323-47012006	FALSE	chr6:47010319-47012006	FALSE	1688	chr6:47010319-47012006_ADGRF1	CE2, CE2q
chr6	47285656	47285943	-	TNFRSF21	6	10	9	chr6:47284454-47285943,chr6:47284457-47285943,chr6:47284467-47285943,chr6:47285396-47285943,chr6:47285655-47285943,chr6:47285656-47285943	TRUE	chr6:47284433-47285943	TRUE	288	chr6:47284433-47285943_TNFRSF21	CE2, DCC, CF, CE2q
chr6	47606278	47607892	+	CD2AP	8	21	14	chr6:47606278-47607863,chr6:47606278-47607891,chr6:47606278-47607892,chr6:47606278-47607893,chr6:47606278-47607894,chr6:47606278-47607897,chr6:47606278-47607923,chr6:47606278-47607924	TRUE	chr6:47606278-47607926	TRUE	1615	chr6:47606278-47607926_CD2AP	CE2, CE2q
chr6	47707339	47708206	+	ADGRF4	1	2	2	chr6:47707339-47708206	FALSE	chr6:47707339-47708223	TRUE	868	chr6:47707339-47708223_ADGRF4	CE2, CE2q
chr6	47708279	47710710	+	ADGRF4	2	2	2	chr6:47708279-47710708,chr6:47708279-47710710	FALSE	chr6:47708279-47710734	TRUE	2432	chr6:47708279-47710734_ADGRF4	CE2, CF, CE2q
chr6	52076334	52079899	-	PKHD1	1	2	2	chr6:52076334-52079899	FALSE	chr6:52076334-52079899	FALSE	3566	chr6:52076334-52079899_PKHD1	CE2, CE2q
chr6	52985584	52987356	-	GSTA4	2	2	2	chr6:52985584-52987356,chr6:52985585-52987356	FALSE	chr6:52985584-52987356	FALSE	1773	chr6:52985584-52987356_GSTA4	CE2, CE2q
chr6	53093979	53095467	+	FBXO9	2	3	3	chr6:53093979-53094960,chr6:53093979-53095467	TRUE	chr6:53093979-53095512	TRUE	1489	chr6:53093979-53094691_FBXO9	CE2, CE2q
chr6	53508467	53508594	-	GCLC	1	5	2	chr6:53508467-53508594	FALSE	chr6:53507619-53508594	TRUE	128	chr6:53507619-53508594_GCLC	CE2, DCC, CE2q
chr6	53920762	53922634	+	LRRC1	1	2	2	chr6:53920762-53922634	FALSE	chr6:53920762-53922634	FALSE	1873	chr6:53920762-53922634_LRRC1	CE2, CE2q
chr6	56492460	56492933	-	DST	3	4	3	chr6:56492449-56492933,chr6:56492460-56492933,chr6:56492463-56492933	TRUE	chr6:56492434-56492933	TRUE	474	chr6:56492434-56492933_DST	CE2, CE2q
chr6	56628163	56629249	-	DST	2	3	3	chr6:56628163-56629249,chr6:56628239-56629249	TRUE	chr6:56628162-56629249	TRUE	1087	chr6:56628162-56629249_DST	CE2, CE2q
chr6	63698606	63700327	+	PHF3	2	3	2	chr6:63698606-63700305,chr6:63698606-63700327	TRUE	chr6:63698606-63700349	TRUE	1722	chr6:63698606-63700349_PHF3	CE2, CE2q
chr6	63711363	63711582	+	PHF3	3	4	4	chr6:63711363-63711582,chr6:63711363-63711583,chr6:63711363-63711585	FALSE	chr6:63711363-63711585	TRUE	220	chr6:63711363-63711585_PHF3	CE2, CE2q
chr6	7289638	7289867	-	SSR1	2	3	2	chr6:7289349-7289867,chr6:7289638-7289867	TRUE	chr6:7287923-7289867	TRUE	230	NA	CE2
chr6	7295103	7295391	-	SSR1	1	2	2	chr6:7295103-7295391	FALSE	chr6:7295103-7295391	FALSE	289	NA	CE2
chr6	7579773	7579892	+	DSP	1	7	5	chr6:7579773-7579892	FALSE	chr6:7579773-7582641	TRUE	120	NA	CE2
chr6	82191217	82191786	-	IBTK	1	5	5	chr6:82191217-82191786	FALSE	chr6:82191217-82191786	FALSE	570	chr6:82191217-82191786_IBTK	CE2
chr6	8428059	8429863	-	SLC35B3	1	3	3	chr6:8428059-8429863	FALSE	chr6:8428059-8429863	FALSE	1805	chr6:8428059-8429863_SLC35B3	CE2, CE2q
chr6	85640565	85641291	-	SYNCRIP	2	2	2	chr6:85640565-85641291,chr6:85640566-85641291	FALSE	chr6:85640565-85641291	FALSE	727	chr6:85640565-85641291_SYNCRIP	CE2, CE2q
chr6	87514500	87514956	-	RARS2	2	4	2	chr6:87514500-87514956,chr6:87514501-87514956	FALSE	chr6:87514500-87514956	FALSE	457	chr6:87514500-87514956_RARS2	CE2, CE2q
chr6	96528633	96534235	+	UFL1	1	2	2	chr6:96528633-96534235	FALSE	chr6:96528633-96534262	TRUE	5603	chr6:96528633-96534262_UFL1	CE2, CE2q
chr6	99549747	99550217	-	CCNC	2	2	2	chr6:99549747-99550217,chr6:99550018-99550217	TRUE	chr6:99549576-99550217	TRUE	471	chr6:99549576-99550217_CCNC	CE2, CE2q
chr7	100099445	100099588	-	MCM7	4	5	4	chr7:100099441-100099588,chr7:100099442-100099588,chr7:100099445-100099588,chr7:100099453-100099588	TRUE	chr7:100099404-100099588	TRUE	144	chr7:100099404-100099588_MCM7	CE2, DCC
chr7	100406799	100407227	-	ZCWPW1	2	2	2	chr7:100406799-100407227,chr7:100406802-100407227	FALSE	chr7:100406799-100407227	FALSE	429	chr7:100406799-100407227_ZCWPW1	CE2, CE2q
chr7	103299530	103300173	+	PMPCB	2	3	3	chr7:103299530-103300173,chr7:103299530-103300176	FALSE	chr7:103299530-103300177	TRUE	644	chr7:103299530-103300177_PMPCB	CE2, CE2q
chr7	105106004	105106521	+	KMT2E	1	5	5	chr7:105106004-105106521	FALSE	chr7:105106004-105106521	FALSE	518	chr7:105106004-105106521_KMT2E	CE2, CE2q
chr7	105109229	105110279	+	KMT2E	3	5	5	chr7:105109229-105110277,chr7:105109229-105110278,chr7:105109229-105110279	FALSE	chr7:105109229-105110279	FALSE	1051	chr7:105109229-105110279_KMT2E	CE2, CE2q
chr7	105110869	105111824	+	KMT2E	2	3	3	chr7:105110869-105111814,chr7:105110869-105111824	FALSE	chr7:105110869-105111824	FALSE	956	chr7:105110869-105111824_KMT2E	CE2, CF, CE2q
chr7	105126397	105126992	-	SRPK2	3	5	5	chr7:105126394-105126992,chr7:105126397-105126992,chr7:105126398-105126992	FALSE	chr7:105126341-105126992	TRUE	596	chr7:105126341-105126992_SRPK2	CE2, CE2q
chr7	106251194	106253016	-	NAMPT	3	3	3	chr7:106251194-106253016,chr7:106251195-106253016,chr7:106251198-106253016	FALSE	chr7:106251194-106253016	FALSE	1823	chr7:106251194-106253016_NAMPT	CE2, CE2q
chr7	106268629	106269153	-	NAMPT	5	10	7	chr7:106268627-106269153,chr7:106268628-106269153,chr7:106268629-106269153,chr7:106268632-106269153,chr7:106268653-106269153	TRUE	chr7:106268601-106269153	TRUE	525	chr7:106268601-106269153_NAMPT	CE2, CE2q
chr7	107210606	107211098	-	COG5	2	2	2	chr7:107210606-107211098,chr7:107210631-107211098	TRUE	chr7:107210606-107211098	FALSE	493	chr7:107210606-107211098_COG5	CE2, CE2q
chr7	113118205	113118527	-	SMIM30	2	4	2	chr7:113118203-113118527,chr7:113118205-113118527	FALSE	chr7:113118162-113118527	TRUE	323	NA	CE2
chr7	117129848	117130490	+	ST7	2	5	4	chr7:117129848-117130489,chr7:117129848-117130490	FALSE	chr7:117129848-117130490	FALSE	643	chr7:117129848-117130490_ST7	CE2, CE2q
chr7	135593193	135594546	+	NUP205	2	3	2	chr7:135593193-135594519,chr7:135593193-135594546	TRUE	chr7:135593193-135594546	FALSE	1354	chr7:135593193-135594546_NUP205	CE2, CE2q
chr7	135601508	135602804	+	NUP205	1	6	6	chr7:135601508-135602804	FALSE	chr7:135601508-135602804	FALSE	1297	chr7:135601508-135602804_NUP205	CE2, CE2q
chr7	135602995	135604339	+	NUP205	1	2	2	chr7:135602995-135604339	FALSE	chr7:135602995-135604339	FALSE	1345	chr7:135602995-135604339_NUP205	CE2, CE2q
chr7	138571004	138573505	+	TRIM24	1	2	2	chr7:138571004-138573505	FALSE	chr7:138571004-138573506	TRUE	2502	chr7:138571004-138573506_TRIM24	CE2, CE2q
chr7	1489293	1489343	-	INTS1	1	3	2	chr7:1489293-1489343	FALSE	chr7:1487958-1489343	TRUE	51	chr7:1487958-1489343_INTS1	CE2
chr7	151078415	151078561	-	FASTK	1	4	4	chr7:151078415-151078561	FALSE	chr7:151078093-151078561	TRUE	147	chr7:151078093-151078561_FASTK	CE2, CE2q
chr7	156969197	156969528	+	NOM1	2	2	2	chr7:156969197-156969321,chr7:156969197-156969528	TRUE	chr7:156969197-156969528	FALSE	332	chr7:156969197-156969528_NOM1	CE2, CE2q
chr7	157366562	157367371	+	DNAJB6	2	2	2	chr7:157366562-157367370,chr7:157366562-157367371	FALSE	chr7:157366562-157367372	TRUE	810	chr7:157366562-157367372_DNAJB6	CE2, DCC, CE2q
chr7	16795048	16797630	-	AGR2	1	2	2	chr7:16795048-16797630	FALSE	chr7:16795020-16797630	TRUE	2583	chr7:16795020-16797630_AGR2	CE2, CE2q
chr7	17327849	17329931	+	AHR	2	4	4	chr7:17327849-17329926,chr7:17327849-17329931	FALSE	chr7:17327849-17329951	TRUE	2083	chr7:17327849-17329951_AHR	CE2
chr7	17330887	17331072	+	AHR	2	3	3	chr7:17330887-17331072,chr7:17330887-17333909	TRUE	chr7:17330887-17333911	TRUE	186	chr7:17330887-17333911_AHR	CE2
chr7	17334997	17335641	+	AHR	4	5	4	chr7:17334997-17335641,chr7:17334997-17335642,chr7:17334997-17335643,chr7:17334997-17335646	FALSE	chr7:17334997-17335644	TRUE	645	chr7:17334997-17335644_AHR	CE2
chr7	17340229	17342901	+	AHR	1	4	3	chr7:17340229-17342901	FALSE	chr7:17340229-17342920	TRUE	2673	chr7:17340229-17342920_AHR	CE2
chr7	17343854	17344027	+	AHR	1	10	8	chr7:17343854-17344027	FALSE	chr7:17343854-17345250	TRUE	174	NA	CE2
chr7	17893436	17897333	-	SNX13	2	2	2	chr7:17893436-17897333,chr7:17896997-17897333	TRUE	chr7:17893435-17897333	TRUE	3898	chr7:17893435-17897333_SNX13	CE2
chr7	20160271	20161747	-	MACC1	4	6	5	chr7:20160263-20161747,chr7:20160271-20161747,chr7:20160272-20161747,chr7:20160275-20161747	TRUE	chr7:20160246-20161747	TRUE	1477	chr7:20160246-20161747_MACC1	CE2, CE2q
chr7	23199543	23200151	+	NUP42	2	2	2	chr7:23199543-23200146,chr7:23199543-23200151	FALSE	chr7:23199543-23200167	TRUE	609	chr7:23199543-23200167_NUP42	CE2, CE2q
chr7	23307950	23309345	+	MALSU1	1	4	2	chr7:23307950-23309345	FALSE	chr7:23307950-23309355	TRUE	1396	chr7:23307950-23309355_MALSU1	CE2, CE2q
chr7	23505814	23506137	-	TRA2A	2	4	3	chr7:23505814-23506137,chr7:23505821-23506137	FALSE	chr7:23505814-23506137	FALSE	324	chr7:23505814-23506137_TRA2A	CE2, CE2q
chr7	23522071	23522353	-	TRA2A	3	3	3	chr7:23522071-23522353,chr7:23522168-23522353,chr7:23522209-23522353	TRUE	chr7:23521841-23522353	TRUE	283	NA	CE2
chr7	26190484	26190992	-	HNRNPA2B1	4	5	4	chr7:26190484-26190992,chr7:26190485-26190992,chr7:26190489-26190992,chr7:26190817-26190992	TRUE	chr7:26190461-26190992	TRUE	509	NA	CE2
chr7	26191651	26192494	-	HNRNPA2B1	2	3	3	chr7:26191651-26192494,chr7:26191652-26192494	FALSE	chr7:26191129-26192494	TRUE	844	chr7:26192339-26192494_HNRNPA2B1	CE2
chr7	26192984	26193250	-	HNRNPA2B1	2	6	2	chr7:26192593-26193250,chr7:26192984-26193250	TRUE	chr7:26192578-26193250	TRUE	267	chr7:26192578-26193250_HNRNPA2B1	CE2, CE2q
chr7	26197018	26197314	-	HNRNPA2B1	2	4	4	chr7:26197018-26197314,chr7:26197019-26197314	FALSE	chr7:26197018-26197314	FALSE	297	chr7:26197018-26197314_HNRNPA2B1	CE2, CE2q
chr7	30366296	30366633	+	AC006978.2	2	6	3	chr7:30366296-30366477,chr7:30366296-30366633	TRUE	chr7:30366296-30411897	TRUE	338	NA	CE2
chr7	31695622	31695811	+	PPP1R17	2	2	2	chr7:31695622-31695746,chr7:31695622-31695811	TRUE	chr7:31695622-31696964	TRUE	190	chr7:31695622-31696964_PPP1R17	CE2
chr7	32554597	32558557	+	AVL9	2	2	2	chr7:32554597-32558547,chr7:32554597-32558557	FALSE	chr7:32554597-32558558	TRUE	3961	chr7:32554597-32558558_AVL9	CE2, CE2q
chr7	42023676	42025263	-	GLI3	1	2	2	chr7:42023676-42025263	FALSE	chr7:42023609-42025263	TRUE	1588	chr7:42023609-42025263_GLI3	CE2, CE2q
chr7	43619724	43621929	+	STK17A	2	2	2	chr7:43619724-43621231,chr7:43619724-43621929	TRUE	chr7:43619724-43623571	TRUE	2206	chr7:43619724-43623571_STK17A	CE2, CF, CE2q
chr7	44645519	44647589	+	OGDH	2	2	2	chr7:44645519-44647581,chr7:44645519-44647589	FALSE	chr7:44645519-44647656	TRUE	2071	chr7:44645519-44647443_OGDH	CE2, CE2q
chr7	44674558	44675177	+	OGDH	1	2	2	chr7:44674558-44675177	FALSE	chr7:44674558-44675177	FALSE	620	chr7:44674558-44675177_OGDH	CE2, CE2q
chr7	4789930	4790458	+	AP5Z1	1	2	2	chr7:4789930-4790458	FALSE	chr7:4789930-4790458	FALSE	529	chr7:4789930-4790458_AP5Z1	CE2
chr7	56074219	56074585	+	SUMF2	2	29	26	chr7:56074219-56074584,chr7:56074219-56074585	FALSE	chr7:56074219-56074585	FALSE	367	chr7:56074219-56074585_SUMF2	CE2, CE2q
chr7	5923963	5925630	+	CCZ1	2	3	2	chr7:5923963-5925630,chr7:5923963-5925631	FALSE	chr7:5923963-5925631	TRUE	1668	chr7:5923963-5925631_CCZ1	CE2, CE2q
chr7	5995634	5997325	-	PMS2	1	3	3	chr7:5995634-5997325	FALSE	chr7:5995634-5997325	FALSE	1692	chr7:5995634-5997325_PMS2	CE2, CE2q
chr7	6400189	6401867	+	RAC1	1	2	2	chr7:6400189-6401867	FALSE	chr7:6400189-6401867	FALSE	1679	chr7:6400189-6401867_RAC1	CE2, CF, CE2q
chr7	64980835	64981386	-	ZNF117	1	2	2	chr7:64980835-64981386	FALSE	chr7:64979537-64981386	TRUE	552	chr7:64979537-64981386_ZNF117	CE2
chr7	74735533	74736499	+	GTF2I	4	8	7	chr7:74735533-74736482,chr7:74735533-74736486,chr7:74735533-74736497,chr7:74735533-74736499	TRUE	chr7:74735533-74736499	FALSE	967	chr7:74735533-74736499_GTF2I	CE2, CE2q
chr7	74736684	74738044	+	GTF2I	2	2	2	chr7:74736684-74737773,chr7:74736684-74738044	TRUE	chr7:74736684-74738044	FALSE	1361	chr7:74736684-74738044_GTF2I	CE2, CE2q
chr7	74748117	74749024	+	GTF2I	2	17	12	chr7:74748117-74749023,chr7:74748117-74749024	FALSE	chr7:74748117-74749024	FALSE	908	chr7:74748117-74749024_GTF2I	CE2, CE2q
chr7	74749452	74751335	+	GTF2I	1	5	4	chr7:74749452-74751335	FALSE	chr7:74749452-74751360	TRUE	1884	chr7:74749452-74751360_GTF2I	CE2, CE2q
chr7	75418894	75419319	-	POM121C	1	2	2	chr7:75418894-75419319	FALSE	chr7:75418894-75419319	FALSE	426	chr7:75418894-75419319_POM121C	CE2, CE2q
chr7	75424629	75425073	-	POM121C	1	3	3	chr7:75424629-75425073	FALSE	chr7:75424629-75425073	FALSE	445	chr7:75424629-75425073_POM121C	CE2, CE2q
chr7	7573770	7574097	+	MIOS	5	38	33	chr7:7573770-7574084,chr7:7573770-7574094,chr7:7573770-7574095,chr7:7573770-7574096,chr7:7573770-7574097	TRUE	chr7:7573770-7574097	FALSE	328	chr7:7573770-7574097_MIOS	CE2, DCC, CE2q
chr7	7583373	7585635	+	MIOS	2	7	5	chr7:7583373-7583585,chr7:7583373-7585635	TRUE	chr7:7583373-7585635	FALSE	2263	chr7:7583373-7585635_MIOS	CE2, CE2q
chr7	80749054	80751268	-	SEMA3C	5	7	5	chr7:80749030-80751268,chr7:80749052-80751268,chr7:80749054-80751268,chr7:80749058-80751268,chr7:80749062-80751268	TRUE	chr7:80749029-80751268	TRUE	2215	chr7:80749029-80751268_SEMA3C	CE2, CE2q
chr7	8085018	8086192	+	GLCCI1	1	2	2	chr7:8085018-8086192	FALSE	chr7:8085018-8086192	FALSE	1175	chr7:8085018-8086192_GLCCI1	CE2, CE2q
chr7	86938215	86938807	-	KIAA1324L	1	2	2	chr7:86938215-86938807	FALSE	chr7:86938215-86938807	FALSE	593	chr7:86938215-86938807_KIAA1324L	CE2, CE2q
chr7	87179703	87181290	+	DMTF1	2	4	3	chr7:87179703-87179996,chr7:87179703-87181290	TRUE	chr7:87179703-87181308	TRUE	1588	chr7:87179703-87181308_DMTF1	CE2, CE2q
chr7	87375954	87377348	+	CROT	2	2	2	chr7:87375954-87377347,chr7:87375954-87377348	FALSE	chr7:87375954-87377348	FALSE	1395	chr7:87375954-87377348_CROT	CE2
chr7	92040899	92042667	+	AKAP9	2	2	2	chr7:92040899-92042628,chr7:92040899-92042667	TRUE	chr7:92040899-92042667	FALSE	1769	NA	CE2, CE2q
chr7	92108634	92110094	+	AKAP9	1	4	2	chr7:92108634-92110094	FALSE	chr7:92108634-92110121	TRUE	1461	NA	CE2
chr7	92506345	92506993	-	PEX1	1	2	2	chr7:92506345-92506993	FALSE	chr7:92506345-92506993	FALSE	649	chr7:92506345-92506993_PEX1	CE2
chr7	92575822	92577102	-	FAM133B	2	2	2	chr7:92575822-92577102,chr7:92575823-92577102	FALSE	chr7:92575822-92577102	FALSE	1281	chr7:92575822-92577102_FAM133B	CE2
chr7	92577677	92578149	-	FAM133B	2	4	3	chr7:92577677-92578149,chr7:92577683-92578149	FALSE	chr7:92577677-92578149	FALSE	473	chr7:92577718-92578149_FAM133B	CE2
chr7	94399085	94400187	+	COL1A2	2	3	3	chr7:94399085-94400187,chr7:94399085-94400189	FALSE	chr7:94399085-94400195	TRUE	1103	chr7:94399085-94400195_COL1A2	CE2, CE2q
chr7	94405727	94406249	+	COL1A2	1	2	2	chr7:94405727-94406249	FALSE	chr7:94405727-94406249	FALSE	523	chr7:94405727-94406249_COL1A2	CE2, CE2q
chr7	94427886	94428292	+	COL1A2	1	2	2	chr7:94427886-94428292	FALSE	chr7:94427886-94428292	FALSE	407	chr7:94427886-94428292_COL1A2	CE2, CE2q
chr7	95593771	95595022	-	PDK4	2	2	2	chr7:95593771-95595022,chr7:95593772-95595022	FALSE	chr7:95593771-95595022	FALSE	1252	chr7:95593771-95595022_PDK4	CE2, CE2q
chr7	96184436	96184926	-	SLC25A13	1	3	2	chr7:96184436-96184926	FALSE	chr7:96184436-96184926	FALSE	491	chr7:96184436-96184926_SLC25A13	CE2, CE2q
chr7	99004416	99005130	+	TRRAP	1	2	2	chr7:99004416-99005130	FALSE	chr7:99004416-99005130	FALSE	715	chr7:99004416-99005130_TRRAP	CE2, CE2q
chr7	99499913	99500196	-	ZNF394	2	2	2	chr7:99499913-99500196,chr7:99499955-99500196	TRUE	chr7:99499872-99500196	TRUE	284	NA	CE2
chr7	99619994	99621372	+	ZSCAN25	1	3	3	chr7:99619994-99621372	FALSE	chr7:99619994-99621372	FALSE	1379	chr7:99619994-99621372_ZSCAN25	CE2
chr7	99672934	99674532	-	CYP3A5	1	51	41	chr7:99672934-99674532	FALSE	chr7:99672934-99674532	FALSE	1599	chr7:99672916-99674532_CYP3A5	CE2, CF, CE2q
chr8	100259274	100259853	-	RNF19A	2	2	2	chr8:100259274-100259853,chr8:100259283-100259853	FALSE	chr8:100259247-100259853	TRUE	580	chr8:100259247-100259853_RNF19A	CE2, CE2q
chr8	100260014	100261541	-	RNF19A	2	6	2	chr8:100260011-100261541,chr8:100260014-100261541	FALSE	chr8:100259998-100261541	TRUE	1528	chr8:100259998-100261541_RNF19A	CE2, CE2q
chr8	100264196	100264670	-	RNF19A	1	4	4	chr8:100264196-100264670	FALSE	chr8:100264196-100264670	FALSE	475	chr8:100264196-100264670_RNF19A	CE2, DCC, CE2q
chr8	100613125	100617619	-	SNX31	2	2	2	chr8:100613125-100617619,chr8:100615281-100617619	TRUE	chr8:100613086-100617619	TRUE	4495	chr8:100613086-100617619_SNX31	CE2
chr8	100705674	100706650	-	PABPC1	3	5	4	chr8:100705674-100706650,chr8:100705675-100706650,chr8:100706402-100706650	TRUE	chr8:100705674-100706650	FALSE	977	chr8:100705674-100706650_PABPC1	CE2, CE2q
chr8	100712796	100713086	-	PABPC1	6	9	7	chr8:100712796-100713086,chr8:100712798-100713086,chr8:100712800-100713086,chr8:100712810-100713086,chr8:100712811-100713086,chr8:100712812-100713086	TRUE	chr8:100712790-100713086	TRUE	291	chr8:100712790-100713086_PABPC1	CE2, CE2q
chr8	100919788	100920589	-	YWHAZ	4	4	4	chr8:100919788-100920589,chr8:100919918-100920589,chr8:100920299-100920589,chr8:100920443-100920589	TRUE	chr8:100919230-100920589	TRUE	802	NA	CE2
chr8	100924447	100924915	-	YWHAZ	2	3	2	chr8:100924447-100924915,chr8:100924475-100924915	TRUE	chr8:100924323-100924915	TRUE	469	chr8:100924323-100924915_YWHAZ	CE2, CE2q
chr8	101664519	101666547	+	GRHL2	2	5	4	chr8:101664519-101666547,chr8:101664519-101666567	TRUE	chr8:101664519-101666588	TRUE	2029	chr8:101664519-101666588_GRHL2	CE2, CE2q
chr8	102264115	102264473	-	UBR5	1	2	2	chr8:102264115-102264473	FALSE	chr8:102262071-102264473	TRUE	359	chr8:102262071-102264473_UBR5	CE2, CE2q
chr8	102297002	102297457	-	UBR5	1	4	4	chr8:102297002-102297457	FALSE	chr8:102296985-102297457	TRUE	456	chr8:102296985-102297457_UBR5	CE2, CE2q
chr8	102298975	102299451	-	UBR5	2	2	2	chr8:102298975-102299451,chr8:102299009-102299451	TRUE	chr8:102298972-102299451	TRUE	477	chr8:102298972-102299451_UBR5	CE2, DCC, CE2q
chr8	102345546	102346235	-	UBR5	1	11	8	chr8:102345546-102346235	FALSE	chr8:102345546-102346235	FALSE	690	chr8:102345546-102346235_UBR5	CE2, CE2q
chr8	102838918	102839649	-	AZIN1	2	5	5	chr8:102838918-102839649,chr8:102838919-102839649	FALSE	chr8:102838917-102839649	TRUE	732	chr8:102838917-102839649_AZIN1	CE2, CE2q
chr8	11844776	11845081	-	CTSB	1	2	2	chr8:11844776-11845081	FALSE	chr8:11844242-11845081	TRUE	306	NA	CE2
chr8	119831735	119832481	-	TAF2	3	4	4	chr8:119831735-119832481,chr8:119831749-119832481,chr8:119831755-119832481	TRUE	chr8:119831732-119832481	TRUE	747	chr8:119831732-119832481_TAF2	CE2, CE2q
chr8	120369486	120370294	+	COL14A1	4	4	4	chr8:120369486-120370288,chr8:120369486-120370292,chr8:120369486-120370293,chr8:120369486-120370294	FALSE	chr8:120369486-120370335	TRUE	809	chr8:120369486-120370335_COL14A1	CE2, CE2q
chr8	123023740	123024985	-	DERL1	2	5	5	chr8:123023740-123024985,chr8:123023741-123024985	FALSE	chr8:123023740-123024985	FALSE	1246	chr8:123023740-123024985_DERL1	CE2, CE2q
chr8	123347442	123348182	-	ATAD2	2	2	2	chr8:123347442-123348182,chr8:123347443-123348182	FALSE	chr8:123347407-123348182	TRUE	741	chr8:123347407-123348182_ATAD2	CE2
chr8	123777323	123778010	+	FAM91A1	2	3	2	chr8:123777323-123778010,chr8:123777323-123778023	TRUE	chr8:123777323-123778024	TRUE	688	chr8:123777323-123778024_FAM91A1	CE2, CE2q
chr8	124539288	124543086	+	NDUFB9	2	4	3	chr8:124539288-124543086,chr8:124539288-124543088	FALSE	chr8:124539288-124543086	FALSE	3799	chr8:124539288-124543086_NDUFB9	CE2, DCC, CE2q
chr8	124539288	124543087	+	NDUFB9	1	2	2	chr8:124539288-124543087	FALSE	chr8:124539288-124543119	TRUE	3800	chr8:124539288-124543086_NDUFB9	CE2, DCC, CE2q
chr8	125074838	125074997	-	WASHC5	2	3	2	chr8:125073325-125074997,chr8:125074838-125074997	TRUE	chr8:125073325-125074997	TRUE	160	chr8:125073325-125074997_WASHC5	CE2, CE2q
chr8	13086484	13088486	-	DLC1	1	4	2	chr8:13086484-13088486	FALSE	chr8:13086464-13088486	TRUE	2003	chr8:13086464-13088486_DLC1	CE2, CE2q
chr8	132842876	132844142	+	PHF20L1	2	4	4	chr8:132842876-132844134,chr8:132842876-132844142	FALSE	chr8:132842876-132844155	TRUE	1267	chr8:132842876-132844155_PHF20L1	CE2, CE2q
chr8	133248772	133250439	-	NDRG1	1	3	3	chr8:133248772-133250439	FALSE	chr8:133248772-133250439	FALSE	1668	chr8:133248772-133250439_NDRG1	CE2, CE2q
chr8	133256865	133258365	-	NDRG1	2	5	4	chr8:133256865-133258365,chr8:133256884-133258365	TRUE	chr8:133256864-133258365	TRUE	1501	chr8:133256864-133258365_NDRG1	CE2, CE2q
chr8	140800593	140803542	-	PTK2	1	4	4	chr8:140800593-140803542	FALSE	chr8:140800577-140803542	TRUE	2950	chr8:140800577-140803542_PTK2	CE2, CE2q
chr8	140818394	140818879	-	PTK2	8	24	22	chr8:140818386-140818879,chr8:140818392-140818879,chr8:140818393-140818879,chr8:140818394-140818879,chr8:140818395-140818879,chr8:140818396-140818879,chr8:140818397-140818879,chr8:140818400-140818879	TRUE	chr8:140818355-140818879	TRUE	486	chr8:140818355-140818879_PTK2	CE2, CE2q
chr8	142681562	142681704	-	JRK	1	5	5	chr8:142681562-142681704	FALSE	chr8:142681138-142681704	TRUE	143	NA	CE2
chr8	17087036	17090471	+	MICU3	2	2	2	chr8:17087036-17090464,chr8:17087036-17090471	FALSE	chr8:17087036-17090545	TRUE	3436	chr8:17087036-17090545_MICU3	CE2, CE2q
chr8	17210059	17210387	+	ZDHHC2	2	3	3	chr8:17210059-17210377,chr8:17210059-17210387	FALSE	chr8:17210059-17210387	FALSE	329	chr8:17210059-17210387_ZDHHC2	CE2, CE2q
chr8	19819677	19820378	+	INTS10	2	8	5	chr8:19819677-19820375,chr8:19819677-19820378	FALSE	chr8:19819677-19820378	FALSE	702	chr8:19819677-19820378_INTS10	CE2, CE2q
chr8	19844239	19845586	+	INTS10	2	3	2	chr8:19844239-19845586,chr8:19844239-19845664	TRUE	chr8:19844239-19845696	TRUE	1348	chr8:19844239-19845703_INTS10	CE2, CE2q
chr8	20214969	20216412	+	ATP6V1B2	2	3	2	chr8:20214969-20216411,chr8:20214969-20216412	FALSE	chr8:20214969-20216412	FALSE	1444	chr8:20214969-20216412_ATP6V1B2	CE2
chr8	27511911	27515694	+	EPHX2	1	9	8	chr8:27511911-27515694	FALSE	chr8:27511911-27515717	TRUE	3784	chr8:27511911-27515717_EPHX2	CE2, CF
chr8	30066919	30069641	-	SARAF	1	5	5	chr8:30066919-30069641	FALSE	chr8:30066919-30069641	FALSE	2723	chr8:30066919-30069641_SARAF	CE2, CE2q
chr8	30682074	30684087	-	GSR	1	2	2	chr8:30682074-30684087	FALSE	chr8:30682062-30684087	TRUE	2014	chr8:30682062-30684087_GSR	CE2, CE2q
chr8	30793962	30799716	-	PPP2CB	2	2	2	chr8:30793962-30799716,chr8:30797586-30799716	TRUE	chr8:30785990-30799716	TRUE	5755	NA	CE2
chr8	38266312	38267266	-	PLPP5	1	3	2	chr8:38266312-38267266	FALSE	chr8:38266312-38267266	FALSE	955	NA	CE2
chr8	41943008	41943747	-	KAT6A	1	2	2	chr8:41943008-41943747	FALSE	chr8:41943001-41943747	TRUE	740	chr8:41943001-41943747_KAT6A	CE2
chr8	47897296	47898469	-	PRKDC	3	10	9	chr8:47897295-47898469,chr8:47897296-47898469,chr8:47897298-47898469	FALSE	chr8:47897295-47898469	TRUE	1174	chr8:47897295-47898469_PRKDC	CE2, CE2q
chr8	47898588	47900372	-	PRKDC	2	3	3	chr8:47898588-47900372,chr8:47898599-47900372	TRUE	chr8:47898570-47900372	TRUE	1785	chr8:47898570-47900372_PRKDC	CE2, CE2q
chr8	47929179	47929852	-	PRKDC	1	4	4	chr8:47929179-47929852	FALSE	chr8:47929179-47929852	FALSE	674	chr8:47929179-47929852_PRKDC	CE2, CE2q
chr8	52642827	52645701	-	RB1CC1	2	3	2	chr8:52642827-52645701,chr8:52645182-52645701	TRUE	chr8:52642813-52645701	TRUE	2875	chr8:52642813-52645701_RB1CC1	CE2
chr8	52658126	52658872	-	RB1CC1	2	2	2	chr8:52658126-52658872,chr8:52658128-52658872	FALSE	chr8:52658125-52658872	TRUE	747	chr8:52658125-52658872_RB1CC1	CE2, CE2q
chr8	60822146	60822496	+	CHD7	2	2	2	chr8:60822146-60822470,chr8:60822146-60822496	TRUE	chr8:60822146-60822502	TRUE	351	chr8:60822146-60822502_CHD7	CE2, CE2q
chr8	61638004	61638321	-	ASPH	2	2	2	chr8:61638004-61638321,chr8:61638028-61638321	TRUE	chr8:61638004-61638321	FALSE	318	chr8:61638004-61638321_ASPH	CE2, CE2q
chr8	66430379	66430702	+	AC009879.2	2	2	2	chr8:66430379-66430620,chr8:66430379-66430702	TRUE	chr8:66430379-66442797	TRUE	324	NA	CE2
chr8	70127086	70128432	-	NCOA2	5	14	12	chr8:70127086-70128432,chr8:70127087-70128432,chr8:70127089-70128432,chr8:70127090-70128432,chr8:70127092-70128432	FALSE	chr8:70127048-70128432	TRUE	1347	chr8:70127048-70128432_NCOA2	CE2, DCC, CE2q
chr8	73292406	73292688	-	RPL7	3	3	3	chr8:73292406-73292688,chr8:73292407-73292688,chr8:73292414-73292688	FALSE	chr8:73292406-73292688	FALSE	283	chr8:73292406-73292688_RPL7	CE2, CE2q
chr8	80514009	80518402	+	ZBTB10	1	3	2	chr8:80514009-80518402	FALSE	chr8:80514009-80518402	FALSE	4394	chr8:80514009-80518402_ZBTB10	CE2, CE2q
chr8	81283975	81284511	+	FABP5	3	4	3	chr8:81283975-81284185,chr8:81283975-81284509,chr8:81283975-81284511	TRUE	chr8:81283975-81284513	TRUE	537	chr8:81283975-81284513_FABP5	CE2, CE2q
chr8	89981551	89982721	-	NBN	1	2	2	chr8:89981551-89982721	FALSE	chr8:89981524-89982721	TRUE	1171	chr8:89982003-89982721_NBN	CE2
chr8	93703689	93704908	+	FAM92A	1	2	2	chr8:93703689-93704908	FALSE	chr8:93703689-93704908	FALSE	1220	chr8:93703689-93704908_FAM92A	CE2, CE2q
chr8	93785379	93785731	+	TMEM67	2	2	2	chr8:93785379-93785718,chr8:93785379-93785731	TRUE	chr8:93785379-93785732	TRUE	353	chr8:93785379-93786222_TMEM67	CE2, CE2q
chr8	94403955	94404076	-	RAD54B	2	3	3	chr8:94402621-94404076,chr8:94403955-94404076	TRUE	chr8:94400464-94404076	TRUE	122	chr8:94400464-94404076_NA	CE2
chr8	94940330	94940829	-	TP53INP1	12	35	30	chr8:94940221-94940829,chr8:94940324-94940829,chr8:94940325-94940829,chr8:94940327-94940829,chr8:94940328-94940829,chr8:94940329-94940829,chr8:94940330-94940829,chr8:94940331-94940829,chr8:94940332-94940829,chr8:94940334-94940829,chr8:94940335-94940829,chr8:94940342-94940829	TRUE	chr8:94940221-94940829	TRUE	500	chr8:94940221-94940829_TP53INP1	CE2, DCC, CE2q
chr8	9708493	9709954	+	TNKS	2	2	2	chr8:9708493-9709950,chr8:9708493-9709954	FALSE	chr8:9708493-9709954	FALSE	1462	chr8:9708493-9709954_TNKS	CE2
chr8	9765798	9766237	+	TNKS	2	2	2	chr8:9765798-9766236,chr8:9765798-9766237	FALSE	chr8:9765798-9766238	TRUE	440	chr8:9765798-9766238_TNKS	CE2, CE2q
chr9	104831102	104831621	-	ABCA1	1	5	5	chr9:104831102-104831621	FALSE	chr9:104831102-104831621	FALSE	520	chr9:104831102-104831621_ABCA1	CE2, CE2q
chr9	109267553	109268390	-	EPB41L4B	2	2	2	chr9:109267553-109268390,chr9:109267611-109268390	TRUE	chr9:109267552-109268390	TRUE	838	chr9:109267552-109268390_EPB41L4B	CE2, CE2q
chr9	110250885	110251357	-	TXN	3	7	3	chr9:110250884-110251357,chr9:110250885-110251357,chr9:110250886-110251357	FALSE	chr9:110250880-110251357	TRUE	473	chr9:110250880-110251357_TXN	CE2, CE2q
chr9	111362170	111363587	-	ECPAS	5	8	5	chr9:111362170-111363587,chr9:111362213-111363587,chr9:111362217-111363587,chr9:111362220-111363587,chr9:111363436-111363587	TRUE	chr9:111362170-111363587	FALSE	1418	chr9:111362170-111363587_ECPAS	CE2, CE2q
chr9	111366783	111369034	-	ECPAS	2	2	2	chr9:111366783-111369034,chr9:111366784-111369034	FALSE	chr9:111366628-111369034	TRUE	2252	chr9:111366628-111369034_ECPAS	CE2, DCC, CE2q
chr9	111391825	111392767	-	ECPAS	1	2	2	chr9:111391825-111392767	FALSE	chr9:111391825-111392767	FALSE	943	chr9:111391825-111392767_ECPAS	CE2, CE2q
chr9	111408690	111410040	-	ECPAS	4	8	6	chr9:111408689-111410040,chr9:111408690-111410040,chr9:111408691-111410040,chr9:111408692-111410040	FALSE	chr9:111408673-111410040	TRUE	1351	chr9:111408673-111410040_ECPAS	CE2, CE2q
chr9	111420158	111421920	-	ECPAS	7	15	14	chr9:111420121-111421920,chr9:111420153-111421920,chr9:111420157-111421920,chr9:111420158-111421920,chr9:111420159-111421920,chr9:111420165-111421920,chr9:111420168-111421920	TRUE	chr9:111420121-111421920	TRUE	1763	chr9:111420121-111421920_ECPAS	CE2, CE2q
chr9	111647260	111649452	+	DNAJC25	2	2	2	chr9:111647260-111649450,chr9:111647260-111649452	FALSE	chr9:111647260-111649452	FALSE	2193	chr9:111647260-111649452_DNAJC25	CE2
chr9	114242232	114243482	+	COL27A1	1	2	2	chr9:114242232-114243482	FALSE	chr9:114242232-114243506	TRUE	1251	chr9:114242232-114243506_COL27A1	CE2, CE2q
chr9	121182961	121183310	-	RAB14	4	12	10	chr9:121182961-121183310,chr9:121182962-121183310,chr9:121182963-121183310,chr9:121182967-121183310	FALSE	chr9:121182961-121183310	FALSE	350	chr9:121182961-121183310_RAB14	CE2, CE2q
chr9	121192225	121193360	-	RAB14	2	2	2	chr9:121192225-121193360,chr9:121192226-121193360	FALSE	chr9:121192225-121193360	FALSE	1136	chr9:121192225-121193360_RAB14	CE2, CE2q
chr9	122285288	122286037	+	MRRF	1	3	2	chr9:122285288-122286037	FALSE	chr9:122285288-122286038	TRUE	750	chr9:122285288-122291748_MRRF	CE2, CE2q
chr9	122990214	122991585	+	RABGAP1	2	7	5	chr9:122990214-122990375,chr9:122990214-122991585	TRUE	chr9:122990214-122996040	TRUE	1372	chr9:122990214-122996040_RABGAP1	CE2, CE2q
chr9	123073678	123074284	+	RABGAP1	2	7	6	chr9:123073678-123074281,chr9:123073678-123074284	FALSE	chr9:123073678-123074284	FALSE	607	chr9:123073678-123074284_RABGAP1	CE2, CE2q
chr9	125149922	125153532	-	PPP6C	1	2	2	chr9:125149922-125153532	FALSE	chr9:125149922-125153532	FALSE	3611	chr9:125149922-125153532_PPP6C	CE2, CE2q
chr9	125238325	125238589	-	HSPA5	1	2	2	chr9:125238325-125238589	FALSE	chr9:125238309-125238589	TRUE	265	chr9:125238309-125238589_HSPA5	CE2, DCC, CE2q
chr9	125305150	125307408	+	GAPVD1	2	2	2	chr9:125305150-125305837,chr9:125305150-125307408	TRUE	chr9:125305150-125307412	TRUE	2259	chr9:125305150-125307412_GAPVD1	CE2, CE2q
chr9	127449709	127450730	-	RPL12	2	3	3	chr9:127449709-127450730,chr9:127449839-127450730	TRUE	chr9:127449709-127450730	FALSE	1022	chr9:127449709-127450730_RPL12	CE2
chr9	128178953	128179072	-	CIZ1	1	2	2	chr9:128178953-128179072	FALSE	chr9:128178905-128179072	TRUE	120	NA	CE2
chr9	128179085	128179243	-	CIZ1	3	6	4	chr9:128178977-128179243,chr9:128179001-128179243,chr9:128179085-128179243	TRUE	chr9:128178905-128179243	TRUE	159	NA	CE2
chr9	128566978	128568771	+	SPTAN1	1	2	2	chr9:128566978-128568771	FALSE	chr9:128566978-128568771	FALSE	1794	chr9:128566978-128568771_SPTAN1	CE2, CE2q
chr9	128968718	128969399	+	NUP188	2	7	5	chr9:128968718-128969398,chr9:128968718-128969399	FALSE	chr9:128968718-128969399	FALSE	682	chr9:128968718-128969399_NUP188	CE2, CE2q
chr9	128980726	128981259	+	NUP188	1	3	2	chr9:128980726-128981259	FALSE	chr9:128980726-128981263	TRUE	534	chr9:128980726-128981263_NUP188	CE2
chr9	129924027	129924959	-	FNBP1	1	3	3	chr9:129924027-129924959	FALSE	chr9:129924027-129924959	FALSE	933	chr9:129924027-129924959_FNBP1	CE2, CE2q
chr9	130872214	130872858	+	ABL1	2	3	3	chr9:130872214-130872858,chr9:130872214-130872859	FALSE	chr9:130872214-130872859	TRUE	645	chr9:130872214-130872859_ABL1	CE2, CE2q
chr9	131132660	131133105	+	NUP214	1	2	2	chr9:131132660-131133105	FALSE	chr9:131132660-131133105	FALSE	446	chr9:131132660-131133105_NUP214	CE2, CE2q
chr9	131197417	131197683	+	NUP214	1	2	2	chr9:131197417-131197683	FALSE	chr9:131197417-131197918	TRUE	267	NA	CE2
chr9	133350320	133350494	+	RPL7A	2	3	3	chr9:133350320-133350494,chr9:133350320-133350578	TRUE	chr9:133350320-133350596	TRUE	175	chr9:133350320-133350596_RPL7A	CE2
chr9	136453511	136454108	-	SEC16A	1	10	7	chr9:136453511-136454108	FALSE	chr9:136453511-136454108	FALSE	598	chr9:136453511-136454108_SEC16A	CE2, CE2q
chr9	136456167	136457443	-	SEC16A	4	7	7	chr9:136456167-136457443,chr9:136456169-136457443,chr9:136456174-136457443,chr9:136456176-136457443	FALSE	chr9:136456167-136457443	FALSE	1277	chr9:136456167-136457443_SEC16A	CE2, CE2q
chr9	136941963	136942099	-	FBXW5	1	3	3	chr9:136941963-136942099	FALSE	chr9:136941685-136942099	TRUE	137	NA	CE2
chr9	14619099	14619638	-	ZDHHC21	2	3	2	chr9:14619099-14619638,chr9:14619100-14619638	FALSE	chr9:14619099-14619638	FALSE	540	chr9:14619099-14619638_ZDHHC21	CE2, CE2q
chr9	19116650	19118320	-	PLIN2	2	4	4	chr9:19116650-19118320,chr9:19116651-19118320	FALSE	chr9:19116650-19118320	FALSE	1671	chr9:19116650-19118320_PLIN2	CE2, CE2q
chr9	19118486	19119649	-	PLIN2	3	6	5	chr9:19118466-19119649,chr9:19118486-19119649,chr9:19118489-19119649	TRUE	chr9:19118456-19119649	TRUE	1164	chr9:19118456-19119649_PLIN2	CE2, CE2q
chr9	2837402	2838425	-	PUM3	2	2	2	chr9:2837402-2838425,chr9:2837415-2838425	TRUE	chr9:2837402-2838425	FALSE	1024	chr9:2837402-2838425_PUM3	CE2, CE2q
chr9	32430575	32431696	+	ACO1	2	3	2	chr9:32430575-32431696,chr9:32430575-32431703	FALSE	chr9:32430575-32431718	TRUE	1122	chr9:32430575-32431718_ACO1	CE2, CE2q
chr9	32480355	32481339	-	DDX58	1	6	2	chr9:32480355-32481339	FALSE	chr9:32480355-32481339	FALSE	985	chr9:32480355-32481339_DDX58	CE2, CE2q
chr9	32492539	32493760	-	DDX58	1	6	5	chr9:32492539-32493760	FALSE	chr9:32492539-32493760	FALSE	1222	chr9:32492539-32493760_DDX58	CE2, CE2q
chr9	33364109	33364707	+	NFX1	1	5	5	chr9:33364109-33364707	FALSE	chr9:33364109-33364707	FALSE	599	chr9:33364109-33364707_NFX1	CE2, CE2q
chr9	34106529	34107358	-	DCAF12	2	3	2	chr9:34106514-34107358,chr9:34106529-34107358	TRUE	chr9:34106495-34107358	TRUE	830	chr9:34106495-34107358_DCAF12	CE2, CE2q
chr9	35094360	35095054	-	PIGO	1	2	2	chr9:35094360-35095054	FALSE	chr9:35094360-35095054	FALSE	695	chr9:35094360-35095054_PIGO	CE2, CE2q
chr9	35716557	35717145	-	TLN1	1	2	2	chr9:35716557-35717145	FALSE	chr9:35716557-35717145	FALSE	589	chr9:35716557-35717145_TLN1	CE2, CE2q
chr9	4833229	4834140	+	RCL1	1	2	2	chr9:4833229-4834140	FALSE	chr9:4833229-4834140	FALSE	912	chr9:4833229-4834140_RCL1	CE2, CE2q
chr9	6499932	6500551	+	UHRF2	2	5	5	chr9:6499932-6500547,chr9:6499932-6500551	FALSE	chr9:6499932-6500551	FALSE	620	chr9:6499932-6500551_UHRF2	CE2, CE2q
chr9	70315579	70318513	+	SMC5	1	2	2	chr9:70315579-70318513	FALSE	chr9:70315579-70318513	FALSE	2935	chr9:70315579-70318513_SMC5	CE2, CE2q
chr9	70323607	70324020	+	SMC5	2	2	2	chr9:70323607-70324019,chr9:70323607-70324020	FALSE	chr9:70323607-70324020	FALSE	414	chr9:70323607-70324020_SMC5	CE2, CE2q
chr9	70344270	70346571	+	SMC5	2	2	2	chr9:70344270-70346569,chr9:70344270-70346571	FALSE	chr9:70344270-70346604	TRUE	2302	chr9:70344270-70346604_SMC5	CE2, CF
chr9	71698205	71700641	-	CEMIP2	2	2	2	chr9:71698205-71700641,chr9:71698207-71700641	FALSE	chr9:71698205-71700641	FALSE	2437	chr9:71699450-71700641_CEMIP2	CE2, CE2q
chr9	71745580	71746200	-	CEMIP2	3	6	6	chr9:71745580-71746200,chr9:71745581-71746200,chr9:71745628-71746200	TRUE	chr9:71745580-71746200	FALSE	621	chr9:71745580-71746200_CEMIP2	CE2, CE2q
chr9	72357057	72359417	-	ZFAND5	2	2	2	chr9:72357057-72359417,chr9:72359193-72359417	TRUE	chr9:72357057-72359417	FALSE	2361	chr9:72357057-72359417_ZFAND5	CE2, CF, CE2q
chr9	730249	730383	+	KANK1	1	3	3	chr9:730249-730383	FALSE	chr9:730249-731157	TRUE	135	chr9:730249-731157_KANK1	CE2
chr9	73165210	73166096	+	ANXA1	1	5	5	chr9:73165210-73166096	FALSE	chr9:73165210-73166096	FALSE	887	chr9:73165210-73166096_ANXA1	CE2, CE2q
chr9	79574937	79576132	+	TLE4	2	2	2	chr9:79574937-79576129,chr9:79574937-79576132	FALSE	chr9:79574937-79576132	FALSE	1196	chr9:79574937-79576132_TLE4	CE2, CE2q
chr9	81587830	81590804	-	TLE1	2	2	2	chr9:81587830-81590804,chr9:81587855-81590804	TRUE	chr9:81587829-81590804	TRUE	2975	chr9:81587829-81590804_TLE1	CE2, CE2q
chr9	83974619	83975461	-	HNRNPK	7	20	13	chr9:83974614-83975461,chr9:83974616-83975461,chr9:83974618-83975461,chr9:83974619-83975461,chr9:83974620-83975461,chr9:83974623-83975461,chr9:83974629-83975461	TRUE	chr9:83974590-83975461	TRUE	843	chr9:83974590-83975461_HNRNPK	CE2, CF, CE2q
chr9	83975758	83976994	-	HNRNPK	27	570	222	chr9:83975506-83976994,chr9:83975723-83976994,chr9:83975732-83976994,chr9:83975733-83976994,chr9:83975734-83976994,chr9:83975735-83976994,chr9:83975736-83976994,chr9:83975737-83976994,chr9:83975738-83976994,chr9:83975739-83976994,chr9:83975741-83976994,chr9:83975742-83976994,chr9:83975743-83976994,chr9:83975744-83976994,chr9:83975745-83976994,chr9:83975746-83976994,chr9:83975747-83976994,chr9:839…	TRUE	chr9:83975506-83976994	TRUE	1237	chr9:83975506-83976994_HNRNPK	CE2, DCC, CF
chr9	87646560	87646999	+	DAPK1	2	2	2	chr9:87646560-87646989,chr9:87646560-87646999	FALSE	chr9:87646560-87647304	TRUE	440	chr9:87646560-87647304_DAPK1	CE2, CE2q
chr9	87648880	87649920	+	DAPK1	2	2	2	chr9:87648880-87649903,chr9:87648880-87649920	TRUE	chr9:87648880-87649920	FALSE	1041	chr9:87648880-87649920_DAPK1	CE2, CE2q
chrX	106788001	106790184	+	RNF128	3	4	3	chrX:106788001-106790179,chrX:106788001-106790183,chrX:106788001-106790184	FALSE	chrX:106788001-106790185	TRUE	2184	chrX:106788001-106790185_RNF128	CE2, CE2q
chrX	106985245	106985982	-	MORC4	1	2	2	chrX:106985245-106985982	FALSE	chrX:106985244-106985982	TRUE	738	chrX:106985244-106985982_MORC4	CE2
chrX	108668505	108670183	+	COL4A5	4	7	7	chrX:108668505-108670171,chrX:108668505-108670183,chrX:108668505-108670186,chrX:108668505-108670227	TRUE	chrX:108668505-108670227	TRUE	1679	chrX:108668505-108670227_COL4A5	CE2, DCC, CE2q
chrX	108686130	108687471	+	COL4A5	2	2	2	chrX:108686130-108687464,chrX:108686130-108687471	FALSE	chrX:108686130-108687481	TRUE	1342	chrX:108686130-108687481_COL4A5	CE2, DCC, CE2q
chrX	111721712	111722150	+	ALG13	2	2	2	chrX:111721712-111721861,chrX:111721712-111722150	TRUE	chrX:111721712-111722792	TRUE	439	chrX:111721712-111722792_ALG13	CE2, CE2q
chrX	111723899	111724933	+	ALG13	2	2	2	chrX:111723899-111724932,chrX:111723899-111724933	FALSE	chrX:111723899-111724933	FALSE	1035	chrX:111723899-111724933_ALG13	CE2, CE2q
chrX	115634082	115634880	+	PLS3	1	3	2	chrX:115634082-115634880	FALSE	chrX:115634082-115634880	FALSE	799	chrX:115634082-115634880_PLS3	CE2, CE2q
chrX	123610962	123611439	-	THOC2	2	10	9	chrX:123610958-123611439,chrX:123610962-123611439	FALSE	chrX:123610958-123611439	TRUE	478	chrX:123610964-123611439_THOC2	CE2, DCC, CE2q
chrX	123610964	123611439	-	THOC2	2	5	5	chrX:123610963-123611439,chrX:123610964-123611439	FALSE	chrX:123610964-123611439	FALSE	476	chrX:123610964-123611439_THOC2	CE2, DCC, CE2q
chrX	123888719	123891237	+	XIAP	2	5	4	chrX:123888719-123891236,chrX:123888719-123891237	FALSE	chrX:123888719-123891237	FALSE	2519	chrX:123888719-123891237_XIAP	CE2, CE2q
chrX	124064052	124065875	+	STAG2	1	2	2	chrX:124064052-124065875	FALSE	chrX:124064052-124065875	FALSE	1824	chrX:124064052-124065875_STAG2	CE2, CE2q
chrX	124090965	124091434	+	STAG2	1	5	2	chrX:124090965-124091434	FALSE	chrX:124090965-124094017	TRUE	470	chrX:124090965-124094017_STAG2	CE2, CE2q
chrX	129565884	129567253	+	OCRL	1	3	3	chrX:129565884-129567253	FALSE	chrX:129565884-129567253	FALSE	1370	chrX:129565884-129567253_OCRL	CE2, CE2q
chrX	129587119	129588177	+	OCRL	2	2	2	chrX:129587119-129588148,chrX:129587119-129588177	TRUE	chrX:129587119-129588178	TRUE	1059	chrX:129587119-129588178_OCRL	CE2, CE2q
chrX	132382464	132384662	-	MBNL3	6	8	6	chrX:132382464-132384662,chrX:132382465-132384662,chrX:132382470-132384662,chrX:132382478-132384662,chrX:132382479-132384662,chrX:132382481-132384662	TRUE	chrX:132382273-132384662	TRUE	2199	chrX:132382273-132384662_MBNL3	CE2, CE2q
chrX	136680903	136681889	-	ARHGEF6	2	4	4	chrX:136680903-136681889,chrX:136680905-136681889	FALSE	chrX:136680877-136681889	TRUE	987	chrX:136680877-136681889_ARHGEF6	CE2, CE2q
chrX	13716090	13716533	-	TRAPPC2	3	21	16	chrX:13716090-13716533,chrX:13716091-13716533,chrX:13716092-13716533	FALSE	chrX:13716090-13716533	FALSE	444	chrX:13716090-13716533_TRAPPC2	CE2
chrX	14020562	14021463	-	GEMIN8	1	2	2	chrX:14020562-14021463	FALSE	chrX:14020535-14021463	TRUE	902	chrX:14020535-14021463_GEMIN8	CE2, CE2q
chrX	147936614	147937437	+	FMR1	2	3	2	chrX:147936614-147937437,chrX:147936614-147937439	FALSE	chrX:147936614-147937465	TRUE	824	chrX:147936614-147937465_FMR1	CE2, CE2q
chrX	150736781	150737241	+	MTMR1	1	2	2	chrX:150736781-150737241	FALSE	chrX:150736781-150737241	FALSE	461	chrX:150736781-150737241_MTMR1	CE2, CE2q
chrX	16857711	16858675	-	RBBP7	2	2	2	chrX:16857711-16858675,chrX:16857712-16858675	FALSE	chrX:16857710-16858675	TRUE	965	chrX:16857710-16858675_RBBP7	CE2, CE2q
chrX	23783884	23784221	+	SAT1	2	2	2	chrX:23783884-23784123,chrX:23783884-23784221	TRUE	chrX:23783884-23784293	TRUE	338	NA	CE2
chrX	23784404	23785326	+	SAT1	5	15	12	chrX:23784404-23785308,chrX:23784404-23785323,chrX:23784404-23785325,chrX:23784404-23785326,chrX:23784404-23785327	TRUE	chrX:23784404-23785327	TRUE	923	NA	CE2
chrX	41218598	41219101	+	USP9X	5	7	7	chrX:41218598-41219096,chrX:41218598-41219098,chrX:41218598-41219099,chrX:41218598-41219100,chrX:41218598-41219101	FALSE	chrX:41218598-41219101	FALSE	504	chrX:41218598-41219101_USP9X	CE2, CE2q
chrX	41337466	41339025	+	DDX3X	2	3	3	chrX:41337466-41339024,chrX:41337466-41339025	FALSE	chrX:41337466-41339035	TRUE	1560	chrX:41337466-41337690_DDX3X	CE2
chrX	41342837	41343215	+	DDX3X	2	2	2	chrX:41342837-41343214,chrX:41342837-41343215	FALSE	chrX:41342837-41343215	FALSE	379	chrX:41342837-41343215_DDX3X	CE2, DCC
chrX	41344400	41345178	+	DDX3X	4	4	4	chrX:41344400-41345163,chrX:41344400-41345169,chrX:41344400-41345170,chrX:41344400-41345178	TRUE	chrX:41344400-41345179	TRUE	779	NA	CE2, CE2q
chrX	48598958	48599352	+	WDR13	2	136	94	chrX:48598958-48599351,chrX:48598958-48599352	FALSE	chrX:48598958-48599352	FALSE	395	chrX:48598958-48599352_WDR13	CE2, CF
chrX	48914572	48915019	-	PIM2	2	3	3	chrX:48914572-48915019,chrX:48914573-48915019	FALSE	chrX:48914572-48915019	FALSE	448	chrX:48914572-48915019_PIM2	CE2, CE2q
chrX	52897410	52899025	+	FAM156B	2	3	2	chrX:52897410-52897449,chrX:52897410-52899025	TRUE	chrX:52897410-52899058	TRUE	1616	NA	CE2
chrX	53197877	53198489	-	KDM5C	1	4	4	chrX:53197877-53198489	FALSE	chrX:53197877-53198489	FALSE	613	chrX:53197877-53198489_KDM5C	CE2, CE2q
chrX	53590500	53590999	-	HUWE1	1	2	2	chrX:53590500-53590999	FALSE	chrX:53590500-53590999	FALSE	500	chrX:53590500-53590999_HUWE1	CE2, CE2q
chrX	53602659	53603367	-	HUWE1	2	8	8	chrX:53602659-53603367,chrX:53602677-53603367	TRUE	chrX:53602659-53603367	FALSE	709	chrX:53602659-53603367_HUWE1	CE2, CE2q
chrX	54925069	54925591	+	TRO	1	2	2	chrX:54925069-54925591	FALSE	chrX:54925069-54925591	FALSE	523	chrX:54925069-54925591_TRO	CE2, CE2q
chrX	70492597	70493375	+	DLG3	3	10	9	chrX:70492597-70493334,chrX:70492597-70493336,chrX:70492597-70493375	TRUE	chrX:70492597-70493375	FALSE	779	chrX:70492597-70493375_DLG3	CE2, DCC, CE2q
chrX	71381920	71382535	+	TAF1	1	5	4	chrX:71381920-71382535	FALSE	chrX:71381920-71382535	FALSE	616	chrX:71381920-71382535_TAF1	CE2, CE2q
chrX	71383165	71383961	+	TAF1	1	2	2	chrX:71383165-71383961	FALSE	chrX:71383165-71383961	FALSE	797	chrX:71383165-71383961_TAF1	CE2, CE2q
chrX	71393477	71394045	+	TAF1	1	2	2	chrX:71393477-71394045	FALSE	chrX:71393477-71394066	TRUE	569	chrX:71393477-71394066_TAF1	CE2
chrX	71555386	71555952	+	OGT	2	3	2	chrX:71555386-71555947,chrX:71555386-71555952	FALSE	chrX:71555386-71555953	TRUE	567	chrX:71555386-71555953_OGT	CE2, CE2q
chrX	71563500	71564596	+	OGT	2	2	2	chrX:71563500-71564576,chrX:71563500-71564596	TRUE	chrX:71563500-71564600	TRUE	1097	chrX:71563500-71564600_OGT	CE2, CE2q
chrX	72272356	72272678	-	RPS4X	1	3	3	chrX:72272356-72272678	FALSE	chrX:72256055-72272678	TRUE	323	NA	CE2
chrX	77557646	77558668	-	ATRX	2	2	2	chrX:77557646-77558668,chrX:77557667-77558668	TRUE	chrX:77557646-77558668	FALSE	1023	chrX:77557646-77558668_ATRX	CE2, CE2q
chrX	78020399	78020944	+	ATP7A	1	2	2	chrX:78020399-78020944	FALSE	chrX:78020399-78020944	FALSE	546	chrX:78020399-78020944_ATP7A	CE2
chrX	78125052	78125269	+	PGK1	1	2	2	chrX:78125052-78125269	FALSE	chrX:78125052-78125326	TRUE	218	chrX:78125052-78125326_PGK1	CE2
chrX	9896699	9898189	+	SHROOM2	1	4	2	chrX:9896699-9898189	FALSE	chrX:9896699-9898189	FALSE	1491	chrX:9896699-9898189_SHROOM2	CE2, CE2q
