# Supplementary material for: Circular stable intronic RNAs possess distinct biological features and are deregulated in bladder cancer
Source: NAR Cancer. 2023 Aug 7;5(3):zcad041. doi: 10.1093/narcan/zcad041 (PMC10405568; doi:10.1093/narcan/zcad041)
Supplement: zcad041_Supplemental_Files [file zcad041_supplemental_files.zip › Table_S5_circular_sisRNAs_ENCODE_Tissues.txt]

chr	start	end	strand	gene	nr_collapsed_junctions	junction-spanning_reads	nr_of_samples	id_collapsed_junctions	cluster	host_intron	stable_lariat	length_bp	unique_intron_id	liver	urinary bladder	cerebellum	diencephalon	frontal cortex	heart	metanephros	lung	occipital lobe	parietal lobe	skeletal muscle	skin of body	spinal cord	stomach	temporal lobe	thyroid gland	tongue	umbilical cord	uterus	camera-type eye	testis	esophagogastric junction	ovary	omental fat pad	sigmoid colon	breast epithelium	esophagus muscularis mucosa	spleen	suprapubic skin	vagina	adipose	right lobe of liver	Peyer's patch	tibial nerve	adrenal gland	upper lobe of left lung
chr10	100183921	100185513	-	ERLIN1	1	2	1	chr10:100183921-100185513	FALSE	chr10:100183838-100185513	TRUE	1593	chr10:100183838-100185513_ERLIN1	0.0029606186179443263	0	0	0	0	0	0	0	0	0	0	0	0	0	0	0	0	0	0	0	0	0	0	0	0	0	0	0	0	0	0	0	0	0	0	0
chr10	100200819	100202087	-	CHUK	2	2	2	chr10:100200819-100202087,chr10:100200821-100202087	FALSE	chr10:100200781-100202087	TRUE	1269	chr10:100200781-100202087_CHUK	0.0014803093089721631	0	0	0	0	0	0	0	0	0	0	0	0	0	0	0	0	0	0	0	0.005465024808534768	0	0	0	0	0	0	0	0	0	0	0	0	0	0	0
chr10	100204664	100205075	-	CHUK	1	3	2	chr10:100204664-100205075	FALSE	chr10:100204658-100205075	TRUE	412	chr10:100204658-100205075_CHUK	0	0	0	0	0	0.005757433732153647	0	0	0.004932285563965152	0	0	0	0	0	0	0	0	0	0	0	0	0	0	0	0	0	0	0	0	0	0	0	0	0	0	0
chr10	100218132	100218717	-	CHUK	1	2	1	chr10:100218132-100218717	FALSE	chr10:100218131-100218717	TRUE	586	chr10:100218131-100218717_CHUK	0	0	0	0	0	0	0	0	0	0	0	0.010336644243177576	0	0	0	0	0	0	0	0	0	0	0	0	0	0	0	0	0	0	0	0	0	0	0	0
chr10	100224865	100225922	-	CHUK	1	2	1	chr10:100224865-100225922	FALSE	chr10:100222981-100225922	TRUE	1058	chr10:100222981-100225922_CHUK	0.005272696619186473	0	0	0	0	0	0	0	0	0	0	0	0	0	0	0	0	0	0	0	0	0	0	0	0	0	0	0	0	0	0	0	0	0	0	0
chr10	100536136	100536395	+	HIF1AN	1	4	1	chr10:100536136-100536395	FALSE	chr10:100536136-100536410	TRUE	260	chr10:100536136-100536410_HIF1AN	0	0	0	0	0	0	0	0	0	0	0	0	0	0	0	0	0	0	0	0	0	0	0	0	0	0	0	0	0	0	0	0	0	0	0	0
chr10	100924973	100925404	+	SLF2	3	57	5	chr10:100924973-100925399,chr10:100924973-100925403,chr10:100924973-100925404	FALSE	chr10:100924973-100925404	FALSE	432	chr10:100924973-100925948_SLF2	0	0	0	0.027439693504660287	0.10589706557348681	0	0	0	0.05918742676758182	0.009752050127175997	0	0	0	0	0.0693926252605845	0	0	0	0	0	0	0	0	0	0	0	0	0	0	0	0	0	0	0	0	0
chr10	100924973	100925423	+	SLF2	17	175	8	chr10:100924973-100925413,chr10:100924973-100925416,chr10:100924973-100925417,chr10:100924973-100925418,chr10:100924973-100925419,chr10:100924973-100925420,chr10:100924973-100925421,chr10:100924973-100925422,chr10:100924973-100925423,chr10:100924973-100925424,chr10:100924973-100925425,chr10:100924973-100925426,chr10:100924973-100925429,chr10:100924973-100925433,chr10:100924973-100925434,chr10:100…	TRUE	chr10:100924973-100925948	TRUE	451	chr10:100924973-100925948_SLF2	0	0	0.01911891767959967	0.027439693504660287	0.28631428840239026	0	0	0	0.2170205648144667	0.019504100254351994	0	0	0.004705858613268548	0	0.2486569071837611	0	0	0	0	0	0	0	0	0	0	0	0	0	0	0	0	0	0	0	0.009705557079759376	0
chr10	100947137	100947713	+	SLF2	1	2	2	chr10:100947137-100947713	FALSE	chr10:100947137-100947759	TRUE	577	chr10:100947137-100947759_SLF2	0	0	0	0	0.003922113539758771	0	0	0	0	0.0048760250635879986	0	0	0	0	0	0	0	0	0	0	0	0	0	0	0	0	0	0	0	0	0	0	0	0	0	0
chr10	100983539	100983754	-	MRPL43	2	27	2	chr10:100983412-100983754,chr10:100983539-100983754	TRUE	chr10:100981544-100983754	TRUE	216	chr10:100981544-100983754_MRPL43	0	0	0	0	0	0	0	0	0	0	0	0	0	0	0	0	0	0	0	0	0	0	0	0	0	0	0	0	0	0	0	0	0	0	0	0
chr10	101002947	101003498	+	LZTS2	1	3	1	chr10:101002947-101003498	FALSE	chr10:101002947-101003506	TRUE	552	chr10:101002947-101003506_LZTS2	0	0	0	0	0	0	0	0	0.014796856691895455	0	0	0	0	0	0	0	0	0	0	0	0	0	0	0	0	0	0	0	0	0	0	0	0	0	0	0
chr10	101532433	101532931	+	BTRC	1	2	1	chr10:101532433-101532931	FALSE	chr10:101532433-101532951	TRUE	499	chr10:101532433-101532951_BTRC	0	0.009209013432405128	0	0	0	0	0	0	0	0	0	0	0	0	0	0	0	0	0	0	0	0	0	0	0	0	0	0	0	0	0	0	0	0	0	0
chr10	101587458	101587772	+	DPCD	1	2	1	chr10:101587458-101587772	FALSE	chr10:101587458-101594657	TRUE	315	NA	0	0	0	0	0	0	0	0	0	0	0	0	0	0	0	0	0	0	0	0	0	0	0	0	0.0098178957068502	0	0	0	0	0	0	0	0	0	0	0
chr10	101791440	101792838	-	OGA	1	3	3	chr10:101791440-101792838	FALSE	chr10:101791440-101792838	FALSE	1399	chr10:101791440-101792838_OGA	0	0	0	0	0	0	0	0	0	0	0	0	0.004705858613268548	0	0	0	0	0	0.0021029388880091948	0	0	0	0	0	0	0	0.005757273399533841	0	0	0	0	0	0	0	0	0
chr10	101797737	101797979	-	OGA	1	2	1	chr10:101797737-101797979	FALSE	chr10:101793999-101797979	TRUE	243	NA	0	0	0	0	0	0	0	0	0	0	0	0	0	0.0030178163123413325	0	0	0	0	0	0	0	0	0	0	0	0	0	0	0	0	0	0	0	0	0	0
chr10	101799493	101800241	-	OGA	1	2	1	chr10:101799493-101800241	FALSE	chr10:101799456-101800241	TRUE	749	chr10:101799456-101800241_OGA	0	0	0	0	0	0	0	0	0	0	0	0	0	0	0.011565437543430748	0	0	0	0	0	0	0	0	0	0	0	0	0	0	0	0	0	0	0	0	0
chr10	101816641	101817823	-	OGA	2	3	2	chr10:101813612-101817823,chr10:101816641-101817823	TRUE	chr10:101813607-101817823	TRUE	1183	chr10:101813607-101817823_OGA	0	0	0.004779729419899918	0	0	0	0	0	0	0	0	0	0	0	0	0	0	0	0	0	0	0	0	0.01145787057858534	0	0	0	0	0	0	0	0	0	0	0	0
chr10	101993604	101995296	-	ARMH3	1	2	2	chr10:101993604-101995296	FALSE	chr10:101993604-101995296	FALSE	1693	chr10:101993604-101995296_ARMH3	0	0	0	0	0	0	0	0	0	0	0	0	0.004705858613268548	0	0	0	0	0	0	0	0	0	0	0	0	0	0	0	0	0	0	0	0	0	0	0
chr10	102157556	102158045	+	NOLC1	2	2	2	chr10:102157556-102158012,chr10:102157556-102158045	TRUE	chr10:102157556-102158048	TRUE	490	chr10:102157556-102158048_NOLC1	0	0	0	0	0.003922113539758771	0	0	0	0	0	0	0	0	0	0	0	0	0	0	0	0	0	0	0.004714968018654828	0	0	0	0	0	0	0	0	0	0	0	0
chr10	102159569	102159867	+	NOLC1	2	3	2	chr10:102159569-102159867,chr10:102159569-102159868	FALSE	chr10:102159569-102159895	TRUE	299	chr10:102159569-102159895_NOLC1	0	0	0	0	0	0	0	0	0	0	0	0	0	0	0	0	0	0	0	0	0	0	0	0	0	0	0.011514546799067682	0	0	0	0	0	0	0	0	0
chr10	102161094	102161532	+	NOLC1	1	3	1	chr10:102161094-102161532	FALSE	chr10:102161094-102161555	TRUE	439	chr10:102161094-102161555_NOLC1	0	0	0	0	0	0	0	0	0	0	0	0	0	0	0	0	0	0	0	0	0	0	0	0	0	0	0	0	0.020150781040242965	0	0	0	0	0	0	0
chr10	102351375	102351816	+	GBF1	1	2	1	chr10:102351375-102351816	FALSE	chr10:102351375-102351842	TRUE	442	chr10:102351375-102351842_GBF1	0	0	0	0	0	0	0	0	0	0	0	0	0	0	0	0	0	0	0	0	0.010930049617069537	0	0	0	0	0	0	0	0	0	0	0	0	0	0	0
chr10	102351952	102352454	+	GBF1	1	3	1	chr10:102351952-102352454	FALSE	chr10:102351952-102352457	TRUE	503	chr10:102351952-102352457_GBF1	0	0	0	0	0	0	0	0	0	0	0	0	0	0	0	0	0	0	0	0	0	0.014247695734416569	0	0	0	0	0	0	0	0	0	0	0	0	0	0
chr10	102359436	102360177	+	GBF1	2	3	2	chr10:102359436-102360176,chr10:102359436-102360177	FALSE	chr10:102359436-102360183	TRUE	742	chr10:102359436-102360183_GBF1	0	0	0	0.013719846752330143	0	0.0031945683546518804	0	0	0	0	0	0	0	0	0	0	0	0	0	0	0	0	0	0	0	0	0	0	0	0	0	0	0	0	0	0
chr10	102361121	102361713	+	GBF1	4	34	12	chr10:102361121-102361712,chr10:102361121-102361713,chr10:102361121-102361714,chr10:102361121-102361715	FALSE	chr10:102361121-102361717	TRUE	593	chr10:102361121-102361717_GBF1	0.0029606186179443263	0	0	0.006859923376165072	0.023532681238552625	0.005757433732153647	0.015345476863916097	0	0.01972914225586061	0	0	0	0.004705858613268548	0	0.04626175017372299	0	0.00695985888858264	0	0	0.006837896624159155	0	0.009521900790782434	0	0	0	0	0	0	0	0	0.016369110432261063	0	0	0	0	0
chr10	102395981	102396228	+	NFKB2	2	7	4	chr10:102395981-102396228,chr10:102395981-102396230	FALSE	chr10:102395981-102396252	TRUE	248	chr10:102395981-102396252_NFKB2	0	0	0	0	0	0	0	0	0	0	0	0	0	0.0030178163123413325	0	0	0.00695985888858264	0	0	0	0	0	0.007782051023048661	0	0	0	0.014729752349852122	0	0	0	0	0	0	0	0	0
chr10	102416256	102416384	-	PSD	1	3	1	chr10:102416256-102416384	FALSE	chr10:102416120-102416384	TRUE	129	chr10:102416120-102416384_PSD	0	0	0	0	0.011766340619276313	0	0	0	0	0	0	0	0	0	0	0	0	0	0	0	0	0	0	0	0	0	0	0	0	0	0	0	0	0	0	0
chr10	102480991	102481131	-	ACTR1A	1	6	1	chr10:102480991-102481131	FALSE	chr10:102480966-102481131	TRUE	141	chr10:102480966-102481131_ACTR1A	0	0	0	0	0	0	0	0	0	0	0	0	0	0	0	0	0	0	0	0	0	0.033487251157911006	0	0	0	0	0	0	0	0	0	0	0	0	0	0
chr10	102617429	102625642	+	SUFU	1	6	1	chr10:102617429-102625642	FALSE	chr10:102617429-102627174	TRUE	8214	NA	0	0	0	0	0	0	0	0	0	0	0	0	0	0	0	0	0	0	0	0	0.032790148851208616	0	0	0	0	0	0	0	0	0	0	0	0	0	0	0
chr10	102656386	102656722	+	TRIM8	1	3	2	chr10:102656386-102656722	FALSE	chr10:102656386-102656746	TRUE	337	NA	0.0014803093089721631	0	0	0	0	0	0	0	0	0	0	0	0	0	0	0	0	0	0	0	0	0.00949846382294438	0	0	0	0	0	0	0	0	0	0	0	0	0	0
chr10	102872599	102872898	+	BORCS7-ASMT	1	5	1	chr10:102872599-102872898	FALSE	chr10:102872599-102873096	TRUE	300	chr10:102872599-102873096_AS3MT	0	0	0	0	0	0	0	0	0	0	0	0	0	0	0	0	0	0	0	0	0	0	0	0	0	0	0	0	0	0	0	0	0	0	0	0
chr10	103091646	103093138	-	NT5C2	1	2	1	chr10:103091646-103093138	FALSE	chr10:103091616-103093138	TRUE	1493	chr10:103091616-103093138_NT5C2	0	0	0	0	0	0	0	0	0.009864571127930304	0	0	0	0	0	0	0	0	0	0	0	0	0	0	0	0	0	0	0	0	0	0	0	0	0	0	0
chr10	103098230	103098930	-	NT5C2	1	2	1	chr10:103098230-103098930	FALSE	chr10:103098089-103098930	TRUE	701	chr10:103098089-103098930_NT5C2	0	0	0	0	0	0	0	0	0	0	0	0	0	0	0	0	0	0	0	0.01367579324831831	0	0	0	0	0	0	0	0	0	0	0	0	0	0	0	0
chr10	103105382	103105705	-	NT5C2	1	2	1	chr10:103105382-103105705	FALSE	chr10:103105382-103105705	FALSE	324	chr10:103105382-103105705_NT5C2	0	0	0	0	0.007844227079517542	0	0	0	0	0	0	0	0	0	0	0	0	0	0	0	0	0	0	0	0	0	0	0	0	0	0	0	0	0	0	0
chr10	103378551	103379603	+	TAF5	1	6	1	chr10:103378551-103379603	FALSE	chr10:103378551-103379607	TRUE	1053	chr10:103378551-103379607_TAF5	0	0	0	0	0	0	0	0	0	0	0	0	0	0	0	0	0	0	0.012617633328055168	0	0	0	0	0	0	0	0	0	0	0	0	0	0	0	0	0
chr10	103413323	103413962	+	PDCD11	1	60	2	chr10:103413323-103413962	FALSE	chr10:103413323-103413965	TRUE	640	chr10:103413323-103413965_PDCD11	0	0	0	0	0	0	0	0	0	0	0	0	0	0	0	0	0	0	0.28327463402789776	0	0	0	0	0	0	0	0	0	0	0	0	0	0	0	0	0
chr10	103444683	103445356	+	PDCD11	1	2	1	chr10:103444683-103445356	FALSE	chr10:103444683-103445377	TRUE	674	chr10:103444683-103445377_PDCD11	0	0	0	0	0	0	0	0	0	0	0	0	0	0	0	0	0	0	0	0.01367579324831831	0	0	0	0	0	0	0	0	0	0	0	0	0	0	0	0
chr10	103611390	103611580	-	SH3PXD2A	2	3	2	chr10:103611230-103611580,chr10:103611390-103611580	TRUE	chr10:103605918-103611580	TRUE	191	chr10:103605918-103611580_SH3PXD2A	0	0.004604506716202564	0	0	0	0	0	0.008631481499759444	0	0	0	0	0	0	0	0	0	0	0	0	0	0	0	0	0	0	0	0	0	0	0	0	0	0	0	0
chr10	103900254	103905090	-	STN1	1	2	1	chr10:103900254-103905090	FALSE	chr10:103900224-103905090	TRUE	4837	chr10:103900224-103905090_STN1	0	0	0	0	0	0	0	0	0	0	0	0.010336644243177576	0	0	0	0	0	0	0	0	0	0	0	0	0	0	0	0	0	0	0	0	0	0	0	0
chr10	103992647	103992755	+	SLK	1	35	8	chr10:103992647-103992755	FALSE	chr10:103992647-103992983	TRUE	109	chr10:103992647-103992983_SLK	0.0026363483095932366	0	0	0	0	0.005757433732153647	0.030690953727832194	0.03021018524915805	0.02959371338379091	0.009752050127175997	0	0.015504966364766365	0.037646868906148385	0	0	0	0	0	0	0	0	0	0	0	0	0	0	0	0	0	0	0	0	0	0	0
chr10	104018290	104018768	+	SLK	1	10	4	chr10:104018290-104018768	FALSE	chr10:104018290-104018783	TRUE	479	chr10:104018290-104018783_SLK	0	0	0	0	0.007844227079517542	0	0	0	0	0	0	0	0	0	0.011565437543430748	0	0	0	0.0042058777760183895	0.02735158649663662	0	0	0	0	0	0	0	0	0	0	0	0	0	0	0	0
chr10	104055034	104055371	-	COL17A1	1	2	1	chr10:104055034-104055371	FALSE	chr10:104055008-104055371	TRUE	338	chr10:104055008-104055371_COL17A1	0	0	0	0	0	0	0	0	0	0	0	0	0	0	0	0	0	0	0	0	0	0	0	0	0	0	0	0	0	0	0	0	0	0	0	0
chr10	104057194	104058145	-	COL17A1	1	9	1	chr10:104057194-104058145	FALSE	chr10:104057173-104058145	TRUE	952	chr10:104057173-104058145_COL17A1	0	0	0	0	0	0	0	0	0	0	0	0	0	0	0	0	0	0	0	0	0	0	0	0	0	0	0	0	0	0	0	0	0	0	0	0
chr10	104070197	104070425	-	COL17A1	1	2	1	chr10:104070197-104070425	FALSE	chr10:104064597-104070425	TRUE	229	chr10:104064597-104070425_COL17A1	0	0	0	0	0	0	0	0	0	0	0	0	0	0	0	0	0	0	0	0	0.011938197242202419	0	0	0	0	0	0	0	0	0	0	0	0	0	0	0
chr10	104182548	104185015	-	CFAP43	1	5	1	chr10:104182548-104185015	FALSE	chr10:104182514-104185015	TRUE	2468	chr10:104182514-104185015_CFAP43	0	0	0	0	0	0	0	0	0	0	0	0	0	0	0	0	0	0	0.010514694440045972	0	0	0	0	0	0	0	0	0	0	0	0	0	0	0	0	0
chr10	104230496	104230589	-	CFAP43	1	2	1	chr10:104230496-104230589	FALSE	chr10:104225558-104230589	TRUE	94	chr10:104225558-104230589_CFAP43	0	0	0	0	0	0	0	0	0	0	0	0	0	0	0.011565437543430748	0	0	0	0	0	0	0	0	0	0	0	0	0	0	0	0	0	0	0	0	0
chr10	104259799	104262978	+	GSTO1	2	4	3	chr10:104259799-104262957,chr10:104259799-104262978	TRUE	chr10:104259799-104262978	FALSE	3180	chr10:104259799-104262978_GSTO1	0	0	0	0	0	0	0	0	0.009864571127930304	0	0	0.005168322121588788	0	0	0	0	0	0	0	0	0	0	0	0	0	0	0	0	0	0	0.0045670660681642284	0	0	0	0	0
chr10	10846157	10846546	+	CELF2	1	3	1	chr10:10846157-10846546	FALSE	chr10:10846157-10919963	TRUE	390	chr10:10846157-10919963_CELF2	0	0	0	0	0	0	0	0	0.014796856691895455	0	0	0	0	0	0	0	0	0	0	0	0	0	0	0	0	0	0	0	0	0	0	0	0	0	0	0
chr10	109865353	109868613	-	XPNPEP1	1	2	1	chr10:109865353-109868613	FALSE	chr10:109865313-109868613	TRUE	3261	chr10:109865313-109868613_XPNPEP1	0	0	0	0	0	0	0	0	0	0	0	0	0	0	0	0	0	0	0	0	0	0.011162417052637003	0	0	0	0	0	0	0	0	0	0	0	0	0	0
chr10	109868746	109869952	-	XPNPEP1	1	2	1	chr10:109868746-109869952	FALSE	chr10:109868713-109869952	TRUE	1207	chr10:109868713-109869952_XPNPEP1	0	0	0	0	0	0	0	0	0	0	0	0	0	0.0030178163123413325	0	0	0	0	0	0	0	0	0	0	0	0	0	0	0	0	0	0	0	0	0	0
chr10	110100676	110100801	+	ADD3	2	5	2	chr10:110100676-110100801,chr10:110100676-110116357	TRUE	chr10:110100676-110122212	TRUE	126	NA	0	0	0	0	0	0.005757433732153647	0.015345476863916097	0	0	0	0	0	0	0	0	0	0	0	0	0	0	0	0	0	0	0	0	0	0	0	0	0	0	0	0	0
chr10	110116411	110117312	+	ADD3	1	2	2	chr10:110116411-110117312	FALSE	chr10:110116411-110117341	TRUE	902	chr10:110116411-110117341_ADD3	0	0	0	0	0	0	0	0	0	0	0	0	0	0	0	0	0	0	0	0	0.005465024808534768	0	0	0	0	0	0	0	0	0	0	0	0	0	0	0
chr10	110117423	110118547	+	ADD3	1	2	2	chr10:110117423-110118547	FALSE	chr10:110117423-110118586	TRUE	1125	chr10:110117423-110118586_ADD3	0	0	0	0	0	0	0	0	0	0	0	0.005168322121588788	0	0	0	0	0	0	0	0	0	0	0	0	0	0	0	0	0	0	0	0	0	0	0.0032486814024516035	0
chr10	110130487	110133308	+	ADD3	1	6	1	chr10:110130487-110133308	FALSE	chr10:110130487-110133325	TRUE	2822	chr10:110130487-110132304_ADD3	0	0	0	0	0	0	0	0	0	0	0.030857845798870156	0	0	0	0	0	0	0	0	0	0	0	0	0	0	0	0	0	0	0	0	0	0	0	0	0
chr10	110227502	110227833	+	MXI1	1	2	1	chr10:110227502-110227833	FALSE	chr10:110227502-110228188	TRUE	332	NA	0	0	0	0	0	0	0	0	0	0	0	0	0	0	0	0	0	0	0	0	0	0	0	0	0	0	0	0.012387963260274082	0	0	0	0	0	0	0	0
chr10	110227543	110227831	+	MXI1	1	6	1	chr10:110227543-110227831	FALSE	chr10:110227543-110228188	TRUE	289	NA	0	0	0	0	0	0	0	0	0	0	0	0	0	0	0	0	0	0	0	0	0	0	0	0	0	0.02636000143925608	0	0	0	0	0	0	0	0	0	0
chr10	110573746	110575305	+	SMC3	2	2	2	chr10:110573746-110573860,chr10:110573746-110575305	TRUE	chr10:110573746-110575335	TRUE	1560	chr10:110573746-110575335_SMC3	0.0026363483095932366	0.004604506716202564	0	0	0	0	0	0	0	0	0	0	0	0	0	0	0	0	0	0	0	0	0	0	0	0	0	0	0	0	0	0	0	0	0	0
chr10	110575404	110577418	+	SMC3	1	2	1	chr10:110575404-110577418	FALSE	chr10:110575404-110577420	TRUE	2015	chr10:110575404-110577420_SMC3	0	0	0	0	0	0	0	0	0.009864571127930304	0	0	0	0	0	0	0	0	0	0	0	0	0	0	0	0	0	0	0	0	0	0	0	0	0	0	0
chr10	110582099	110582515	+	SMC3	1	2	1	chr10:110582099-110582515	FALSE	chr10:110582099-110582561	TRUE	417	chr10:110582099-110582561_SMC3	0	0	0	0	0	0	0	0	0.009864571127930304	0	0	0	0	0	0	0	0	0	0	0	0	0	0	0	0	0	0	0	0	0	0	0	0	0	0	0
chr10	110582643	110583372	+	SMC3	3	6	4	chr10:110582643-110583369,chr10:110582643-110583372,chr10:110582643-110583375	FALSE	chr10:110582643-110583383	TRUE	730	chr10:110582643-110583383_SMC3	0	0	0	0	0.007844227079517542	0	0	0	0.009864571127930304	0.0048760250635879986	0.005142974299811693	0	0	0	0	0	0	0	0	0	0	0	0	0	0	0	0	0	0	0	0	0	0	0	0	0
chr10	110583963	110584157	+	SMC3	2	2	2	chr10:110583963-110584153,chr10:110583963-110584157	FALSE	chr10:110583963-110584182	TRUE	195	chr10:110583963-110584182_SMC3	0	0	0	0	0	0	0	0	0	0.0048760250635879986	0	0.005168322121588788	0	0	0	0	0	0	0	0	0	0	0	0	0	0	0	0	0	0	0	0	0	0	0	0
chr10	110797649	110799766	+	RBM20	1	2	1	chr10:110797649-110799766	FALSE	chr10:110797649-110799786	TRUE	2118	chr10:110797649-110799786_RBM20	0	0	0	0	0	0.006389136709303761	0	0	0	0	0	0	0	0	0	0	0	0	0	0	0	0	0	0	0	0	0	0	0	0	0	0	0	0	0	0
chr10	110885367	110887660	+	PDCD4	2	3	2	chr10:110885367-110887618,chr10:110885367-110887660	TRUE	chr10:110885367-110887664	TRUE	2294	chr10:110885367-110887664_PDCD4	0.0014803093089721631	0	0	0	0	0	0	0	0	0	0.010285948599623385	0	0	0	0	0	0	0	0	0	0	0	0	0	0	0	0	0	0	0	0	0	0	0	0	0
chr10	110887815	110889595	+	PDCD4	2	4	2	chr10:110887815-110887939,chr10:110887815-110889595	TRUE	chr10:110887815-110890599	TRUE	1781	NA	0	0	0	0	0	0	0	0	0	0	0	0	0.014117575839805647	0.0015089081561706662	0	0	0	0	0	0	0	0	0	0	0	0	0	0	0	0	0	0	0	0	0	0
chr10	112172353	112172969	-	GPAM	2	2	2	chr10:112172353-112172969,chr10:112172354-112172969	FALSE	chr10:112172319-112172969	TRUE	617	chr10:112172319-112172969_GPAM	0.0014803093089721631	0	0	0	0	0	0	0	0	0	0	0	0	0	0	0	0	0	0	0	0	0	0	0	0	0	0	0	0	0	0.005456370144087021	0	0	0	0	0
chr10	112173086	112173698	-	GPAM	2	2	2	chr10:112173086-112173698,chr10:112173090-112173698	FALSE	chr10:112173067-112173698	TRUE	613	chr10:112173067-112173698_GPAM	0	0	0	0	0	0	0	0	0	0	0	0	0	0	0	0.0012094539922370953	0	0	0	0	0	0	0	0	0	0	0	0	0	0	0	0	0	0	0	0.005426090130265448
chr10	112443617	112445169	-	ZDHHC6	2	5	2	chr10:112443614-112445169,chr10:112443617-112445169	FALSE	chr10:112443607-112445169	TRUE	1553	chr10:112443607-112445169_ZDHHC6	0	0	0	0	0	0	0	0	0.004932285563965152	0	0	0	0	0	0	0	0	0	0	0.02735158649663662	0	0	0	0	0	0	0	0	0	0	0	0	0	0	0	0
chr10	113151885	113152332	+	TCF7L2	2	7	4	chr10:113151885-113152329,chr10:113151885-113152332	FALSE	chr10:113151885-113152332	FALSE	448	chr10:113151885-113152332_TCF7L2	0	0	0	0.013719846752330143	0.003922113539758771	0	0	0	0	0	0	0	0	0	0	0.0012094539922370953	0.02087957666574792	0	0	0	0	0	0	0	0	0	0	0	0	0	0	0	0	0	0	0
chr10	11325980	11328900	+	CELF2	1	2	2	chr10:11325980-11328900	FALSE	chr10:11325980-11328925	TRUE	2921	chr10:11325980-11328925_CELF2	0.0014803093089721631	0	0	0	0	0	0	0	0.004932285563965152	0	0	0	0	0	0	0	0	0	0	0	0	0	0	0	0	0	0	0	0	0	0	0	0	0	0	0
chr10	11329098	11329368	+	CELF2	1	2	1	chr10:11329098-11329368	FALSE	chr10:11329098-11330455	TRUE	271	NA	0	0	0	0	0	0	0	0	0.009864571127930304	0	0	0	0	0	0	0	0	0	0	0	0	0	0	0	0	0	0	0	0	0	0	0	0	0	0	0
chr10	113647278	113650036	-	NRAP	1	4	1	chr10:113647278-113650036	FALSE	chr10:113647028-113650036	TRUE	2759	chr10:113647028-113650036_NRAP	0	0	0	0	0	0.012778273418607522	0	0	0	0	0	0	0	0	0	0	0	0	0	0	0	0	0	0	0	0	0	0	0	0	0	0	0	0	0	0
chr10	114131342	114131928	-	CCDC186	3	5	4	chr10:114131339-114131928,chr10:114131342-114131928,chr10:114131345-114131928	FALSE	chr10:114131337-114131928	TRUE	587	chr10:114131337-114131928_CCDC186	0	0.004604506716202564	0	0	0.003922113539758771	0	0	0	0	0	0	0	0	0	0	0	0	0	0.0042058777760183895	0	0	0	0	0	0	0	0	0	0	0	0	0	0	0	0	0.005426090130265448
chr10	114436408	114437843	-	ABLIM1	1	13	2	chr10:114436408-114437843	FALSE	chr10:114436374-114437843	TRUE	1436	chr10:114436374-114437843_ABLIM1	0	0	0	0	0	0	0	0	0	0	0	0	0	0	0	0	0	0	0	0	0	0	0	0	0	0	0	0	0	0	0	0	0	0.04977458583313747	0	0
chr10	114441790	114444028	-	ABLIM1	1	3	1	chr10:114441790-114444028	FALSE	chr10:114441787-114444028	TRUE	2239	chr10:114441787-114444028_ABLIM1	0	0	0	0	0	0	0	0	0	0	0	0	0	0	0	0	0	0	0	0	0	0	0	0	0	0.013810301750397746	0	0	0	0	0	0	0	0	0	0
chr10	114447756	114447879	-	ABLIM1	1	2	1	chr10:114447756-114447879	FALSE	chr10:114445404-114447879	TRUE	124	chr10:114445404-114447879_ABLIM1	0	0	0	0	0	0	0.010230317909277397	0	0	0	0	0	0	0	0	0	0	0	0	0	0	0	0	0	0	0	0	0	0	0	0	0	0	0	0	0
chr10	114450209	114451623	-	ABLIM1	2	3	2	chr10:114450209-114451623,chr10:114450216-114451623	FALSE	chr10:114450136-114451623	TRUE	1415	chr10:114450136-114451623_ABLIM1	0	0	0	0	0	0	0	0	0	0	0	0.005168322121588788	0	0	0	0	0	0	0	0	0	0	0	0	0	0	0.009467191570685282	0	0	0	0	0	0	0	0	0
chr10	114487702	114487957	-	ABLIM1	5	13	3	chr10:114485406-114487957,chr10:114485409-114487957,chr10:114485413-114487957,chr10:114485416-114487957,chr10:114487702-114487957	TRUE	chr10:114485381-114487957	TRUE	256	chr10:114485381-114487957_ABLIM1	0	0	0	0	0	0.020151018062537766	0	0	0	0	0	0	0	0	0	0	0	0	0	0	0	0	0	0	0	0	0	0	0	0	0	0	0	0	0	0.0052346292753886955
chr10	114525399	114526638	-	ABLIM1	1	2	1	chr10:114525399-114526638	FALSE	chr10:114491879-114526638	TRUE	1240	chr10:114491879-114526638_ABLIM1	0	0	0	0	0	0	0	0	0	0	0	0	0	0	0	0.005444197519841378	0	0	0	0	0	0	0	0	0	0	0	0	0	0	0	0	0	0	0	0
chr10	114833403	114835513	+	FAM160B1	3	3	3	chr10:114833403-114835491,chr10:114833403-114835500,chr10:114833403-114835513	TRUE	chr10:114833403-114835536	TRUE	2111	NA	0	0	0	0.006859923376165072	0.003922113539758771	0.0031945683546518804	0	0	0	0	0	0	0	0	0	0	0	0	0	0	0	0	0	0	0	0	0	0	0	0	0	0	0	0	0	0
chr10	114846729	114847058	+	FAM160B1	4	15	10	chr10:114846729-114847058,chr10:114846729-114847072,chr10:114846729-114847086,chr10:114846729-114847087	TRUE	chr10:114846729-114847089	TRUE	330	chr10:114846729-114847089_FAM160B1	0.0014803093089721631	0.004604506716202564	0	0	0.007844227079517542	0.006389136709303761	0	0	0	0	0	0	0	0	0	0.00231168173690519	0	0	0.006308816664027584	0	0	0	0	0	0	0	0.005757273399533841	0	0	0	0	0	0	0.007948430203316235	0	0
chr10	114847234	114848643	+	FAM160B1	2	5	3	chr10:114847234-114848643,chr10:114847234-114848644	FALSE	chr10:114847234-114848646	TRUE	1410	chr10:114847234-114848646_FAM160B1	0	0.009209013432405128	0	0	0	0	0	0	0.004932285563965152	0	0	0	0	0	0	0	0	0	0	0	0	0	0	0	0	0	0	0	0	0	0	0	0	0	0	0.010615612083453999
chr10	11493254	11501100	-	USP6NL	1	2	1	chr10:11493254-11501100	FALSE	chr10:11493229-11501100	TRUE	7847	chr10:11493229-11501100_USP6NL	0	0	0	0	0	0	0	0	0	0	0	0	0	0	0	0	0	0	0	0	0	0	0	0	0	0	0	0	0	0	0	0.024251194062104835	0	0	0	0
chr10	114970441	114972054	+	TRUB1	5	13	7	chr10:114970441-114972054,chr10:114970441-114972055,chr10:114970441-114972064,chr10:114970441-114972065,chr10:114970441-114972113	TRUE	chr10:114970441-114972134	TRUE	1614	chr10:114970441-114972134_TRUB1	0.0059212372358886526	0	0	0.006859923376165072	0	0	0	0	0	0	0	0.005168322121588788	0	0	0.005782718771715374	0	0	0	0	0	0	0	0.00925044512679428	0	0	0.017573334292837386	0.005757273399533841	0	0	0	0	0	0	0	0	0
chr10	114974386	114975099	+	TRUB1	1	3	1	chr10:114974386-114975099	FALSE	chr10:114974386-114975122	TRUE	714	chr10:114974386-114975122_TRUB1	0	0	0	0	0	0	0	0	0	0	0	0	0	0	0	0	0	0	0	0	0	0	0	0	0	0	0	0	0	0	0	0.03637679109315725	0	0	0	0
chr10	115302044	115302227	+	ATRNL1	2	3	2	chr10:115302044-115302188,chr10:115302044-115302227	TRUE	chr10:115302044-115315517	TRUE	184	chr10:115302044-115315517_ATRNL1	0	0	0.004779729419899918	0.013719846752330143	0	0	0	0	0	0	0	0	0	0	0	0	0	0	0	0	0	0	0	0	0	0	0	0	0	0	0	0	0	0	0	0
chr10	115519325	115519975	+	ATRNL1	1	2	1	chr10:115519325-115519975	FALSE	chr10:115519325-115549457	TRUE	651	chr10:115519325-115549457_ATRNL1	0	0	0	0	0	0	0	0	0	0	0	0	0	0	0.011565437543430748	0	0	0	0	0	0	0	0	0	0	0	0	0	0	0	0	0	0	0	0	0
chr10	116600314	116600560	+	PNLIPRP1	1	4	1	chr10:116600314-116600560	FALSE	chr10:116600314-116601071	TRUE	247	NA	0	0	0	0	0	0	0	0	0	0	0	0	0	0	0	0	0	0	0	0	0	0	0	0	0	0	0	0	0	0	0	0	0	0	0	0
chr10	116604139	116604632	+	PNLIPRP1	1	3	1	chr10:116604139-116604632	FALSE	chr10:116604139-116605385	TRUE	494	chr10:116604139-116605385_PNLIPRP1	0	0	0	0	0	0	0	0	0	0	0	0	0	0	0	0	0	0	0	0	0	0	0	0	0	0	0	0	0	0	0	0	0	0	0	0
chr10	118682665	118685982	-	CACUL1	1	2	1	chr10:118682665-118685982	FALSE	chr10:118674461-118685982	TRUE	3318	NA	0	0	0	0	0	0.006389136709303761	0	0	0	0	0	0	0	0	0	0	0	0	0	0	0	0	0	0	0	0	0	0	0	0	0	0	0	0	0	0
chr10	118686178	118686597	-	CACUL1	1	2	2	chr10:118686178-118686597	FALSE	chr10:118686169-118686597	TRUE	420	chr10:118686169-118686597_CACUL1	0	0	0	0	0.003922113539758771	0	0	0	0	0	0	0	0	0	0	0	0	0	0	0	0	0	0	0.005797275132277587	0	0	0	0	0	0	0	0	0	0	0	0
chr10	119044171	119049800	-	EIF3A	1	2	1	chr10:119044171-119049800	FALSE	chr10:119044143-119049800	TRUE	5630	chr10:119044143-119049800_EIF3A	0	0	0	0	0	0	0	0	0	0	0	0	0	0	0	0	0	0	0	0	0	0	0	0.009429936037309655	0	0	0	0	0	0	0	0	0	0	0	0
chr10	119050007	119050520	-	EIF3A	2	3	2	chr10:119050004-119050520,chr10:119050007-119050520	FALSE	chr10:119049986-119050520	TRUE	514	chr10:119049986-119050520_EIF3A	0.0014803093089721631	0	0	0	0	0	0	0	0	0	0	0	0	0	0	0	0	0	0	0	0	0	0	0	0	0	0	0	0	0	0.009614873547875264	0	0	0	0	0
chr10	119050736	119051198	-	EIF3A	1	2	1	chr10:119050736-119051198	FALSE	chr10:119050675-119051198	TRUE	463	chr10:119050675-119051198_EIF3A	0	0	0	0	0	0	0	0	0	0	0	0	0	0	0	0	0	0	0	0	0	0	0	0	0	0	0	0	0	0	0	0	0	0	0	0
chr10	119058323	119059211	-	EIF3A	4	28	12	chr10:119058321-119059211,chr10:119058322-119059211,chr10:119058323-119059211,chr10:119058324-119059211	FALSE	chr10:119058304-119059211	TRUE	889	chr10:119058304-119059211_EIF3A	0	0	0.033458105939299425	0.006859923376165072	0.015688454159035085	0.012778273418607522	0	0.008631481499759444	0	0.009752050127175997	0	0.005168322121588788	0.009411717226537096	0	0.011565437543430748	0	0	0	0	0	0	0	0	0	0	0.004389260322728266	0	0	0	0	0.005456370144087021	0	0	0	0.002864066795903289	0
chr10	119059721	119060745	-	EIF3A	2	2	2	chr10:119059721-119060745,chr10:119059748-119060745	TRUE	chr10:119059719-119060745	TRUE	1025	chr10:119059719-119060745_EIF3A	0	0	0	0	0	0	0	0	0	0	0	0	0	0	0	0.0012094539922370953	0	0	0	0	0	0	0	0	0.005634088235050194	0	0	0	0	0	0	0	0	0	0	0
chr10	11936738	11942664	-	UPF2	2	3	2	chr10:11936738-11942664,chr10:11936740-11942664	FALSE	chr10:11936713-11942664	TRUE	5927	chr10:11936713-11942664_UPF2	0	0	0	0	0	0	0	0	0	0	0	0	0	0	0	0	0	0	0	0	0	0	0	0	0	0	0	0	0	0	0	0	0	0	0	0
chr10	11952273	11955231	-	UPF2	2	2	2	chr10:11952273-11955231,chr10:11952274-11955231	FALSE	chr10:11952250-11955231	TRUE	2959	chr10:11952250-11955231_UPF2	0	0	0	0	0	0	0	0	0	0	0	0	0	0	0	0	0	0	0.0021029388880091948	0	0	0	0	0	0	0	0	0	0	0	0	0	0	0	0	0
chr10	119577747	119578725	-	TIAL1	1	3	1	chr10:119577747-119578725	FALSE	chr10:119577737-119578725	TRUE	979	chr10:119577737-119578725_TIAL1	0	0	0	0	0	0	0	0	0	0	0	0	0	0	0	0	0	0	0	0	0	0	0	0	0	0	0	0	0	0	0	0	0	0	0	0
chr10	119672657	119672834	+	BAG3	1	3	1	chr10:119672657-119672834	FALSE	chr10:119672657-119676463	TRUE	178	chr10:119672657-119676463_BAG3	0	0.013813520148607691	0	0	0	0	0	0	0	0	0	0	0	0	0	0	0	0	0	0	0	0	0	0	0	0	0	0	0	0	0	0	0	0	0	0
chr10	119819835	119820130	+	INPP5F	1	2	1	chr10:119819835-119820130	FALSE	chr10:119819835-119820845	TRUE	296	chr10:119819835-119820845_INPP5F	0	0	0	0	0	0	0	0	0	0	0	0	0	0	0	0	0	0	0	0	0	0	0	0	0	0	0	0	0	0.027218355885011373	0	0	0	0	0	0
chr10	119831604	119832011	-	MCMBP	1	5	1	chr10:119831604-119832011	FALSE	chr10:119831601-119832011	TRUE	408	chr10:119831601-119832011_MCMBP	0	0	0	0	0.019610567698793855	0	0	0	0	0	0	0	0	0	0	0	0	0	0	0	0	0	0	0	0	0	0	0	0	0	0	0	0	0	0	0
chr10	119842599	119843247	-	MCMBP	1	9	1	chr10:119842599-119843247	FALSE	chr10:119842596-119843247	TRUE	649	chr10:119842596-119843247_MCMBP	0	0	0	0	0	0	0	0	0	0	0.04628676869830523	0	0	0	0	0	0	0	0	0	0	0	0	0	0	0	0	0	0	0	0	0	0	0	0	0
chr10	119929763	119930328	+	SEC23IP	1	4	2	chr10:119929763-119930328	FALSE	chr10:119929763-119930328	FALSE	566	chr10:119929763-119930328_SEC23IP	0	0	0	0	0.007844227079517542	0	0	0	0	0	0	0	0	0	0	0	0	0	0	0	0	0	0	0	0	0.008778520645456532	0	0	0	0	0	0	0	0	0	0
chr10	119932319	119933001	+	SEC23IP	2	4	2	chr10:119932319-119932989,chr10:119932319-119933001	TRUE	chr10:119932319-119933004	TRUE	683	chr10:119932319-119933004_SEC23IP	0	0	0	0	0	0	0	0	0.014796856691895455	0	0	0	0	0	0.005782718771715374	0	0	0	0	0	0	0	0	0	0	0	0	0	0	0	0	0	0	0	0	0
chr10	120860283	120860879	+	WDR11	1	3	1	chr10:120860283-120860879	FALSE	chr10:120860283-120862734	TRUE	597	chr10:120860283-120862734_WDR11	0	0	0	0	0	0	0	0	0	0	0	0	0	0	0	0	0	0	0.006308816664027584	0	0	0	0	0	0	0	0	0	0	0	0	0	0	0	0	0
chr10	120883889	120885253	+	WDR11	1	3	1	chr10:120883889-120885253	FALSE	chr10:120883889-120885813	TRUE	1365	chr10:120883889-120885813_WDR11	0	0	0	0	0	0.00958370506395564	0	0	0	0	0	0	0	0	0	0	0	0	0	0	0	0	0	0	0	0	0	0	0	0	0	0	0	0	0	0
chr10	120900138	120901033	+	WDR11	2	6	2	chr10:120900138-120901021,chr10:120900138-120901033	TRUE	chr10:120900138-120901035	TRUE	896	chr10:120900138-120901035_WDR11	0	0	0	0	0.003922113539758771	0	0	0	0.02466142781982576	0	0	0	0	0	0	0	0	0	0	0	0	0	0	0	0	0	0	0	0	0	0	0	0	0	0	0
chr10	121496749	121498494	-	FGFR2	1	2	1	chr10:121496749-121498494	FALSE	chr10:121496723-121498494	TRUE	1746	chr10:121496723-121498494_FGFR2	0	0	0	0	0	0	0	0.008631481499759444	0	0	0	0	0	0	0	0	0	0	0	0	0	0	0	0	0	0	0	0	0	0	0	0	0	0	0	0
chr10	121514839	121515122	-	FGFR2	2	2	2	chr10:121514839-121515122,chr10:121514891-121515122	TRUE	chr10:121503942-121515122	TRUE	284	chr10:121503942-121515116_FGFR2	0	0	0	0	0	0	0	0	0	0	0	0	0	0	0	0.0012094539922370953	0	0	0	0	0	0	0	0	0	0	0	0	0.006716927013414322	0	0	0	0	0	0	0
chr10	121518813	121519978	-	FGFR2	2	7	2	chr10:121518782-121519978,chr10:121518813-121519978	TRUE	chr10:121517473-121519978	TRUE	1166	chr10:121518830-121519978_FGFR2	0	0	0	0	0	0	0	0	0	0	0	0	0	0	0	0	0	0	0	0	0	0	0	0	0	0	0	0	0	0	0	0	0	0	0	0
chr10	12157068	12157907	+	SEC61A2	2	6	4	chr10:12157068-12157282,chr10:12157068-12157907	TRUE	chr10:12157068-12157907	FALSE	840	chr10:12157068-12157907_SEC61A2	0	0	0	0	0	0.005757433732153647	0	0	0	0.0048760250635879986	0	0	0	0	0.005782718771715374	0	0	0	0	0	0	0	0	0	0	0	0.009981381927917494	0	0	0	0	0	0	0	0	0
chr10	121593587	121593708	-	FGFR2	1	2	1	chr10:121593587-121593708	FALSE	chr10:121583575-121593708	TRUE	122	chr10:121565705-121593708_FGFR2	0	0	0	0	0	0	0.010230317909277397	0	0	0	0	0	0	0	0	0	0	0	0	0	0	0	0	0	0	0	0	0	0	0	0	0	0	0	0	0
chr10	12170147	12170716	-	NUDT5	1	2	1	chr10:12170147-12170716	FALSE	chr10:12167812-12170716	TRUE	570	NA	0	0	0	0	0	0	0	0	0.009864571127930304	0	0	0	0	0	0	0	0	0	0	0	0	0	0	0	0	0	0	0	0	0	0	0	0	0	0	0
chr10	121974082	121974873	-	NSMCE4A	1	6	2	chr10:121974082-121974873	FALSE	chr10:121974082-121974873	FALSE	792	chr10:121974082-121974873_NSMCE4A	0	0	0	0	0	0	0	0	0	0	0	0	0	0	0	0	0	0	0	0	0	0	0	0	0	0	0	0	0	0	0.021825480576348085	0	0	0.007948430203316235	0	0
chr10	122224788	122226288	+	TACC2	1	2	1	chr10:122224788-122226288	FALSE	chr10:122224788-122226365	TRUE	1501	chr10:122224788-122226365_TACC2	0	0	0	0	0	0	0	0	0.009864571127930304	0	0	0	0	0	0	0	0	0	0	0	0	0	0	0	0	0	0	0	0	0	0	0	0	0	0	0
chr10	122228009	122229318	+	TACC2	5	7	4	chr10:122228009-122229303,chr10:122228009-122229310,chr10:122228009-122229312,chr10:122228009-122229314,chr10:122228009-122229318	TRUE	chr10:122228009-122229345	TRUE	1310	chr10:122228009-122229345_TACC2	0	0	0	0	0.011766340619276313	0.0028787168660768235	0	0	0	0	0	0	0	0	0.011565437543430748	0.0012094539922370953	0	0	0	0	0	0	0	0	0	0	0	0	0	0	0	0	0	0	0	0
chr10	122229487	122230347	+	TACC2	3	3	3	chr10:122229487-122230343,chr10:122229487-122230344,chr10:122229487-122230347	FALSE	chr10:122229487-122230350	TRUE	861	chr10:122229487-122230350_TACC2	0	0	0	0	0	0.0031945683546518804	0	0	0	0	0	0	0	0	0	0	0	0	0	0	0	0	0	0	0	0	0	0	0	0	0	0	0	0	0	0
chr10	122249665	122253955	+	TACC2	1	5	1	chr10:122249665-122253955	FALSE	chr10:122249665-122253990	TRUE	4291	chr10:122249665-122253990_TACC2	0	0	0	0	0	0	0	0	0	0	0	0	0	0	0	0	0	0	0	0	0	0	0	0	0	0	0	0	0	0	0	0	0	0	0	0.027832215736276887
chr10	122424264	122424864	+	PLEKHA1	1	4	1	chr10:122424264-122424864	FALSE	chr10:122424264-122424895	TRUE	601	chr10:122424264-122424895_PLEKHA1	0	0	0	0	0	0	0	0	0	0	0	0	0	0	0	0.008605627581311778	0	0	0	0	0	0	0	0	0	0	0	0	0	0	0	0	0	0	0	0
chr10	122489627	122489775	+	HTRA1	1	4	1	chr10:122489627-122489775	FALSE	chr10:122489627-122506690	TRUE	149	chr10:122489627-122506690_HTRA1	0	0	0	0	0	0	0.020460635818554795	0	0	0	0	0	0	0	0	0	0	0	0	0	0	0	0	0	0	0	0	0	0	0	0	0	0	0	0	0
chr10	122953059	122954014	-	C10orf88	1	2	1	chr10:122953059-122954014	FALSE	chr10:122953033-122954014	TRUE	956	chr10:122953033-122954014_C10orf88	0.005272696619186473	0	0	0	0	0	0	0	0	0	0	0	0	0	0	0	0	0	0	0	0	0	0	0	0	0	0	0	0	0	0	0	0	0	0	0
chr10	123043172	123044152	+	ACADSB	1	2	1	chr10:123043172-123044152	FALSE	chr10:123043172-123044392	TRUE	981	chr10:123043172-123044392_ACADSB	0	0	0.009559458839799835	0	0	0	0	0	0	0	0	0	0	0	0	0	0	0	0	0	0	0	0	0	0	0	0	0	0	0	0	0	0	0	0	0
chr10	123155728	123157683	+	BUB3	1	2	1	chr10:123155728-123157683	FALSE	chr10:123155728-123157728	TRUE	1956	chr10:123155728-123157728_BUB3	0	0	0	0	0	0	0	0	0	0	0	0	0	0	0	0	0	0	0	0	0	0	0	0	0	0	0	0	0	0	0	0	0	0	0	0
chr10	124828876	124829386	+	ABRAXAS2	2	2	2	chr10:124828876-124829384,chr10:124828876-124829386	FALSE	chr10:124828876-124829392	TRUE	511	chr10:124828876-124829392_ABRAXAS2	0	0	0	0	0.003922113539758771	0	0	0	0	0	0	0	0	0	0	0	0	0	0.0021029388880091948	0	0	0	0	0	0	0	0	0	0	0	0	0	0	0	0	0
chr10	124966782	124971821	+	ZRANB1	2	3	3	chr10:124966782-124971821,chr10:124966782-124971937	TRUE	chr10:124966782-124971964	TRUE	5040	chr10:124966782-124971964_ZRANB1	0	0	0	0	0	0	0	0	0	0	0	0	0.004705858613268548	0	0	0.0012094539922370953	0	0	0	0	0	0	0	0	0	0	0	0	0	0	0	0	0	0	0	0
chr10	124972119	124972334	+	ZRANB1	1	3	1	chr10:124972119-124972334	FALSE	chr10:124972119-124973644	TRUE	216	chr10:124972119-124973644_ZRANB1	0.0044409279269164905	0	0	0	0	0	0	0	0	0	0	0	0	0	0	0	0	0	0	0	0	0	0	0	0	0	0	0	0	0	0	0	0	0	0	0
chr10	124994023	124994468	-	CTBP2	1	2	1	chr10:124994023-124994468	FALSE	chr10:124993986-124994468	TRUE	446	chr10:124993986-124994468_CTBP2	0	0	0	0	0	0	0	0	0	0	0	0	0	0	0	0	0	0	0	0	0.011938197242202419	0	0	0	0	0	0	0	0	0	0	0	0	0	0	0
chr10	124994684	124997963	-	CTBP2	1	5	3	chr10:124994684-124997963	FALSE	chr10:124994684-124997963	FALSE	3280	chr10:124994684-124997963_CTBP2	0	0	0	0	0.007844227079517542	0	0	0	0	0.0048760250635879986	0	0	0	0	0	0.0024189079844741906	0	0	0	0	0	0	0	0	0	0	0	0	0	0	0	0	0	0	0	0
chr10	125003133	125003337	-	CTBP2	2	9	3	chr10:125003130-125003337,chr10:125003133-125003337	FALSE	chr10:125003105-125003337	TRUE	205	chr10:125003105-125003337_CTBP2	0.0026363483095932366	0	0	0	0	0	0	0	0.009864571127930304	0	0	0	0	0	0	0	0	0	0	0	0	0.028565702372347304	0	0	0	0	0	0	0	0	0	0	0	0	0	0
chr10	125738446	125740436	+	EDRF1	1	3	2	chr10:125738446-125740436	FALSE	chr10:125738446-125740462	TRUE	1991	chr10:125738446-125740462_EDRF1	0	0	0	0	0	0	0	0	0.009864571127930304	0	0	0.005168322121588788	0	0	0	0	0	0	0	0	0	0	0	0	0	0	0	0	0	0	0	0	0	0	0	0
chr10	125740652	125740972	+	EDRF1	4	6	3	chr10:125740652-125740955,chr10:125740652-125740969,chr10:125740652-125740972,chr10:125740652-125740975	TRUE	chr10:125740652-125741000	TRUE	321	chr10:125740652-125741000_EDRF1	0	0	0	0	0.011766340619276313	0	0	0	0	0	0	0	0	0	0.005782718771715374	0	0	0	0	0	0	0	0	0	0.011268176470100389	0	0	0	0	0	0	0	0	0	0	0
chr10	125742346	125742558	+	EDRF1	1	2	1	chr10:125742346-125742558	FALSE	chr10:125742346-125743057	TRUE	213	NA	0	0	0	0	0	0	0	0	0	0.009752050127175997	0	0	0	0	0	0	0	0	0	0	0	0	0	0	0	0	0	0	0	0	0	0	0	0	0	0
chr10	125841047	125841742	-	DHX32	1	2	1	chr10:125841047-125841742	FALSE	chr10:125840997-125841742	TRUE	696	chr10:125840997-125841742_DHX32	0.0029606186179443263	0	0	0	0	0	0	0	0	0	0	0	0	0	0	0	0	0	0	0	0	0	0	0	0	0	0	0	0	0	0	0	0	0	0	0
chr10	125988676	125989397	+	FANK1	1	2	1	chr10:125988676-125989397	FALSE	chr10:125988676-125989429	TRUE	722	chr10:125988676-125989429_FANK1	0	0	0	0	0	0	0	0	0	0	0	0	0	0	0	0	0	0	0	0	0	0	0	0	0	0	0	0	0	0	0	0	0	0	0.005728133591806578	0
chr10	126019259	126019694	-	ADAM12	1	3	1	chr10:126019259-126019694	FALSE	chr10:126017340-126019694	TRUE	436	chr10:126017340-126019694_ADAM12	0	0	0	0	0	0	0.015345476863916097	0	0	0	0	0	0	0	0	0	0	0	0	0	0	0	0	0	0	0	0	0	0	0	0	0	0	0	0	0
chr10	126998250	126998727	+	DOCK1	1	2	1	chr10:126998250-126998727	FALSE	chr10:126998250-126999353	TRUE	478	chr10:126998250-126999353_DOCK1	0	0	0	0	0.007844227079517542	0	0	0	0	0	0	0	0	0	0	0	0	0	0	0	0	0	0	0	0	0	0	0	0	0	0	0	0	0	0	0
chr10	127008805	127009738	+	DOCK1	2	3	2	chr10:127008805-127009738,chr10:127008805-127012078	TRUE	chr10:127008805-127012231	TRUE	934	chr10:127008805-127012231_DOCK1	0	0	0	0.006859923376165072	0	0	0	0	0	0	0	0	0	0	0	0.004302813790655889	0	0	0	0	0	0	0	0	0	0	0	0	0	0	0	0	0	0	0	0
chr10	128101741	128102578	-	MKI67	3	7	4	chr10:128101739-128102578,chr10:128101740-128102578,chr10:128101741-128102578	FALSE	chr10:128101702-128102578	TRUE	838	chr10:128101702-128102578_MKI67	0	0	0	0	0.003922113539758771	0	0	0.004315740749879722	0	0	0.005142974299811693	0	0	0	0	0	0	0	0.008411755552036779	0	0	0	0	0	0	0	0	0	0	0	0	0	0	0	0	0
chr10	12824553	12825564	+	CAMK1D	1	2	1	chr10:12824553-12825564	FALSE	chr10:12824553-12825572	TRUE	1012	chr10:12824553-12825572_CAMK1D	0	0	0	0	0	0	0	0	0	0	0	0	0	0	0	0	0	0	0	0	0	0	0	0	0	0	0	0	0	0	0	0	0	0	0	0
chr10	130160998	130166479	+	GLRX3	1	2	1	chr10:130160998-130166479	FALSE	chr10:130160998-130166506	TRUE	5482	chr10:130160998-130166506_GLRX3	0	0	0	0	0	0.006389136709303761	0	0	0	0	0	0	0	0	0	0	0	0	0	0	0	0	0	0	0	0	0	0	0	0	0	0	0	0	0	0
chr10	131260053	131260258	-	TCERG1L	1	2	1	chr10:131260053-131260258	FALSE	chr10:131166886-131260258	TRUE	206	chr10:131166886-131260258_TCERG1L	0	0	0	0	0	0	0	0	0	0	0	0	0	0	0	0.00462336347381038	0	0	0	0	0	0	0	0	0	0	0	0	0	0	0	0	0	0	0	0
chr10	131934556	131934696	+	PPP2R2D	1	2	1	chr10:131934556-131934696	FALSE	chr10:131934556-131934893	TRUE	141	chr10:131934556-131940030_PPP2R2D	0	0	0	0	0	0	0	0.008631481499759444	0	0	0	0	0	0	0	0	0	0	0	0	0	0	0	0	0	0	0	0	0	0	0	0	0	0	0	0
chr10	131944146	131945213	+	PPP2R2D	2	2	2	chr10:131944146-131944743,chr10:131944146-131945213	TRUE	chr10:131944146-131945294	TRUE	1068	chr10:131944146-131945294_PPP2R2D	0	0	0	0	0	0	0	0	0	0	0	0	0	0	0.005782718771715374	0	0	0	0	0	0	0	0	0	0	0.0043933335732093464	0	0	0	0	0	0	0	0	0	0
chr10	131971003	131973033	-	BNIP3	2	7	2	chr10:131971003-131973033,chr10:131972945-131973033	TRUE	chr10:131970971-131973033	TRUE	2031	chr10:131970971-131973033_BNIP3	0.015818089857559416	0	0.004779729419899918	0	0	0	0	0	0	0	0	0	0	0	0	0	0	0	0	0	0	0	0	0	0	0	0	0	0	0	0	0	0	0	0	0
chr10	132833552	132834040	-	CFAP46	1	4	2	chr10:132833552-132834040	FALSE	chr10:132833526-132834040	TRUE	489	chr10:132833526-132834040_CFAP46	0	0	0	0	0	0	0	0	0	0	0	0	0	0	0	0	0	0	0.0021029388880091948	0	0.016395074425604308	0	0	0	0	0	0	0	0	0	0	0	0	0	0	0
chr10	132919696	132920058	-	CFAP46	1	3	1	chr10:132919696-132920058	FALSE	chr10:132919443-132920058	TRUE	363	chr10:132919443-132920058_CFAP46	0	0	0	0	0	0	0	0	0	0	0	0	0	0	0	0	0	0	0	0	0.01790729586330363	0	0	0	0	0	0	0	0	0	0	0	0	0	0	0
chr10	133197136	133197651	+	KNDC1	2	2	2	chr10:133197136-133197650,chr10:133197136-133197651	FALSE	chr10:133197136-133197674	TRUE	516	chr10:133197136-133197674_KNDC1	0	0	0.004779729419899918	0.006859923376165072	0	0	0	0	0	0	0	0	0	0	0	0	0	0	0	0	0	0	0	0	0	0	0	0	0	0	0	0	0	0	0	0
chr10	133269995	133270359	-	ADAM8	1	2	1	chr10:133269995-133270359	FALSE	chr10:133269975-133270359	TRUE	365	chr10:133269975-133270359_ADAM8	0	0	0	0	0	0	0	0	0	0	0	0	0	0	0	0	0	0	0.0042058777760183895	0	0	0	0	0	0	0	0	0	0	0	0	0	0	0	0	0
chr10	133273467	133273761	-	ADAM8	2	8	5	chr10:133273467-133273761,chr10:133273468-133273761	FALSE	chr10:133273444-133273761	TRUE	295	chr10:133273444-133273761_ADAM8	0	0	0	0.013719846752330143	0	0	0	0	0	0	0	0	0	0	0	0.0024189079844741906	0	0	0	0	0.005465024808534768	0	0	0	0.005634088235050194	0	0.009981381927917494	0	0	0	0	0	0	0	0	0
chr10	133284657	133285084	-	TUBGCP2	1	3	1	chr10:133284657-133285084	FALSE	chr10:133284003-133285084	TRUE	428	chr10:133284003-133285084_TUBGCP2	0	0	0	0	0	0	0	0	0	0	0	0	0	0	0	0	0	0	0	0	0	0	0	0	0	0	0	0	0	0	0	0	0	0	0	0
chr10	133293255	133293561	-	TUBGCP2	2	2	1	chr10:133293255-133293561,chr10:133293256-133293561	FALSE	chr10:133293239-133293561	TRUE	307	chr10:133293239-133293561_TUBGCP2	0	0	0	0	0	0	0	0	0	0	0	0	0	0	0	0	0	0	0	0	0.011938197242202419	0	0	0	0	0	0	0	0	0	0	0	0	0	0	0
chr10	133298130	133299426	-	TUBGCP2	1	2	1	chr10:133298130-133299426	FALSE	chr10:133298112-133299426	TRUE	1297	chr10:133298112-133299426_TUBGCP2	0	0	0	0	0.007844227079517542	0	0	0	0	0	0	0	0	0	0	0	0	0	0	0	0	0	0	0	0	0	0	0	0	0	0	0	0	0	0	0
chr10	133299627	133299984	-	TUBGCP2	1	2	1	chr10:133299627-133299984	FALSE	chr10:133299604-133299984	TRUE	358	chr10:133299604-133299984_TUBGCP2	0	0	0	0	0	0	0	0	0	0	0	0	0	0	0	0	0	0	0	0	0.010930049617069537	0	0	0	0	0	0	0	0	0	0	0	0	0	0	0
chr10	133527573	133528480	+	CYP2E1	1	4	1	chr10:133527573-133528480	FALSE	chr10:133527573-133528480	FALSE	908	chr10:133527573-133528480_CYP2E1	0.0059212372358886526	0	0	0	0	0	0	0	0	0	0	0	0	0	0	0	0	0	0	0	0	0	0	0	0	0	0	0	0	0	0	0	0	0	0	0
chr10	133531735	133532182	+	CYP2E1	1	3	1	chr10:133531735-133532182	FALSE	chr10:133531735-133532691	TRUE	448	chr10:133531735-133532123_CYP2E1	0.0044409279269164905	0	0	0	0	0	0	0	0	0	0	0	0	0	0	0	0	0	0	0	0	0	0	0	0	0	0	0	0	0	0	0	0	0	0	0
chr10	133537251	133537744	+	CYP2E1	4	5	1	chr10:133537251-133537537,chr10:133537251-133537727,chr10:133537251-133537733,chr10:133537251-133537744	TRUE	chr10:133537251-133537750	TRUE	494	chr10:133537251-133537750_CYP2E1	0.007401546544860816	0	0	0	0	0	0	0	0	0	0	0	0	0	0	0	0	0	0	0	0	0	0	0	0	0	0	0	0	0	0	0	0	0	0	0
chr10	13654557	13656635	-	FRMD4A	1	2	2	chr10:13654557-13656635	FALSE	chr10:13654513-13656635	TRUE	2079	chr10:13654513-13656635_FRMD4A	0	0	0	0	0	0	0	0	0	0	0	0	0	0	0	0	0	0	0	0	0	0	0	0	0	0	0	0	0	0	0	0.012125597031052418	0	0	0	0
chr10	13740287	13740511	-	FRMD4A	3	20	6	chr10:13740285-13740511,chr10:13740287-13740511,chr10:13740288-13740511	FALSE	chr10:13740252-13740511	TRUE	225	chr10:13740252-13740511_FRMD4A	0	0	0	0	0.023532681238552625	0	0	0	0.01972914225586061	0.014628075190763997	0	0	0	0	0.02891359385857687	0.0012094539922370953	0	0	0	0	0	0	0	0	0	0	0.005757273399533841	0	0	0	0	0	0	0	0	0
chr10	14840158	14840404	+	HSPA14	1	2	1	chr10:14840158-14840404	FALSE	chr10:14840158-14841165	TRUE	247	chr10:14840158-14841165_NA	0	0	0	0	0	0	0	0	0	0	0	0	0	0.0030178163123413325	0	0	0	0	0	0	0	0	0	0	0	0	0	0	0	0	0	0	0	0	0	0
chr10	14854281	14855794	+	HSPA14	1	2	1	chr10:14854281-14855794	FALSE	chr10:14854281-14855840	TRUE	1514	chr10:14854281-14855840_HSPA14	0	0	0.009559458839799835	0	0	0	0	0	0	0	0	0	0	0	0	0	0	0	0	0	0	0	0	0	0	0	0	0	0	0	0	0	0	0	0	0
chr10	14896978	14897517	+	SUV39H2	1	4	2	chr10:14896978-14897517	FALSE	chr10:14896978-14899538	TRUE	540	NA	0	0	0	0	0.003922113539758771	0	0	0	0.014796856691895455	0	0	0	0	0	0	0	0	0	0	0	0	0	0	0	0	0	0	0	0	0	0	0	0	0	0	0
chr10	15133414	15135273	-	NMT2	1	3	1	chr10:15133414-15135273	FALSE	chr10:15133364-15135273	TRUE	1860	chr10:15133364-15135273_NMT2	0	0	0	0	0	0	0	0	0	0	0	0	0	0	0	0	0	0	0	0	0	0	0	0.017391825396832757	0	0	0	0	0	0	0	0	0	0	0	0
chr10	15658377	15658998	-	ITGA8	1	3	1	chr10:15658377-15658998	FALSE	chr10:15655407-15658998	TRUE	622	chr10:15655407-15658998_ITGA8	0	0.013813520148607691	0	0	0	0	0	0	0	0	0	0	0	0	0	0	0	0	0	0	0	0	0	0	0	0	0	0	0	0	0	0	0	0	0	0
chr10	17235890	17236291	+	VIM	1	2	1	chr10:17235890-17236291	FALSE	chr10:17235890-17236293	TRUE	402	chr10:17235890-17236293_VIM	0	0	0	0	0	0	0	0	0	0	0	0	0	0	0	0	0	0	0	0	0	0	0	0	0	0	0	0	0	0	0	0	0	0	0	0.010615612083453999
chr10	17684928	17688000	+	STAM	3	30	13	chr10:17684928-17687999,chr10:17684928-17688000,chr10:17684928-17688001	FALSE	chr10:17684928-17688026	TRUE	3073	chr10:17684928-17688026_STAM	0.0026363483095932366	0	0	0	0.003922113539758771	0.0031945683546518804	0	0	0	0	0	0	0	0.0015089081561706662	0	0	0	0	0.006308816664027584	0.03418948312079578	0.04027146891000914	0	0	0.017323485553847842	0	0	0.0287863669976692	0	0	0	0	0	0	0	0	0.010615612083453999
chr10	17885436	17894173	+	MRC1	1	4	1	chr10:17885436-17894173	FALSE	chr10:17885436-17894209	TRUE	8738	chr10:17885436-17894209_MRC1	0	0	0	0	0	0	0	0	0	0	0	0	0	0	0	0	0	0	0	0	0	0.01899692764588876	0	0	0	0	0	0	0	0	0	0	0	0	0	0
chr10	18367086	18367560	+	CACNB2	1	4	1	chr10:18367086-18367560	FALSE	chr10:18367086-18401923	TRUE	475	NA	0	0	0	0	0	0	0	0	0	0	0	0	0	0	0	0	0	0	0	0	0	0.022324834105274007	0	0	0	0	0	0	0	0	0	0	0	0	0	0
chr10	18518417	18518906	+	CACNB2	2	3	2	chr10:18518417-18518906,chr10:18518417-18518907	FALSE	chr10:18518417-18518909	TRUE	490	chr10:18518417-18518909_CACNB2	0	0	0	0.006859923376165072	0.007844227079517542	0	0	0	0	0	0	0	0	0	0	0	0	0	0	0	0	0	0	0	0	0	0	0	0	0	0	0	0	0	0	0
chr10	18659684	18666545	+	ARL5B	1	3	1	chr10:18659684-18666545	FALSE	chr10:18659684-18666574	TRUE	6862	chr10:18659684-18666574_ARL5B	0	0	0	0	0	0	0	0	0	0	0	0	0	0	0	0	0	0	0	0	0	0	0	0	0	0	0	0	0	0	0	0	0	0	0	0
chr10	18668678	18672580	+	ARL5B	2	2	2	chr10:18668678-18669665,chr10:18668678-18672580	TRUE	chr10:18668678-18672621	TRUE	3903	chr10:18668678-18672621_ARL5B	0.0014803093089721631	0	0	0	0	0	0	0	0	0	0	0	0	0	0	0	0	0	0	0	0	0	0.007782051023048661	0	0	0	0	0	0	0	0	0	0	0	0	0
chr10	18672706	18673929	+	ARL5B	2	4	2	chr10:18672706-18673929,chr10:18672706-18673981	TRUE	chr10:18672706-18673983	TRUE	1224	chr10:18672706-18673983_ARL5B	0	0	0	0.006859923376165072	0	0	0	0	0.014796856691895455	0	0	0	0	0	0	0	0	0	0	0	0	0	0	0	0	0	0	0	0	0	0	0	0	0	0	0
chr10	18674136	18675149	+	ARL5B	1	3	1	chr10:18674136-18675149	FALSE	chr10:18674136-18675167	TRUE	1014	chr10:18674136-18675167_ARL5B	0	0	0	0	0	0	0	0	0	0	0	0	0	0	0.017348156315146124	0	0	0	0	0	0	0	0	0	0	0	0	0	0	0	0	0	0	0	0	0
chr10	20068240	20068501	+	PLXDC2	1	2	1	chr10:20068240-20068501	FALSE	chr10:20068240-20143294	TRUE	262	chr10:20068240-20143294_PLXDC2	0	0	0	0	0	0	0	0	0	0	0	0.010336644243177576	0	0	0	0	0	0	0	0	0	0	0	0	0	0	0	0	0	0	0	0	0	0	0	0
chr10	20961000	20961671	-	NEBL	1	3	1	chr10:20961000-20961671	FALSE	chr10:20812941-20961671	TRUE	672	NA	0	0	0	0	0	0	0	0	0	0	0	0	0	0	0	0.006935045210715569	0	0	0	0	0	0	0	0	0	0	0	0	0	0	0	0	0	0	0	0
chr10	20815751	20817599	-	NEBL	2	3	2	chr10:20815751-20817599,chr10:20815753-20817599	FALSE	chr10:20815718-20817599	TRUE	1849	chr10:20815718-20817599_NEBL	0	0	0	0	0	0.008952002086805527	0	0	0	0	0	0	0	0	0	0	0	0	0	0	0	0	0	0	0	0	0	0	0	0	0	0	0	0	0	0
chr10	20868804	20869739	-	NEBL	1	2	1	chr10:20868804-20869739	FALSE	chr10:20868766-20869739	TRUE	936	chr10:20868766-20869739_NEBL	0	0	0	0	0	0.006389136709303761	0	0	0	0	0	0	0	0	0	0	0	0	0	0	0	0	0	0	0	0	0	0	0	0	0	0	0	0	0	0
chr10	21614925	21615096	+	MLLT10	1	5	1	chr10:21614925-21615096	FALSE	chr10:21614925-21617111	TRUE	172	chr10:21614925-21617111_MLLT10	0	0	0	0	0	0	0	0	0	0	0	0	0	0	0	0	0	0	0	0.03418948312079578	0	0	0	0	0	0	0	0	0	0	0	0	0	0	0	0
chr10	21669053	21670425	+	MLLT10	1	4	1	chr10:21669053-21670425	FALSE	chr10:21669053-21670448	TRUE	1373	NA	0	0	0	0	0	0	0	0	0	0	0	0	0	0	0	0	0.02783943555433056	0	0	0	0	0	0	0	0	0	0	0	0	0	0	0	0	0	0	0
chr10	21681377	21682219	+	MLLT10	4	10	4	chr10:21681377-21682219,chr10:21681377-21682223,chr10:21681377-21682224,chr10:21681377-21682228	FALSE	chr10:21681377-21682224	TRUE	843	chr10:21681377-21682224_MLLT10	0	0	0	0.006859923376165072	0.007844227079517542	0	0	0	0	0	0.02571487149905846	0	0	0	0.011565437543430748	0	0	0	0	0	0	0	0	0	0	0	0	0	0	0	0	0	0	0	0	0
chr10	21681377	21682257	+	MLLT10	1	2	1	chr10:21681377-21682257	FALSE	chr10:21681377-21713771	TRUE	881	chr10:21681377-21682224_MLLT10	0	0	0	0	0	0	0	0	0	0	0	0	0.009411717226537096	0	0	0	0	0	0	0	0	0	0	0	0	0	0	0	0	0	0	0	0	0	0	0
chr10	21731055	21731146	+	MLLT10	1	3	1	chr10:21731055-21731146	FALSE	chr10:21731055-21732898	TRUE	92	chr10:21731055-21732898_MLLT10	0	0	0	0	0	0	0	0	0	0	0	0.015504966364766365	0	0	0	0	0	0	0	0	0	0	0	0	0	0	0	0	0	0	0	0	0	0	0	0
chr10	21733088	21733492	+	MLLT10	2	2	2	chr10:21733088-21733490,chr10:21733088-21733492	FALSE	chr10:21733088-21733503	TRUE	405	chr10:21733088-21733503_MLLT10	0	0	0	0	0.003922113539758771	0	0	0	0	0	0	0	0	0	0	0	0	0	0	0	0	0	0	0	0.005924507695331196	0	0	0	0	0	0	0	0	0	0	0
chr10	21734130	21735061	+	MLLT10	1	2	1	chr10:21734130-21735061	FALSE	chr10:21734130-21735138	TRUE	932	chr10:21734130-21735138_MLLT10	0	0	0	0	0	0	0	0	0	0	0	0	0	0	0	0	0	0	0	0	0	0	0	0	0	0	0	0	0	0	0	0	0	0	0.005728133591806578	0
chr10	21928553	21929039	-	DNAJC1	1	2	1	chr10:21928553-21929039	FALSE	chr10:21928553-21929039	FALSE	487	chr10:21928553-21929039_DNAJC1	0	0	0	0	0.007844227079517542	0	0	0	0	0	0	0	0	0	0	0	0	0	0	0	0	0	0	0	0	0	0	0	0	0	0	0	0	0	0	0
chr10	22318307	22318652	+	COMMD3	1	7	2	chr10:22318307-22318652	FALSE	chr10:22318307-22318652	FALSE	346	chr10:22318307-22318652_COMMD3	0	0	0	0	0.015688454159035085	0	0	0	0	0	0	0	0	0	0	0	0	0	0	0	0	0	0	0.017391825396832757	0	0	0	0	0	0	0	0	0	0	0	0
chr10	22360868	22361083	+	SPAG6	1	2	1	chr10:22360868-22361083	FALSE	chr10:22360868-22364852	TRUE	216	chr10:22360868-22364852_SPAG6	0	0	0	0	0	0	0	0.008631481499759444	0	0	0	0	0	0	0	0	0	0	0	0	0	0	0	0	0	0	0	0	0	0	0	0	0	0	0	0
chr10	23119452	23119781	+	MSRB2	1	4	1	chr10:23119452-23119781	FALSE	chr10:23119452-23120757	TRUE	330	chr10:23119452-23120757_MSRB2	0	0	0	0	0	0	0	0	0	0	0	0	0	0	0	0.010888395039682756	0	0	0	0	0	0	0	0	0	0	0	0	0	0	0	0	0	0	0	0
chr10	240971	242005	+	ZMYND11	3	7	3	chr10:240971-242005,chr10:240971-242006,chr10:240971-242017	TRUE	chr10:240971-242020	TRUE	1035	chr10:240971-242020_ZMYND11	0	0	0	0	0.015688454159035085	0	0	0	0	0.0048760250635879986	0	0	0.009411717226537096	0	0	0	0	0	0	0	0	0	0	0	0	0	0	0	0	0	0	0	0	0	0	0
chr10	24591690	24591886	-	ARHGAP21	2	2	2	chr10:24591690-24591886,chr10:24591701-24591886	TRUE	chr10:24591684-24591886	TRUE	197	chr10:24591684-24591886_ARHGAP21	0	0	0	0	0	0	0	0	0.004932285563965152	0	0	0	0.004705858613268548	0	0	0	0	0	0	0	0	0	0	0	0	0	0	0	0	0	0	0	0	0	0	0
chr10	24596048	24596739	-	ARHGAP21	2	5	2	chr10:24596047-24596739,chr10:24596048-24596739	FALSE	chr10:24596044-24596739	TRUE	692	NA	0	0	0	0	0.003922113539758771	0	0	0	0	0	0	0.020673288486355152	0	0	0	0	0	0	0	0	0	0	0	0	0	0	0	0	0	0	0	0	0	0	0	0
chr10	26217249	26217410	+	GAD2	1	2	1	chr10:26217249-26217410	FALSE	chr10:26217249-26217609	TRUE	162	chr10:26217249-26217609_GAD2	0	0	0	0.013719846752330143	0	0	0	0	0	0	0	0	0	0	0	0	0	0	0	0	0	0	0	0	0	0	0	0	0	0	0	0	0	0	0	0
chr10	26269174	26270632	+	GAD2	1	2	1	chr10:26269174-26270632	FALSE	chr10:26269174-26270639	TRUE	1459	chr10:26269174-26270639_GAD2	0	0	0	0	0	0	0	0	0	0	0	0	0	0	0.011565437543430748	0	0	0	0	0	0	0	0	0	0	0	0	0	0	0	0	0	0	0	0	0
chr10	26292992	26300757	+	GAD2	1	2	2	chr10:26292992-26300757	FALSE	chr10:26292992-26300787	TRUE	7766	chr10:26292992-26300787_GAD2	0	0	0	0	0	0	0	0	0.004932285563965152	0	0	0	0	0	0.005782718771715374	0	0	0	0	0	0	0	0	0	0	0	0	0	0	0	0	0	0	0	0	0
chr10	26300996	26301620	+	GAD2	1	2	1	chr10:26300996-26301620	FALSE	chr10:26300996-26304033	TRUE	625	NA	0	0	0	0	0	0	0	0	0.009864571127930304	0	0	0	0	0	0	0	0	0	0	0	0	0	0	0	0	0	0	0	0	0	0	0	0	0	0	0
chr10	26755795	26759061	-	ABI1	5	15	8	chr10:26755789-26759061,chr10:26755793-26759061,chr10:26755795-26759061,chr10:26755796-26759061,chr10:26755798-26759061	FALSE	chr10:26755742-26759061	TRUE	3267	chr10:26755742-26759061_ABI1	0.0014803093089721631	0	0	0	0	0.0028787168660768235	0	0	0	0	0	0	0.009411717226537096	0	0.005782718771715374	0	0.02783943555433056	0	0	0	0	0.005581208526318502	0	0	0	0.008778520645456532	0	0	0	0	0	0	0	0	0	0
chr10	27219647	27219722	-	ACBD5	1	2	1	chr10:27219647-27219722	FALSE	chr10:27218184-27219722	TRUE	76	chr10:27218184-27219722_ACBD5	0	0.009209013432405128	0	0	0	0	0	0	0	0	0	0	0	0	0	0	0	0	0	0	0	0	0	0	0	0	0	0	0	0	0	0	0	0	0	0
chr10	27219858	27220372	-	ACBD5	1	3	1	chr10:27219858-27220372	FALSE	chr10:27219858-27220372	FALSE	515	chr10:27219858-27223206_ACBD5	0	0	0	0	0.011766340619276313	0	0	0	0	0	0	0	0	0	0	0	0	0	0	0	0	0	0	0	0	0	0	0	0	0	0	0	0	0	0	0
chr10	27240507	27240673	-	ACBD5	1	9	1	chr10:27240507-27240673	FALSE	chr10:27240485-27240673	TRUE	167	NA	0	0	0	0	0	0	0	0	0	0	0.04628676869830523	0	0	0	0	0	0	0	0	0	0	0	0	0	0	0	0	0	0	0	0	0	0	0	0	0
chr10	28058624	28059649	-	MPP7	1	3	1	chr10:28058624-28059649	FALSE	chr10:28058604-28059649	TRUE	1026	chr10:28058604-28059649_MPP7	0	0	0	0	0	0	0	0	0	0	0	0	0	0	0	0	0	0	0	0	0	0	0	0	0	0	0	0	0	0	0.016369110432261063	0	0	0	0	0
chr10	28534183	28534638	+	WAC	1	3	1	chr10:28534183-28534638	FALSE	chr10:28534183-28535561	TRUE	456	chr10:28534183-28534233_WAC	0	0	0	0	0	0	0	0	0	0	0	0	0	0	0	0	0	0	0	0	0	0	0	0	0	0	0	0.016443849220952912	0	0	0	0	0	0	0	0
chr10	28583506	28584515	+	WAC	2	2	2	chr10:28583506-28583926,chr10:28583506-28584515	TRUE	chr10:28583506-28589735	TRUE	1010	chr10:28583506-28589735_WAC	0	0	0	0	0	0	0	0	0	0	0	0	0	0	0	0	0	0	0	0	0	0	0	0	0	0	0	0	0	0	0	0	0	0.003974215101658117	0	0
chr10	28589852	28590682	+	WAC	3	5	3	chr10:28589852-28590679,chr10:28589852-28590682,chr10:28589852-28590693	TRUE	chr10:28589852-28590719	TRUE	831	chr10:28589852-28590719_WAC	0	0	0	0	0	0.0031945683546518804	0	0	0	0	0.015428922899435078	0	0	0.0015089081561706662	0	0	0	0	0	0	0	0	0	0	0	0	0	0	0	0	0	0	0	0	0	0
chr10	28590833	28595684	+	WAC	2	5	2	chr10:28590833-28595681,chr10:28590833-28595684	FALSE	chr10:28590833-28595732	TRUE	4852	chr10:28590833-28595732_WAC	0	0.004604506716202564	0	0	0	0	0	0	0	0	0	0	0	0	0	0	0	0	0	0	0	0	0	0	0	0	0	0	0	0	0	0.03786748500826268	0	0	0	0
chr10	28608432	28610698	+	WAC	1	2	2	chr10:28608432-28610698	FALSE	chr10:28608432-28610698	FALSE	2267	NA	0	0	0	0	0.003922113539758771	0	0	0	0.004932285563965152	0	0	0	0	0	0	0	0	0	0	0	0	0	0	0	0	0	0	0	0	0	0	0	0	0	0	0
chr10	28608432	28610707	+	WAC	1	2	2	chr10:28608432-28610707	FALSE	chr10:28608432-28610707	FALSE	2276	NA	0.0014803093089721631	0	0	0	0	0	0	0	0	0.0048760250635879986	0	0	0	0	0	0	0	0	0	0	0	0	0	0	0	0	0	0	0	0	0	0	0	0	0	0
chr10	28614686	28615462	+	WAC	1	4	1	chr10:28614686-28615462	FALSE	chr10:28614686-28616172	TRUE	777	chr10:28614686-28616172_WAC	0	0	0	0	0	0	0	0	0	0	0	0	0	0	0	0	0	0	0	0	0	0	0	0	0	0	0	0	0	0	0	0	0	0.01589686040663247	0	0
chr10	28616363	28617608	+	WAC	2	9	5	chr10:28616363-28616715,chr10:28616363-28617608	TRUE	chr10:28616363-28617656	TRUE	1246	chr10:28616363-28617656_WAC	0	0	0	0	0.011766340619276313	0.006389136709303761	0	0.004315740749879722	0	0	0	0.010336644243177576	0.004705858613268548	0	0	0	0	0	0	0	0	0	0	0	0	0	0	0	0	0	0	0	0	0	0	0
chr10	29458615	29462276	-	SVIL	2	5	3	chr10:29458615-29462276,chr10:29462037-29462276	TRUE	chr10:29458590-29462276	TRUE	3662	chr10:29458590-29462276_SVIL	0	0	0	0	0	0	0	0	0	0	0	0	0	0	0	0	0	0	0	0	0	0	0	0	0.027300999332562786	0	0	0	0	0	0	0	0	0	0	0
chr10	29467901	29470275	-	SVIL	4	6	4	chr10:29467901-29470275,chr10:29469836-29470275,chr10:29470038-29470275,chr10:29470114-29470275	TRUE	chr10:29467876-29470275	TRUE	2375	chr10:29467876-29470275_SVIL	0	0	0.004779729419899918	0	0	0.005757433732153647	0	0	0	0	0	0	0	0	0	0	0	0	0.0042058777760183895	0	0	0	0	0	0	0	0	0	0	0	0.0045670660681642284	0	0	0	0	0
chr10	29484861	29486084	-	SVIL	1	5	1	chr10:29484861-29486084	FALSE	chr10:29484832-29486084	TRUE	1224	chr10:29484832-29486084_SVIL	0	0	0	0	0	0	0	0	0	0	0	0	0	0	0	0	0	0	0	0	0	0	0	0	0	0	0	0	0	0	0	0	0	0	0	0
chr10	29532231	29532528	-	SVIL	4	8	4	chr10:29532175-29532528,chr10:29532217-29532528,chr10:29532231-29532528,chr10:29532233-29532528	TRUE	chr10:29532173-29532528	TRUE	298	chr10:29532173-29532528_SVIL	0	0	0	0	0	0.005757433732153647	0	0	0	0	0.015428922899435078	0	0	0	0	0	0.01391971777716528	0	0	0	0	0	0	0	0	0	0	0	0	0	0	0	0	0	0	0
chr10	29631881	29634419	-	SVIL	1	3	1	chr10:29631881-29634419	FALSE	chr10:29569313-29634419	TRUE	2539	chr10:29569313-29634419_SVIL	0	0	0	0	0	0	0	0	0	0	0	0	0	0.0045267244685119985	0	0	0	0	0	0	0	0	0	0	0	0	0	0	0	0	0	0	0	0	0	0
chr10	30341664	30349118	-	MTPAP	1	5	1	chr10:30341664-30349118	FALSE	chr10:30341641-30349118	TRUE	7455	NA	0	0	0	0	0	0	0	0.021578703749398607	0	0	0	0	0	0	0	0	0	0	0	0	0	0	0	0	0	0	0	0	0	0	0	0	0	0	0	0
chr10	31318581	31318836	+	ZEB1	1	2	1	chr10:31318581-31318836	FALSE	chr10:31318581-31318912	TRUE	256	NA	0	0	0	0	0	0	0	0	0	0	0	0.010336644243177576	0	0	0	0	0	0	0	0	0	0	0	0	0	0	0	0	0	0	0	0	0	0	0	0
chr10	3139055	3140686	-	PITRM1	2	2	2	chr10:3139055-3140686,chr10:3139056-3140686	FALSE	chr10:3139050-3140686	TRUE	1632	chr10:3139050-3140686_PITRM1	0	0	0	0	0	0	0	0	0	0	0	0	0	0	0	0	0	0	0	0	0	0	0	0	0	0	0	0	0	0	0	0	0	0	0.004290043601600743	0
chr10	3145746	3147149	-	PITRM1	1	2	1	chr10:3145746-3147149	FALSE	chr10:3145717-3147149	TRUE	1404	chr10:3145717-3147149_PITRM1	0	0	0	0	0	0	0	0	0	0	0	0	0	0	0	0	0	0	0	0	0	0.00949846382294438	0	0	0	0	0	0	0	0	0	0	0	0	0	0
chr10	3155742	3156929	-	PITRM1	1	2	1	chr10:3155742-3156929	FALSE	chr10:3155730-3156929	TRUE	1188	chr10:3155730-3156929_PITRM1	0	0	0	0.013719846752330143	0	0	0	0	0	0	0	0	0	0	0	0	0	0	0	0	0	0	0	0	0	0	0	0	0	0	0	0	0	0	0	0
chr10	32017376	32018051	-	KIF5B	1	2	1	chr10:32017376-32018051	FALSE	chr10:32017360-32018051	TRUE	676	chr10:32017360-32018051_KIF5B	0	0	0	0	0	0	0	0	0	0	0	0	0	0	0	0	0	0	0.0042058777760183895	0	0	0	0	0	0	0	0	0	0	0	0	0	0	0	0	0
chr10	32035675	32035889	-	KIF5B	1	2	1	chr10:32035675-32035889	FALSE	chr10:32035668-32035889	TRUE	215	chr10:32035668-32035889_KIF5B	0	0	0	0	0	0	0	0	0	0	0	0	0	0	0	0	0	0	0	0	0	0	0	0	0	0	0	0.010668422774402716	0	0	0	0	0	0	0	0
chr10	32036041	32037253	-	KIF5B	1	9	2	chr10:32036041-32037253	FALSE	chr10:32035995-32037253	TRUE	1213	chr10:32035995-32037253_KIF5B	0	0	0.004779729419899918	0	0	0	0	0	0	0	0.04114379439849354	0	0	0	0	0	0	0	0	0	0	0	0	0	0	0	0	0	0	0	0	0	0	0	0	0
chr10	32038857	32039326	-	KIF5B	1	4	1	chr10:32038857-32039326	FALSE	chr10:32038827-32039326	TRUE	470	chr10:32038827-32039326_KIF5B	0	0	0	0	0	0	0	0	0	0	0	0	0	0	0	0	0	0	0.008411755552036779	0	0	0	0	0	0	0	0	0	0	0	0	0	0	0	0	0
chr10	32269159	32271553	-	EPC1	1	2	2	chr10:32269159-32271553	FALSE	chr10:32269136-32271553	TRUE	2395	chr10:32269136-32271553_EPC1	0	0	0	0	0	0	0	0	0	0	0	0	0	0	0	0	0	0	0	0	0	0	0	0	0	0	0	0	0	0	0	0	0	0	0	0.005426090130265448
chr10	32272170	32273013	-	EPC1	2	13	3	chr10:32272170-32273013,chr10:32272198-32273013	TRUE	chr10:32272168-32273013	TRUE	844	chr10:32272168-32273013_EPC1	0	0	0	0	0	0	0	0	0	0	0	0	0	0	0	0	0.00695985888858264	0	0.0042058777760183895	0	0	0	0.07782051023048661	0	0	0	0	0	0	0	0	0	0	0	0	0
chr10	32305432	32305771	-	EPC1	1	3	1	chr10:32305432-32305771	FALSE	chr10:32293738-32305771	TRUE	340	chr10:32293738-32305771_EPC1	0	0	0	0	0	0	0	0	0	0	0	0	0	0	0	0	0	0	0	0.020513689872477467	0	0	0	0	0	0	0	0	0	0	0	0	0	0	0	0
chr10	32462704	32462961	+	CCDC7	1	3	1	chr10:32462704-32462961	FALSE	chr10:32462704-32463016	TRUE	258	chr10:32462704-32463016_CCDC7	0	0	0	0	0	0	0	0	0	0	0	0	0	0	0	0	0	0	0	0	0	0	0	0	0.016902264705150584	0	0	0	0	0	0	0	0	0	0	0
chr10	32910467	32911447	-	ITGB1	2	2	2	chr10:32910467-32911447,chr10:32910480-32911447	TRUE	chr10:32910456-32911447	TRUE	981	chr10:32910456-32911447_ITGB1	0	0	0	0	0	0	0	0	0	0	0	0	0.004705858613268548	0	0	0	0	0	0	0	0	0	0	0	0	0	0.004733595785342641	0	0	0	0	0	0	0	0	0
chr10	32920403	32922256	-	ITGB1	1	6	1	chr10:32920403-32922256	FALSE	chr10:32920386-32922256	TRUE	1854	chr10:32920386-32922256_ITGB1	0	0	0	0	0	0	0	0	0	0	0	0	0	0	0	0	0	0	0	0	0	0	0	0	0	0	0	0	0	0	0	0	0	0	0	0
chr10	32922371	32922639	-	ITGB1	2	8	2	chr10:32922371-32922639,chr10:32922375-32922639	FALSE	chr10:32922347-32922639	TRUE	269	chr10:32922347-32922639_ITGB1	0	0	0	0	0	0.005757433732153647	0	0	0	0	0.030857845798870156	0	0	0	0	0	0	0	0	0	0	0	0	0	0	0	0	0	0	0	0	0	0	0	0	0
chr10	32926132	32928093	-	ITGB1	1	2	1	chr10:32926132-32928093	FALSE	chr10:32926110-32928093	TRUE	1962	chr10:32926110-32928093_ITGB1	0	0	0	0	0	0	0	0	0	0	0	0	0	0	0	0	0	0	0	0	0	0	0	0	0	0	0	0	0	0	0	0.01893374250413134	0	0	0	0
chr10	33185726	33186216	-	NRP1	2	2	2	chr10:33185726-33186216,chr10:33185751-33186216	TRUE	chr10:33185725-33186216	TRUE	491	chr10:33185725-33186216_NRP1	0	0.004604506716202564	0	0	0	0.0028787168660768235	0	0	0	0	0	0	0	0	0	0	0	0	0	0	0	0	0	0	0	0	0	0	0	0	0	0	0	0	0	0
chr10	34399660	34401825	-	PARD3	1	2	1	chr10:34399660-34401825	FALSE	chr10:34399414-34401825	TRUE	2166	chr10:34399414-34401825_PARD3	0	0	0	0.013719846752330143	0	0	0	0	0	0	0	0	0	0	0	0	0	0	0	0	0	0	0	0	0	0	0	0	0	0	0	0	0	0	0	0
chr10	35516624	35519211	+	CCNY	2	3	2	chr10:35516624-35519211,chr10:35516624-35525938	TRUE	chr10:35516624-35525963	TRUE	2588	chr10:35516624-35525963_CCNY	0	0	0	0	0	0.0031945683546518804	0	0	0	0	0	0	0	0	0	0	0	0	0.0042058777760183895	0	0	0	0	0	0	0	0	0	0	0	0	0	0	0	0	0
chr10	362698	363196	-	DIP2C	2	2	2	chr10:362698-363196,chr10:362722-363196	TRUE	chr10:362692-363196	TRUE	499	chr10:362692-363196_DIP2C	0	0	0.004779729419899918	0	0	0	0	0	0.004932285563965152	0	0	0	0	0	0	0	0	0	0	0	0	0	0	0	0	0	0	0	0	0	0	0	0	0	0	0
chr10	3779634	3780105	-	KLF6	3	4	3	chr10:3779596-3780105,chr10:3779634-3780105,chr10:3780036-3780105	TRUE	chr10:3779591-3780105	TRUE	472	chr10:3779591-3780105_KLF6	0.0026363483095932366	0	0	0	0	0	0	0	0	0.0048760250635879986	0	0	0	0	0	0	0	0	0	0	0	0	0	0	0	0	0	0	0	0	0	0	0	0	0	0
chr10	3780197	3781640	-	KLF6	1	2	1	chr10:3780197-3781640	FALSE	chr10:3779591-3781640	TRUE	1444	NA	0	0	0	0	0	0	0	0	0	0	0	0	0	0	0	0	0	0	0	0	0	0	0	0	0	0	0	0	0.013433854026828644	0	0	0	0	0	0	0
chr10	3780273	3781640	-	KLF6	2	26	10	chr10:3780273-3781640,chr10:3780354-3781640	TRUE	chr10:3780230-3781640	TRUE	1368	NA	0	0	0	0	0	0	0	0.008631481499759444	0	0	0	0	0	0	0	0.00462336347381038	0	0	0.0021029388880091948	0	0	0	0	0.009429936037309655	0	0.01318000071962804	0	0.006193981630137041	0	0	0	0.00946687125206567	0.0072257768548309054	0	0	0
chr10	390117	390263	-	DIP2C	1	9	5	chr10:390117-390263	FALSE	chr10:390094-390263	TRUE	147	chr10:390094-390263_DIP2C	0	0	0	0	0	0	0	0	0.004932285563965152	0	0.02057189719924677	0	0	0.0015089081561706662	0	0	0	0	0	0	0.005465024808534768	0	0	0	0	0	0.011514546799067682	0	0	0	0	0	0	0	0	0
chr10	415459	415768	-	DIP2C	2	3	2	chr10:414140-415768,chr10:415459-415768	TRUE	chr10:414111-415768	TRUE	310	chr10:414111-415768_DIP2C	0	0	0	0	0	0	0	0	0	0	0	0	0	0	0	0	0	0	0.0042058777760183895	0	0	0.00474923191147219	0	0	0	0	0	0	0	0	0	0	0	0	0	0
chr10	42817495	42820204	+	BMS1	1	5	1	chr10:42817495-42820204	FALSE	chr10:42817495-42820235	TRUE	2710	chr10:42817495-42820235_BMS1	0.013181741547966183	0	0	0	0	0	0	0	0	0	0	0	0	0	0	0	0	0	0	0	0	0	0	0	0	0	0	0	0	0	0	0	0	0	0	0
chr10	42830423	42830614	+	BMS1	1	2	1	chr10:42830423-42830614	FALSE	chr10:42830423-42830865	TRUE	192	chr10:42830423-42830865_BMS1	0.005272696619186473	0	0	0	0	0	0	0	0	0	0	0	0	0	0	0	0	0	0	0	0	0	0	0	0	0	0	0	0	0	0	0	0	0	0	0
chr10	43111233	43112151	+	RET	1	2	1	chr10:43111233-43112151	FALSE	chr10:43111233-43119701	TRUE	919	NA	0	0	0	0	0	0	0	0	0	0	0	0	0.009411717226537096	0	0	0	0	0	0	0	0	0	0	0	0	0	0	0	0	0	0	0	0	0	0	0
chr10	43196570	43196975	-	RASGEF1A	1	2	1	chr10:43196570-43196975	FALSE	chr10:43196549-43196975	TRUE	406	chr10:43196549-43196975_RASGEF1A	0	0	0	0	0	0	0	0	0	0	0	0	0	0	0	0	0	0	0	0	0.010930049617069537	0	0	0	0	0	0	0	0	0	0	0	0	0	0	0
chr10	43645849	43646063	-	ZNF32	1	2	1	chr10:43645849-43646063	FALSE	chr10:43644802-43646063	TRUE	215	chr10:43644802-43646063_ZNF32	0	0	0	0	0	0	0	0	0	0.009752050127175997	0	0	0	0	0	0	0	0	0	0	0	0	0	0	0	0	0	0	0	0	0	0	0	0	0	0
chr10	44377453	44380832	-	CXCL12	6	9	6	chr10:44377428-44380832,chr10:44377447-44380832,chr10:44377453-44380832,chr10:44377479-44380832,chr10:44377577-44380832,chr10:44378581-44380832	TRUE	chr10:44373091-44380832	TRUE	3380	NA	0	0	0	0	0	0	0	0	0	0	0	0.005168322121588788	0	0	0	0.0012094539922370953	0	0	0.0021029388880091948	0	0	0	0	0	0	0.013810301750397746	0	0	0	0	0.009134132136328457	0	0	0.0044607117283245274	0	0
chr10	44978056	44978617	-	DEPP1	1	3	1	chr10:44978056-44978617	FALSE	chr10:44978056-44978617	FALSE	562	chr10:44978220-44978617_DEPP1	0	0	0	0	0	0	0	0	0	0	0	0	0	0	0	0	0	0	0	0	0	0	0	0	0	0	0	0	0	0	0	0.03637679109315725	0	0	0	0
chr10	45727540	45728209	+	WASHC2C	1	2	1	chr10:45727540-45728209	FALSE	chr10:45727540-45728861	TRUE	670	chr10:45727540-45728861_WASHC2C	0	0	0	0	0	0	0	0	0	0	0	0	0	0	0	0	0	0	0	0	0	0	0	0	0.011268176470100389	0	0	0	0	0	0	0	0	0	0	0
chr10	45853336	45853654	-	AGAP4	2	3	2	chr10:45853336-45853654,chr10:45853412-45853654	TRUE	chr10:45848913-45853654	TRUE	319	NA	0.0029606186179443263	0	0.004779729419899918	0	0	0	0	0	0	0	0	0	0	0	0	0	0	0	0	0	0	0	0	0	0	0	0	0	0	0	0	0	0	0	0	0
chr10	46013665	46014443	-	NCOA4	3	4	3	chr10:46013665-46014443,chr10:46013672-46014443,chr10:46013808-46014443	TRUE	chr10:46013640-46014443	TRUE	779	chr10:46013640-46014443_NCOA4	0.006753005928158636	0	0	0	0.003922113539758771	0	0	0	0	0	0	0	0	0	0	0	0	0	0	0	0	0	0	0	0	0	0	0	0	0	0	0	0	0	0	0
chr10	46584616	46584955	+	SYT15	1	3	2	chr10:46584616-46584955	FALSE	chr10:46584616-46585597	TRUE	340	chr10:46584616-46585597_SYT15	0	0	0.009559458839799835	0	0	0	0	0	0	0	0	0	0	0	0	0	0	0	0.0021029388880091948	0	0	0	0	0	0	0	0	0	0	0	0	0	0	0	0	0
chr10	47478648	47479797	-	ANXA8	1	2	1	chr10:47478648-47479797	FALSE	chr10:47478628-47479797	TRUE	1150	chr10:47478742-47479797_ANXA8	0	0	0	0	0	0	0	0	0	0	0	0	0	0	0	0	0	0	0	0	0	0	0	0	0	0	0	0	0	0	0	0	0	0	0	0
chr10	48401783	48402340	+	MAPK8	1	2	1	chr10:48401783-48402340	FALSE	chr10:48401783-48404851	TRUE	558	chr10:48401783-48404851_MAPK8	0	0	0	0	0	0	0	0	0	0	0	0	0	0	0	0	0	0	0	0	0	0	0	0	0	0	0	0	0	0	0	0	0	0	0	0
chr10	48420321	48421147	+	MAPK8	2	3	2	chr10:48420321-48420847,chr10:48420321-48421147	TRUE	chr10:48420321-48424087	TRUE	827	chr10:48420321-48424087_MAPK8	0	0	0.004779729419899918	0.013719846752330143	0	0	0	0	0	0	0	0	0	0	0	0	0	0	0	0	0	0	0	0	0	0	0	0	0	0	0	0	0	0	0	0
chr10	48426505	48426937	+	MAPK8	1	2	1	chr10:48426505-48426937	FALSE	chr10:48426505-48427079	TRUE	433	chr10:48426505-48427079_MAPK8	0	0	0	0	0	0	0	0	0	0	0	0	0	0	0	0	0	0	0	0	0	0.00949846382294438	0	0	0	0	0	0	0	0	0	0	0	0	0	0
chr10	48478753	48479042	-	ARHGAP22	1	2	1	chr10:48478753-48479042	FALSE	chr10:48455135-48479042	TRUE	290	NA	0	0	0	0	0	0	0	0	0	0	0	0	0	0	0	0.004302813790655889	0	0	0	0	0	0	0	0	0	0	0	0	0	0	0	0	0	0	0	0
chr10	49473611	49474026	-	ERCC6	1	2	1	chr10:49473611-49474026	FALSE	chr10:49473588-49474026	TRUE	416	chr10:49473588-49474026_ERCC6	0	0	0.009559458839799835	0	0	0	0	0	0	0	0	0	0	0	0	0	0	0	0	0	0	0	0	0	0	0	0	0	0	0	0	0	0	0	0	0
chr10	49482869	49483345	-	ERCC6	2	3	2	chr10:49482865-49483345,chr10:49482869-49483345	FALSE	chr10:49482864-49483345	TRUE	477	chr10:49482864-49483345_ERCC6	0	0	0	0	0	0.0028787168660768235	0.010230317909277397	0	0	0	0	0	0	0	0	0	0	0	0	0	0	0	0	0	0	0	0	0	0	0	0	0	0	0	0	0
chr10	4968387	4968555	+	AKR1C1	2	3	2	chr10:4968387-4968553,chr10:4968387-4968555	FALSE	chr10:4968387-4968821	TRUE	169	chr10:4968387-4968821_AKR1C1	0.005272696619186473	0	0	0	0	0	0	0	0	0.0048760250635879986	0	0	0	0	0	0	0	0	0	0	0	0	0	0	0	0	0	0	0	0	0	0	0	0	0	0
chr10	49744144	49744649	-	OGDHL	2	2	2	chr10:49744144-49744649,chr10:49744190-49744649	TRUE	chr10:49744123-49744649	TRUE	506	chr10:49744123-49744649_OGDHL	0.0014803093089721631	0	0	0	0	0	0	0	0	0	0	0	0	0	0	0.00231168173690519	0	0	0	0	0	0	0	0	0	0	0	0	0	0	0	0	0	0	0	0
chr10	49744779	49745343	-	OGDHL	4	10	7	chr10:49744779-49745343,chr10:49744780-49745343,chr10:49744781-49745343,chr10:49744782-49745343	FALSE	chr10:49744753-49745343	TRUE	565	chr10:49744753-49745343_OGDHL	0.0014803093089721631	0	0	0.013719846752330143	0	0	0	0	0	0	0	0	0	0	0	0	0	0	0.0021029388880091948	0.01367579324831831	0.011938197242202419	0	0	0	0	0	0	0	0	0	0	0.012125597031052418	0	0	0.004290043601600743	0
chr10	49745521	49745797	-	OGDHL	2	8	1	chr10:49745520-49745797,chr10:49745521-49745797	FALSE	chr10:49745497-49745797	TRUE	277	chr10:49745497-49745797_OGDHL	0	0	0	0	0	0	0	0	0	0	0	0	0	0	0	0	0	0	0	0	0.04372019846827815	0	0	0	0	0	0	0	0	0	0	0	0	0	0	0
chr10	4999018	4999199	-	AKR1C2	1	2	1	chr10:4999018-4999199	FALSE	chr10:4998748-4999199	TRUE	182	chr10:4998748-4999199_AKR1C2	0	0	0	0	0	0	0	0	0	0	0	0	0	0	0	0	0	0	0	0	0	0	0	0	0	0	0	0	0	0	0	0.01893374250413134	0	0	0	0
chr10	50069712	50078650	+	WASHC2A	1	2	1	chr10:50069712-50078650	FALSE	chr10:50069712-50078674	TRUE	8939	NA	0	0	0	0	0	0	0	0	0	0	0	0	0	0	0	0	0	0	0	0	0	0	0	0	0	0	0	0.010668422774402716	0	0	0	0	0	0	0	0
chr10	50078693	50080907	+	WASHC2A	1	4	1	chr10:50078693-50080907	FALSE	chr10:50078693-50085496	TRUE	2215	NA	0	0	0	0	0	0	0	0	0	0	0	0	0	0	0	0	0	0	0	0	0	0	0	0	0	0	0	0	0	0	0	0	0	0	0	0
chr10	50093387	50093834	+	WASHC2A	1	2	1	chr10:50093387-50093834	FALSE	chr10:50093387-50093859	TRUE	448	chr10:50093387-50093859_WASHC2A	0	0	0	0.013719846752330143	0	0	0	0	0	0	0	0	0	0	0	0	0	0	0	0	0	0	0	0	0	0	0	0	0	0	0	0	0	0	0	0
chr10	50119770	50120112	+	WASHC2A	1	6	1	chr10:50119770-50120112	FALSE	chr10:50119770-50125112	TRUE	343	chr10:50119770-50125112_WASHC2A	0	0	0	0	0	0	0	0	0	0	0	0	0	0	0	0	0	0	0	0	0	0	0	0	0	0	0	0	0	0	0	0	0	0	0	0
chr10	50310919	50311261	-	SGMS1	1	2	1	chr10:50310919-50311261	FALSE	chr10:50308149-50311261	TRUE	343	chr10:50308149-50311261_SGMS1	0	0	0	0	0	0	0	0	0	0	0	0	0	0	0	0	0	0	0	0	0	0	0	0	0	0.008778520645456532	0	0	0	0	0	0	0	0	0	0
chr10	5102651	5105577	+	AKR1C3	1	2	1	chr10:5102651-5105577	FALSE	chr10:5102651-5105594	TRUE	2927	chr10:5102651-5105594_AKR1C3	0	0	0	0	0	0.006389136709303761	0	0	0	0	0	0	0	0	0	0	0	0	0	0	0	0	0	0	0	0	0	0	0	0	0	0	0	0	0	0
chr10	52314678	52314896	+	DKK1	2	4	2	chr10:52314678-52314896,chr10:52314678-52314904	FALSE	chr10:52314678-52314922	TRUE	219	chr10:52314678-52314922_DKK1	0	0	0	0.006859923376165072	0	0	0	0	0	0	0	0	0.014117575839805647	0	0	0	0	0	0	0	0	0	0	0	0	0	0	0	0	0	0	0	0	0	0	0
chr10	5452526	5452838	+	NET1	2	8	2	chr10:5452526-5452829,chr10:5452526-5452838	FALSE	chr10:5452526-5452857	TRUE	313	chr10:5452526-5452857_NET1	0	0	0	0	0	0	0	0	0	0	0	0	0	0	0	0	0	0	0	0.020513689872477467	0	0	0	0	0	0	0	0	0	0	0	0	0	0	0.016243407012258015	0
chr10	5454523	5454912	+	NET1	2	11	2	chr10:5454523-5454912,chr10:5454523-5454921	FALSE	chr10:5454523-5454947	TRUE	390	chr10:5454523-5454947_NET1	0	0	0	0	0	0	0	0	0	0	0	0	0	0	0	0	0	0	0	0	0	0.0609098123027588	0	0	0	0	0.005757273399533841	0	0	0	0	0	0	0	0	0
chr10	5640326	5640695	-	ASB13	1	11	1	chr10:5640326-5640695	FALSE	chr10:5639372-5640695	TRUE	370	NA	0	0	0	0	0	0	0	0	0	0	0	0	0	0	0	0	0	0	0	0	0	0	0	0	0	0	0	0	0	0	0	0	0	0	0	0
chr10	5709664	5711968	+	TASOR2	2	5	2	chr10:5709664-5711313,chr10:5709664-5711968	TRUE	chr10:5709664-5712393	TRUE	2305	chr10:5709664-5712393_TASOR2	0	0.004604506716202564	0	0	0	0	0	0	0	0	0	0	0	0	0	0	0	0	0	0	0	0.01899692764588876	0	0	0	0	0	0	0	0	0	0	0	0	0	0
chr10	5723778	5724313	+	TASOR2	2	4	2	chr10:5723778-5723911,chr10:5723778-5724313	TRUE	chr10:5723778-5724429	TRUE	536	chr10:5723778-5724429_TASOR2	0	0	0	0	0	0	0.010230317909277397	0	0	0	0	0	0.009411717226537096	0	0	0	0	0	0	0	0	0	0	0	0	0	0	0	0	0	0	0	0	0	0	0
chr10	5740498	5742070	+	TASOR2	1	2	1	chr10:5740498-5742070	FALSE	chr10:5740498-5742096	TRUE	1573	chr10:5740498-5742096_TASOR2	0	0	0.009559458839799835	0	0	0	0	0	0	0	0	0	0	0	0	0	0	0	0	0	0	0	0	0	0	0	0	0	0	0	0	0	0	0	0	0
chr10	5756739	5757516	+	TASOR2	2	2	2	chr10:5756739-5756959,chr10:5756739-5757516	TRUE	chr10:5756739-5757519	TRUE	778	chr10:5756739-5757519_TASOR2	0	0	0	0	0.003922113539758771	0	0	0	0	0	0	0	0	0	0	0	0	0	0	0	0	0	0	0	0	0	0	0	0	0	0	0	0.005089295662041127	0	0	0
chr10	5761472	5761671	+	TASOR2	1	10	1	chr10:5761472-5761671	FALSE	chr10:5761472-5762531	TRUE	200	chr10:5761472-5762531_TASOR2	0	0	0	0	0	0	0	0	0	0	0	0	0	0	0	0	0	0	0	0	0	0	0	0	0	0	0	0	0	0	0	0	0	0.03974215101658117	0	0
chr10	58363687	58364743	+	UBE2D1	2	2	2	chr10:58363687-58364044,chr10:58363687-58364743	TRUE	chr10:58363687-58364770	TRUE	1057	chr10:58363687-58364770_UBE2D1	0.0014803093089721631	0	0	0	0	0	0	0	0	0	0	0	0	0	0	0	0	0	0	0	0	0	0	0	0	0	0	0.006193981630137041	0	0	0	0	0	0	0	0
chr10	58368017	58368703	+	UBE2D1	6	10	8	chr10:58368017-58368696,chr10:58368017-58368697,chr10:58368017-58368698,chr10:58368017-58368699,chr10:58368017-58368703,chr10:58368017-58368707	TRUE	chr10:58368017-58368719	TRUE	687	chr10:58368017-58368719_UBE2D1	0.0014803093089721631	0	0	0	0.003922113539758771	0.0031945683546518804	0	0	0	0.0048760250635879986	0	0	0.004705858613268548	0	0	0	0	0	0	0	0	0	0	0	0	0	0	0	0	0	0	0.01893374250413134	0	0	0	0
chr10	58793616	58796305	+	BICC1	1	2	1	chr10:58793616-58796305	FALSE	chr10:58793616-58796339	TRUE	2690	chr10:58793616-58796339_BICC1	0	0	0	0	0	0	0	0	0	0	0	0	0	0	0	0	0	0	0	0	0	0	0	0.01145787057858534	0	0	0	0	0	0	0	0	0	0	0	0
chr10	58799253	58800187	+	BICC1	1	2	1	chr10:58799253-58800187	FALSE	chr10:58799253-58800193	TRUE	935	chr10:58799253-58800193_BICC1	0	0	0	0	0	0	0	0	0	0	0	0	0	0	0	0	0	0	0	0	0	0	0	0	0	0.008786667146418693	0	0	0	0	0	0	0	0	0	0
chr10	58800327	58800859	+	BICC1	2	8	3	chr10:58800327-58800857,chr10:58800327-58800859	FALSE	chr10:58800327-58800889	TRUE	533	chr10:58800327-58800889_BICC1	0	0.004604506716202564	0	0	0	0	0	0	0	0	0	0	0	0	0	0	0	0	0	0.041027379744954934	0	0.00474923191147219	0	0	0	0	0	0	0	0	0	0	0	0	0	0
chr10	58820469	58823195	+	BICC1	1	7	1	chr10:58820469-58823195	FALSE	chr10:58820469-58828760	TRUE	2727	chr10:58820469-58828760_BICC1	0	0	0	0	0	0	0	0	0	0	0	0	0	0	0	0	0	0	0	0.04786527636911409	0	0	0	0	0	0	0	0	0	0	0	0	0	0	0	0
chr10	5903176	5905958	+	FBH1	1	3	2	chr10:5903176-5905958	FALSE	chr10:5903176-5906036	TRUE	2783	chr10:5903176-5906036_FBH1	0	0	0	0	0	0	0	0.004315740749879722	0	0	0	0	0	0	0	0	0	0	0	0	0	0	0	0	0	0	0	0.017435916034207872	0	0	0	0	0	0	0	0
chr10	5909295	5910908	+	FBH1	1	2	1	chr10:5909295-5910908	FALSE	chr10:5909295-5910937	TRUE	1614	chr10:5909295-5910937_FBH1	0	0	0	0	0	0	0	0	0	0	0	0	0	0	0.011565437543430748	0	0	0	0	0	0	0	0	0	0	0	0	0	0	0	0	0	0	0	0	0
chr10	5913840	5914173	+	FBH1	5	8	5	chr10:5913840-5914102,chr10:5913840-5914109,chr10:5913840-5914116,chr10:5913840-5914134,chr10:5913840-5914173	TRUE	chr10:5913840-5914177	TRUE	334	chr10:5913840-5914177_FBH1	0	0	0	0	0	0	0	0	0	0	0	0	0	0	0	0	0	0	0.0042058777760183895	0	0.005465024808534768	0	0	0.011594550264555173	0	0	0	0	0	0	0	0	0	0	0.004290043601600743	0
chr10	59234501	59236333	+	PHYHIPL	2	3	3	chr10:59234501-59236333,chr10:59234501-59236338	FALSE	chr10:59234501-59236482	TRUE	1833	chr10:59234501-59236482_PHYHIPL	0	0	0	0	0.003922113539758771	0	0	0	0	0.0048760250635879986	0	0	0	0	0.005782718771715374	0	0	0	0	0	0	0	0	0	0	0	0	0	0	0	0	0	0	0	0	0
chr10	5960770	5963742	-	IL15RA	1	5	1	chr10:5960770-5963742	FALSE	chr10:5960568-5963742	TRUE	2973	chr10:5960568-5963742_IL15RA	0	0	0	0	0	0	0	0	0	0	0	0	0	0	0	0.011558408684525949	0	0	0	0	0	0	0	0	0	0	0	0	0	0	0	0	0	0	0	0
chr10	59737242	59738458	-	MRLN	1	5	2	chr10:59737242-59738458	FALSE	chr10:59737221-59738458	TRUE	1217	chr10:59737221-59738458_MRLN	0	0	0	0	0	0	0	0	0	0	0	0	0	0	0	0.0012094539922370953	0	0	0	0.02735158649663662	0	0	0	0	0	0	0	0	0	0	0	0	0	0	0	0
chr10	60049890	60051474	-	ANK3	1	2	1	chr10:60049890-60051474	FALSE	chr10:60044349-60051474	TRUE	1585	chr10:60044349-60051474_ANK3	0	0	0	0	0	0.006389136709303761	0	0	0	0	0	0	0	0	0	0	0	0	0	0	0	0	0	0	0	0	0	0	0	0	0	0	0	0	0	0
chr10	60082177	60082614	-	ANK3	6	40	7	chr10:60082175-60082614,chr10:60082177-60082614,chr10:60082178-60082614,chr10:60082180-60082614,chr10:60082233-60082614,chr10:60082240-60082614	TRUE	chr10:60082177-60082614	FALSE	438	chr10:60082177-60082614_ANK3	0	0	0.014339188259699752	0.020579770128495215	0.0666759301758991	0	0	0	0.009864571127930304	0.009752050127175997	0	0	0.009411717226537096	0	0.06360990648886912	0	0	0	0	0	0	0	0	0	0	0	0	0	0	0	0	0	0	0	0	0
chr10	60137354	60138963	-	ANK3	3	60	7	chr10:60137354-60138963,chr10:60137355-60138963,chr10:60137365-60138963	TRUE	chr10:60137354-60138963	FALSE	1610	NA	0	0	0.028678376519399505	0.0480194636331555	0.08236438433493419	0	0	0	0.07398428345947727	0.0048760250635879986	0	0	0	0	0.023130875086861496	0	0	0	0	0.041027379744954934	0	0	0	0	0	0	0	0	0	0	0	0	0	0	0	0
chr10	6019530	6019869	-	IL2RA	3	8	1	chr10:6019527-6019869,chr10:6019528-6019869,chr10:6019530-6019869	FALSE	chr10:6019500-6019869	TRUE	340	chr10:6019500-6019869_IL2RA	0	0	0	0	0	0	0	0	0	0	0	0	0	0	0	0	0	0	0	0	0.04372019846827815	0	0	0	0	0	0	0	0	0	0	0	0	0	0	0
chr10	60784862	60785634	+	CDK1	1	5	1	chr10:60784862-60785634	FALSE	chr10:60784862-60785663	TRUE	773	chr10:60784862-60785663_CDK1	0.013181741547966183	0	0	0	0	0	0	0	0	0	0	0	0	0	0	0	0	0	0	0	0	0	0	0	0	0	0	0	0	0	0	0	0	0	0	0
chr10	60889216	60892809	-	RHOBTB1	1	5	1	chr10:60889216-60892809	FALSE	chr10:60889186-60892809	TRUE	3594	chr10:60889186-60892809_RHOBTB1	0	0	0	0	0	0	0	0	0	0	0	0	0	0	0	0	0	0	0.010514694440045972	0	0	0	0	0	0	0	0	0	0	0	0	0	0	0	0	0
chr10	60941890	60943970	-	RHOBTB1	2	2	2	chr10:60941890-60943970,chr10:60943689-60943970	TRUE	chr10:60941855-60943970	TRUE	2081	chr10:60941855-60943970_RHOBTB1	0	0	0	0	0	0.0028787168660768235	0	0	0	0	0	0.005168322121588788	0	0	0	0	0	0	0	0	0	0	0	0	0	0	0	0	0	0	0	0	0	0	0	0
chr10	6110128	6112206	+	RBM17	1	2	1	chr10:6110128-6112206	FALSE	chr10:6110128-6112209	TRUE	2079	chr10:6110128-6112209_RBM17	0	0	0	0	0	0	0	0	0	0	0	0	0	0	0	0	0.01391971777716528	0	0	0	0	0	0	0	0	0	0	0	0	0	0	0	0	0	0	0
chr10	6216192	6216688	+	PFKFB3	4	9	3	chr10:6216192-6216456,chr10:6216192-6216688,chr10:6216192-6216695,chr10:6216192-6216696	TRUE	chr10:6216192-6216705	TRUE	497	chr10:6216192-6216705_PFKFB3	0	0	0	0	0	0	0.025575794773193494	0	0.014796856691895455	0.0048760250635879986	0	0	0	0	0	0	0	0	0	0	0	0	0	0	0	0	0	0	0	0	0	0	0	0	0	0
chr10	6219694	6220627	+	PFKFB3	3	3	3	chr10:6219694-6220611,chr10:6219694-6220625,chr10:6219694-6220627	TRUE	chr10:6219694-6220657	TRUE	934	chr10:6219694-6220657_PFKFB3	0	0	0	0	0.003922113539758771	0	0	0	0	0	0	0.005168322121588788	0	0	0	0.0012094539922370953	0	0	0	0	0	0	0	0	0	0	0	0	0	0	0	0	0	0	0	0
chr10	6226366	6226666	+	PFKFB3	1	5	1	chr10:6226366-6226666	FALSE	chr10:6226366-6228195	TRUE	301	chr10:6226366-6228195_PFKFB3	0	0	0	0	0	0	0	0	0	0	0	0	0	0	0	0	0	0	0	0	0	0	0	0	0	0	0	0	0	0	0	0	0	0	0	0
chr10	63168135	63168434	-	JMJD1C	1	13	7	chr10:63168135-63168434	FALSE	chr10:63168135-63168434	FALSE	300	chr10:63168135-63168434_JMJD1C	0	0	0	0	0.007844227079517542	0	0	0	0.014796856691895455	0.0048760250635879986	0	0	0	0	0.005782718771715374	0	0	0	0.0042058777760183895	0	0	0	0	0	0	0.013167780968184798	0	0	0	0	0	0	0	0	0	0
chr10	63185129	63185562	-	JMJD1C	2	5	2	chr10:63184759-63185562,chr10:63185129-63185562	TRUE	chr10:63184739-63185562	TRUE	434	chr10:63184739-63185562_JMJD1C	0.0059212372358886526	0	0	0	0	0.0028787168660768235	0	0	0	0	0	0	0	0	0	0	0	0	0	0	0	0	0	0	0	0	0	0	0	0	0	0	0	0	0	0
chr10	63192787	63192937	-	JMJD1C	1	4	2	chr10:63192787-63192937	FALSE	chr10:63191109-63192937	TRUE	151	chr10:63191109-63192937_JMJD1C	0	0	0.004779729419899918	0	0	0	0	0	0	0	0	0	0.014117575839805647	0	0	0	0	0	0	0	0	0	0	0	0	0	0	0	0	0	0	0	0	0	0	0
chr10	63197566	63198512	-	JMJD1C	1	3	1	chr10:63197566-63198512	FALSE	chr10:63197564-63198512	TRUE	947	chr10:63197564-63198512_JMJD1C	0	0	0	0	0.011766340619276313	0	0	0	0	0	0	0	0	0	0	0	0	0	0	0	0	0	0	0	0	0	0	0	0	0	0	0	0	0	0	0
chr10	63264765	63268662	-	JMJD1C	2	2	2	chr10:63264765-63268662,chr10:63264790-63268662	TRUE	chr10:63264765-63268662	FALSE	3898	chr10:63264765-63268662_JMJD1C	0	0	0	0	0.003922113539758771	0	0	0	0	0	0	0	0	0	0	0.0012094539922370953	0	0	0	0	0	0	0	0	0	0	0	0	0	0	0	0	0	0	0	0
chr10	63599284	63599669	+	REEP3	5	9	3	chr10:63599284-63599611,chr10:63599284-63599615,chr10:63599284-63599618,chr10:63599284-63599619,chr10:63599284-63599669	TRUE	chr10:63599284-63599669	FALSE	386	chr10:63599284-63610186_REEP3	0	0	0	0	0.003922113539758771	0	0	0	0.03452599894775606	0	0	0	0	0	0.005782718771715374	0	0	0	0	0	0	0	0	0	0	0	0	0	0	0	0	0	0	0	0	0
chr10	67908126	67909224	+	SIRT1	3	10	4	chr10:67908126-67909223,chr10:67908126-67909224,chr10:67908126-67909225	FALSE	chr10:67908126-67909255	TRUE	1099	chr10:67908126-67909255_SIRT1	0	0	0	0	0.019610567698793855	0	0	0	0.014796856691895455	0	0	0	0	0	0	0	0	0	0	0	0	0	0	0	0	0	0	0.005334211387201358	0	0	0.0045670660681642284	0	0	0	0	0
chr10	67923140	67925084	-	HERC4	2	2	2	chr10:67923140-67925084,chr10:67923142-67925084	FALSE	chr10:67923140-67925084	FALSE	1945	chr10:67923140-67925084_HERC4	0	0	0	0	0	0.0028787168660768235	0	0	0	0	0	0	0.004705858613268548	0	0	0	0	0	0	0	0	0	0	0	0	0	0	0	0	0	0	0	0	0	0	0
chr10	67991202	67992198	-	HERC4	1	2	1	chr10:67991202-67992198	FALSE	chr10:67991200-67992198	TRUE	997	chr10:67991200-67992198_HERC4	0	0	0	0	0	0	0	0	0	0	0	0	0	0	0	0	0	0	0	0	0.010930049617069537	0	0	0	0	0	0	0	0	0	0	0	0	0	0	0
chr10	68032870	68033964	-	HERC4	2	2	2	chr10:68032870-68033964,chr10:68033764-68033964	TRUE	chr10:68032870-68033964	FALSE	1095	chr10:68032870-68033964_HERC4	0	0	0	0.006859923376165072	0	0	0	0	0	0	0	0.005168322121588788	0	0	0	0	0	0	0	0	0	0	0	0	0	0	0	0	0	0	0	0	0	0	0	0
chr10	68284384	68285347	-	PBLD	1	5	2	chr10:68284384-68285347	FALSE	chr10:68284290-68285347	TRUE	964	NA	0.0059212372358886526	0	0	0	0	0	0	0	0	0.0048760250635879986	0	0	0	0	0	0	0	0	0	0	0	0	0	0	0	0	0	0	0	0	0	0	0	0	0	0
chr10	68337997	68338471	+	HNRNPH3	2	7	4	chr10:68337997-68338149,chr10:68337997-68338471	TRUE	chr10:68337997-68338502	TRUE	475	chr10:68337997-68338502_HNRNPH3	0	0	0.004779729419899918	0	0	0	0	0	0.014796856691895455	0	0	0.010336644243177576	0	0	0	0.0021514068953279444	0	0	0	0	0	0	0	0	0	0	0	0	0	0	0	0	0	0	0	0
chr10	68338643	68339136	+	HNRNPH3	2	3	2	chr10:68338643-68339122,chr10:68338643-68339136	TRUE	chr10:68338643-68339139	TRUE	494	NA	0	0	0	0	0	0	0	0	0	0	0	0	0	0	0.005782718771715374	0	0	0	0	0	0	0	0	0	0	0	0	0	0	0	0.010912740288174043	0	0	0	0	0
chr10	68339556	68341151	+	HNRNPH3	2	2	2	chr10:68339556-68341150,chr10:68339556-68341151	FALSE	chr10:68339556-68341173	TRUE	1596	chr10:68339556-68341173_HNRNPH3	0	0	0	0	0	0	0	0	0	0	0	0	0	0	0	0	0	0	0	0	0	0	0	0	0	0	0	0	0	0	0	0	0	0	0	0
chr10	68341310	68341540	+	HNRNPH3	3	6	4	chr10:68341310-68341540,chr10:68341310-68341548,chr10:68341310-68341554	TRUE	chr10:68341310-68341584	TRUE	231	chr10:68341310-68341584_HNRNPH3	0	0	0	0	0.003922113539758771	0	0	0	0.004932285563965152	0.0048760250635879986	0	0	0	0	0.017348156315146124	0	0	0	0	0	0	0	0	0	0	0	0	0	0	0	0	0	0	0	0	0
chr10	68363687	68363983	-	RUFY2	3	3	3	chr10:68363687-68363983,chr10:68363695-68363983,chr10:68363748-68363983	TRUE	chr10:68363685-68363983	TRUE	297	chr10:68363685-68363983_RUFY2	0	0	0.004779729419899918	0.006859923376165072	0.003922113539758771	0	0	0	0	0	0	0	0	0	0	0	0	0	0	0	0	0	0	0	0	0	0	0	0	0	0	0	0	0	0	0
chr10	68378671	68379423	-	RUFY2	1	10	4	chr10:68378671-68379423	FALSE	chr10:68378671-68379423	FALSE	753	chr10:68378671-68379423_RUFY2	0	0	0.009559458839799835	0.006859923376165072	0.007844227079517542	0	0	0	0.02466142781982576	0	0	0	0	0	0	0	0	0	0	0	0	0	0	0	0	0	0	0	0	0	0	0	0	0	0	0
chr10	68394140	68394327	-	RUFY2	1	2	1	chr10:68394140-68394327	FALSE	chr10:68394137-68394327	TRUE	188	chr10:68394137-68394327_RUFY2	0	0	0	0	0	0	0	0	0.009864571127930304	0	0	0	0	0	0	0	0	0	0	0	0	0	0	0	0	0	0	0	0	0	0	0	0	0	0	0
chr10	68478846	68479790	-	SLC25A16	1	3	2	chr10:68478846-68479790	FALSE	chr10:68478804-68479790	TRUE	945	NA	0	0	0	0	0	0	0	0	0	0	0	0	0	0	0	0.00462336347381038	0	0	0	0	0	0	0	0	0.005634088235050194	0	0	0	0	0	0	0	0	0	0	0
chr10	68673046	68673400	+	TET1	1	3	1	chr10:68673046-68673400	FALSE	chr10:68673046-68681398	TRUE	355	chr10:68673046-68681398_TET1	0	0	0	0	0	0	0	0	0	0	0	0	0	0	0	0	0	0	0	0	0	0	0	0	0	0	0	0	0	0	0.015861778013105468	0	0	0	0	0
chr10	68749266	68749510	+	CCAR1	1	10	2	chr10:68749266-68749510	FALSE	chr10:68749266-68749523	TRUE	245	chr10:68749266-68749523_CCAR1	0	0	0	0	0.011766340619276313	0	0	0	0	0	0	0	0	0	0.04047903140200761	0	0	0	0	0	0	0	0	0	0	0	0	0	0	0	0	0	0	0	0	0
chr10	68749686	68749925	+	CCAR1	1	11	4	chr10:68749686-68749925	FALSE	chr10:68749686-68753851	TRUE	240	chr10:68749686-68753851_CCAR1	0	0	0	0	0	0	0	0	0	0	0	0	0	0.0030178163123413325	0	0	0	0	0	0	0	0	0	0.005797275132277587	0	0	0	0	0	0	0.0045670660681642284	0	0	0.031224982098271695	0	0
chr10	68956313	68959768	+	DDX21	1	2	1	chr10:68956313-68959768	FALSE	chr10:68956313-68959805	TRUE	3456	NA	0.0029606186179443263	0	0	0	0	0	0	0	0	0	0	0	0	0	0	0	0	0	0	0	0	0	0	0	0	0	0	0	0	0	0	0	0	0	0	0
chr10	68970351	68971887	+	DDX21	1	2	1	chr10:68970351-68971887	FALSE	chr10:68970351-68971890	TRUE	1537	chr10:68970351-68971890_DDX21	0	0	0	0	0	0	0	0	0	0	0	0	0	0	0	0	0	0	0	0	0	0	0	0	0	0	0	0.010668422774402716	0	0	0	0	0	0	0	0
chr10	68977689	68978789	+	DDX21	1	3	1	chr10:68977689-68978789	FALSE	chr10:68977689-68978841	TRUE	1101	chr10:68977689-68978841_DDX21	0	0	0	0	0	0	0	0	0	0	0	0	0	0	0	0	0	0	0	0	0	0	0	0	0	0	0	0	0	0	0	0	0	0	0	0
chr10	69170370	69170897	+	VPS26A	1	3	1	chr10:69170370-69170897	FALSE	chr10:69170370-69171155	TRUE	528	NA	0	0	0	0	0	0	0	0	0.014796856691895455	0	0	0	0	0	0	0	0	0	0	0	0	0	0	0	0	0	0	0	0	0	0	0	0	0	0	0
chr10	69180563	69181118	+	SUPV3L1	1	2	1	chr10:69180563-69181118	FALSE	chr10:69180563-69182519	TRUE	556	chr10:69180563-69185986_SUPV3L1	0	0	0	0	0	0	0	0	0	0	0	0	0	0	0	0	0	0	0	0.01367579324831831	0	0	0	0	0	0	0	0	0	0	0	0	0	0	0	0
chr10	69191767	69193801	+	SUPV3L1	1	3	1	chr10:69191767-69193801	FALSE	chr10:69191767-69195187	TRUE	2035	chr10:69191767-69195187_SUPV3L1	0	0	0	0	0	0	0	0	0.014796856691895455	0	0	0	0	0	0	0	0	0	0	0	0	0	0	0	0	0	0	0	0	0	0	0	0	0	0	0
chr10	69239138	69240640	+	HKDC1	1	5	1	chr10:69239138-69240640	FALSE	chr10:69239138-69240651	TRUE	1503	chr10:69239138-69240651_HKDC1	0	0	0	0	0	0	0	0	0	0	0	0	0	0	0	0	0	0	0	0	0	0	0	0	0	0	0	0	0	0	0	0	0.028218567478778225	0	0	0
chr10	70143999	70145420	-	TYSND1	2	4	2	chr10:70143999-70145420,chr10:70145115-70145420	TRUE	chr10:70143973-70145420	TRUE	1422	chr10:70143973-70145420_TYSND1	0	0	0	0	0	0	0	0	0	0.009752050127175997	0	0	0	0	0	0	0	0	0	0	0.010930049617069537	0	0	0	0	0	0	0	0	0	0	0	0	0	0	0
chr10	70157424	70157763	-	SAR1A	1	6	1	chr10:70157424-70157763	FALSE	chr10:70155125-70157763	TRUE	340	NA	0	0	0	0	0	0	0	0	0	0	0	0	0	0	0	0	0	0.03271214692791641	0	0	0	0	0	0	0	0	0	0	0	0	0	0	0	0	0	0
chr10	70204981	70206263	-	PPA1	1	5	1	chr10:70204981-70206263	FALSE	chr10:70204916-70206263	TRUE	1283	chr10:70204916-70206263_PPA1	0	0	0	0	0	0	0	0	0	0	0	0	0	0	0	0	0	0	0	0	0	0	0	0	0	0	0	0	0	0	0	0	0	0	0	0
chr10	70214626	70217811	-	PPA1	1	7	3	chr10:70214626-70217811	FALSE	chr10:70214587-70217811	TRUE	3186	chr10:70214587-70217811_PPA1	0	0	0	0	0	0	0	0	0.004932285563965152	0	0	0.005168322121588788	0	0	0	0	0	0	0	0	0	0	0	0	0	0	0	0	0	0	0	0	0	0	0.016243407012258015	0
chr10	70868434	70869789	+	SGPL1	1	2	1	chr10:70868434-70869789	FALSE	chr10:70868434-70869791	TRUE	1356	chr10:70868434-70869791_SGPL1	0	0	0	0	0	0	0	0	0	0	0	0.010336644243177576	0	0	0	0	0	0	0	0	0	0	0	0	0	0	0	0	0	0	0	0	0	0	0	0
chr10	70873590	70875398	+	SGPL1	1	2	1	chr10:70873590-70875398	FALSE	chr10:70873590-70875401	TRUE	1809	chr10:70873590-70875401_SGPL1	0	0	0	0	0.007844227079517542	0	0	0	0	0	0	0	0	0	0	0	0	0	0	0	0	0	0	0	0	0	0	0	0	0	0	0	0	0	0	0
chr10	71285430	71286666	+	UNC5B	1	2	1	chr10:71285430-71286666	FALSE	chr10:71285430-71286688	TRUE	1237	chr10:71285430-71286688_UNC5B	0	0	0	0	0	0	0	0	0	0	0	0	0	0	0	0	0	0	0	0	0	0	0	0	0	0	0	0	0	0	0	0	0	0	0	0
chr10	71287766	71288546	+	UNC5B	3	47	14	chr10:71287766-71288546,chr10:71287766-71288547,chr10:71287766-71288548	FALSE	chr10:71287766-71288567	TRUE	781	chr10:71287766-71288567_UNC5B	0	0	0	0.027439693504660287	0	0	0	0	0	0	0	0	0	0	0	0.004302813790655889	0	0	0	0	0.06658844532755011	0	0	0	0	0	0	0	0.0788647141458946	0	0	0	0.005089295662041127	0	0	0.005426090130265448
chr10	71351789	71352566	+	SLC29A3	1	3	1	chr10:71351789-71352566	FALSE	chr10:71351789-71352566	FALSE	778	chr10:71351789-71356080_SLC29A3	0	0	0	0	0.011766340619276313	0	0	0	0	0	0	0	0	0	0	0	0	0	0	0	0	0	0	0	0	0	0	0	0	0	0	0	0	0	0	0
chr10	71828053	71831230	-	PSAP	2	3	2	chr10:71825868-71831230,chr10:71828053-71831230	TRUE	chr10:71819784-71831230	TRUE	3178	NA	0	0	0	0.006859923376165072	0	0	0	0	0	0	0	0	0	0	0	0.0024189079844741906	0	0	0	0	0	0	0	0	0	0	0	0	0	0	0	0	0	0	0	0
chr10	71823930	71825836	-	PSAP	4	5	3	chr10:71823897-71825836,chr10:71823930-71825836,chr10:71823933-71825836,chr10:71823935-71825836	TRUE	chr10:71823897-71825836	TRUE	1907	chr10:71823897-71825836_PSAP	0	0	0	0.006859923376165072	0.003922113539758771	0	0	0	0.014796856691895455	0	0	0	0	0	0	0	0	0	0	0	0	0	0	0	0	0	0	0	0	0	0	0	0	0	0	0
chr10	71831273	71831845	-	PSAP	1	2	1	chr10:71831273-71831845	FALSE	chr10:71831252-71831845	TRUE	573	chr10:71831252-71831845_PSAP	0	0	0	0	0	0	0	0	0	0	0	0	0	0	0	0	0	0	0	0	0	0	0	0	0	0.009206867833598495	0	0	0	0	0	0	0	0	0	0
chr10	7219857	7220410	-	SFMBT2	1	3	1	chr10:7219857-7220410	FALSE	chr10:7205929-7220410	TRUE	554	chr10:7205929-7220410_SFMBT2	0	0.013813520148607691	0	0	0	0	0	0	0	0	0	0	0	0	0	0	0	0	0	0	0	0	0	0	0	0	0	0	0	0	0	0	0	0	0	0
chr10	72067756	72068186	-	SPOCK2	1	2	2	chr10:72067756-72068186	FALSE	chr10:72067733-72068186	TRUE	431	chr10:72067733-72068186_SPOCK2	0	0	0	0	0	0	0	0	0	0	0	0	0	0	0	0	0	0	0	0	0	0	0	0	0	0	0	0	0	0	0	0	0	0	0.004290043601600743	0.005426090130265448
chr10	72213353	72216206	-	ASCC1	1	3	1	chr10:72213353-72216206	FALSE	chr10:72213352-72216206	TRUE	2854	chr10:72213352-72215776_ASCC1	0	0	0	0	0	0.00958370506395564	0	0	0	0	0	0	0	0	0	0	0	0	0	0	0	0	0	0	0	0	0	0	0	0	0	0	0	0	0	0
chr10	73376951	73378910	-	ANXA7	1	2	1	chr10:73376951-73378910	FALSE	chr10:73376218-73378910	TRUE	1960	chr10:73376218-73378910_ANXA7	0	0	0	0	0	0	0	0	0	0	0	0	0.009411717226537096	0	0	0	0	0	0	0	0	0	0	0	0	0	0	0	0	0	0	0	0	0	0	0
chr10	73439935	73444724	-	PPP3CB	1	3	1	chr10:73439935-73444724	FALSE	chr10:73439902-73444724	TRUE	4790	NA	0	0	0	0	0.011766340619276313	0	0	0	0	0	0	0	0	0	0	0	0	0	0	0	0	0	0	0	0	0	0	0	0	0	0	0	0	0	0	0
chr10	73505015	73505307	-	USP54	2	10	4	chr10:73505013-73505307,chr10:73505015-73505307	FALSE	chr10:73504991-73505307	TRUE	293	chr10:73504991-73505307_USP54	0	0	0	0	0.003922113539758771	0	0	0	0	0	0	0	0	0	0	0.0021514068953279444	0	0	0	0	0.03581459172660726	0	0	0	0	0	0	0	0	0	0	0	0	0	0	0
chr10	73519993	73520907	-	USP54	3	3	3	chr10:73519993-73520907,chr10:73519994-73520907,chr10:73520061-73520907	TRUE	chr10:73519993-73520907	FALSE	915	chr10:73519993-73520907_USP54	0	0	0	0.006859923376165072	0	0	0	0	0	0.0048760250635879986	0	0	0	0	0	0	0	0	0	0	0	0	0	0	0	0	0	0	0.007059417051976709	0	0	0	0	0	0	0
chr10	73525795	73526646	-	USP54	1	4	1	chr10:73525795-73526646	FALSE	chr10:73523751-73526646	TRUE	852	chr10:73523751-73526646_USP54	0	0	0	0	0	0	0	0	0	0	0	0	0.018823434453074193	0	0	0	0	0	0	0	0	0	0	0	0	0	0	0	0	0	0	0	0	0	0	0
chr10	73760850	73762097	+	SEC24C	2	6	1	chr10:73760850-73762096,chr10:73760850-73762097	FALSE	chr10:73760850-73762097	FALSE	1248	chr10:73760850-73762097_SEC24C	0	0	0	0	0	0	0	0	0.02959371338379091	0	0	0	0	0	0	0	0	0	0	0	0	0	0	0	0	0	0	0	0	0	0	0	0	0	0	0
chr10	73767171	73767694	+	SEC24C	1	2	1	chr10:73767171-73767694	FALSE	chr10:73767171-73767836	TRUE	524	chr10:73767171-73767836_SEC24C	0	0	0	0	0	0	0	0	0	0	0	0	0	0	0	0	0	0	0.0042058777760183895	0	0	0	0	0	0	0	0	0	0	0	0	0	0	0	0	0
chr10	73789191	73789339	+	ZSWIM8	1	2	2	chr10:73789191-73789339	FALSE	chr10:73789191-73789366	TRUE	149	chr10:73789191-73789366_ZSWIM8	0	0	0	0	0	0	0	0	0	0	0	0	0	0	0	0	0	0	0	0	0	0	0	0	0	0	0.005757273399533841	0	0	0	0	0	0	0	0	0
chr10	73789825	73789930	+	ZSWIM8	2	111	26	chr10:73789825-73789928,chr10:73789825-73789930	FALSE	chr10:73789825-73789955	TRUE	106	chr10:73789825-73789955_ZSWIM8	0.025531714403662385	0.018418026864810255	0.009559458839799835	0.006859923376165072	0.011766340619276313	0	0	0.008631481499759444	0	0	0.02057189719924677	0	0	0	0.005782718771715374	0	0.01391971777716528	0	0.08733493417642503	0	0.021860099234139074	0.026242089401899885	0	0.015853289287168216	0.0049089478534251	0	0.11213456932332046	0	0	0	0.016369110432261063	0	0	0.07355072943479407	0	0
chr10	73791177	73791304	+	ZSWIM8	1	2	1	chr10:73791177-73791304	FALSE	chr10:73791177-73791323	TRUE	128	chr10:73791177-73791323_ZSWIM8	0.005272696619186473	0	0	0	0	0	0	0	0	0	0	0	0	0	0	0	0	0	0	0	0	0	0	0	0	0	0	0	0	0	0	0	0	0	0	0
chr10	73800473	73800620	+	ZSWIM8	1	2	1	chr10:73800473-73800620	FALSE	chr10:73800473-73800639	TRUE	148	chr10:73800473-73800639_ZSWIM8	0	0	0.009559458839799835	0	0	0	0	0	0	0	0	0	0	0	0	0	0	0	0	0	0	0	0	0	0	0	0	0	0	0	0	0	0	0	0	0
chr10	73814554	73815002	-	CAMK2G	1	3	1	chr10:73814554-73815002	FALSE	chr10:73814506-73815002	TRUE	449	chr10:73814506-73815002_CAMK2G	0	0	0	0	0	0	0	0	0.014796856691895455	0	0	0	0	0	0	0	0	0	0	0	0	0	0	0	0	0	0	0	0	0	0	0	0	0	0	0
chr10	73873090	73873389	-	CAMK2G	2	3	2	chr10:73873090-73873389,chr10:73873112-73873389	TRUE	chr10:73873084-73873389	TRUE	300	chr10:73873084-73874396_CAMK2G	0	0	0	0	0	0	0	0	0	0	0	0	0	0	0	0	0	0	0	0	0.010930049617069537	0	0	0	0.0049089478534251	0	0	0	0	0	0	0	0	0	0	0
chr10	74089350	74090002	+	VCL	2	3	2	chr10:74089350-74089983,chr10:74089350-74090002	TRUE	chr10:74089350-74090022	TRUE	653	chr10:74089350-74090022_VCL	0	0	0	0	0	0	0	0	0	0	0	0	0	0	0	0	0	0	0	0	0	0	0	0	0	0	0.0049099174499507075	0	0	0	0.010912740288174043	0	0	0	0	0
chr10	74126372	74129107	-	AP3M1	2	9	2	chr10:74126372-74129107,chr10:74126374-74129107	FALSE	chr10:74126356-74129107	TRUE	2736	chr10:74126356-74129107_AP3M1	0	0	0	0	0	0	0	0	0	0	0	0	0	0	0	0.0021514068953279444	0	0	0	0	0	0	0	0	0	0	0	0	0	0	0.038459494191501055	0	0	0	0	0
chr10	74680515	74680948	+	ADK	2	4	2	chr10:74680515-74680798,chr10:74680515-74680948	TRUE	chr10:74680515-74708320	TRUE	434	chr10:74680515-74686698_ADK	0	0	0.009559458839799835	0	0	0	0	0	0	0	0	0	0	0	0	0	0	0	0	0	0	0	0	0.010124353997875545	0	0	0	0	0	0	0	0	0	0	0	0
chr10	74969776	74970019	+	KAT6B	3	11	4	chr10:74969776-74970010,chr10:74969776-74970018,chr10:74969776-74970019	FALSE	chr10:74969776-74970019	FALSE	244	chr10:74969776-74970019_KAT6B	0	0	0	0	0.015688454159035085	0	0	0	0.014796856691895455	0.0048760250635879986	0	0	0	0.0045267244685119985	0	0	0	0	0	0	0	0	0	0	0	0	0	0	0	0	0	0	0	0	0	0
chr10	75235391	75235615	-	COMTD1	2	4	2	chr10:75235391-75235615,chr10:75235392-75235615	FALSE	chr10:75235373-75235615	TRUE	225	chr10:75235373-75235615_COMTD1	0	0	0	0	0	0	0	0	0	0	0	0	0.009411717226537096	0	0	0	0	0	0	0	0	0	0	0	0	0	0	0	0	0	0	0	0	0	0	0
chr10	77085939	77086487	-	KCNMA1	1	6	1	chr10:77085939-77086487	FALSE	chr10:77084720-77086487	TRUE	549	chr10:77084720-77086487_KCNMA1	0	0	0	0	0	0	0	0	0	0	0	0	0	0	0	0	0	0	0	0	0	0	0	0	0	0	0	0	0	0	0	0	0	0	0	0
chr10	77796215	77796450	-	DLG5	2	7	2	chr10:77796200-77796450,chr10:77796215-77796450	TRUE	chr10:77796189-77796450	TRUE	236	chr10:77796189-77796450_DLG5	0	0	0	0	0	0	0	0	0	0	0	0	0	0	0	0	0	0	0	0	0	0	0	0	0	0	0.019962763855834988	0	0	0	0	0	0	0	0.012870130804802225	0
chr10	77796718	77805664	-	DLG5	1	5	1	chr10:77796718-77805664	FALSE	chr10:77796595-77805664	TRUE	8947	chr10:77796595-77805664_DLG5	0	0	0	0	0	0	0	0	0	0	0	0	0	0	0	0	0	0	0	0	0	0	0	0	0	0	0	0	0	0	0	0	0	0	0.014320333979516446	0
chr10	77819508	77819894	-	DLG5	3	14	5	chr10:77819502-77819894,chr10:77819508-77819894,chr10:77819511-77819894	FALSE	chr10:77819466-77819894	TRUE	387	chr10:77819466-77819894_DLG5	0	0	0	0	0	0.0028787168660768235	0	0	0	0	0	0	0	0	0	0	0	0	0	0	0	0.014247695734416569	0	0	0.029622538476655982	0	0.005757273399533841	0	0	0	0	0	0	0	0	0
chr10	7799195	7799747	+	ATP5F1C	1	2	1	chr10:7799195-7799747	FALSE	chr10:7799195-7799771	TRUE	553	chr10:7799195-7799771_ATP5F1C	0	0	0	0	0	0	0	0	0	0	0	0	0	0	0	0	0	0	0	0	0	0.00949846382294438	0	0	0	0	0	0	0	0	0	0	0	0	0	0
chr10	7800092	7802246	+	ATP5F1C	1	3	2	chr10:7800092-7802246	FALSE	chr10:7800092-7802269	TRUE	2155	chr10:7800092-7802269_ATP5F1C	0.0014803093089721631	0	0	0	0	0	0	0	0	0	0	0	0.009411717226537096	0	0	0	0	0	0	0	0	0	0	0	0	0	0	0	0	0	0	0	0	0	0	0
chr10	78024733	78024970	-	POLR3A	1	2	1	chr10:78024733-78024970	FALSE	chr10:78024704-78024970	TRUE	238	chr10:78024704-78024970_POLR3A	0.005272696619186473	0	0	0	0	0	0	0	0	0	0	0	0	0	0	0	0	0	0	0	0	0	0	0	0	0	0	0	0	0	0	0	0	0	0	0
chr10	78035721	78036432	+	RPS24	1	2	1	chr10:78035721-78036432	FALSE	chr10:78035721-78037193	TRUE	712	chr10:78035721-78037193_RPS24	0	0	0	0	0	0.006389136709303761	0	0	0	0	0	0	0	0	0	0	0	0	0	0	0	0	0	0	0	0	0	0	0	0	0	0	0	0	0	0
chr10	78037305	78037618	+	RPS24	2	3	2	chr10:78037305-78037618,chr10:78037305-78037904	TRUE	chr10:78037305-78037964	TRUE	314	chr10:78037305-78037438_RPS24	0	0	0	0	0	0	0	0	0	0	0.005142974299811693	0	0	0	0	0.0024189079844741906	0	0	0	0	0	0	0	0	0	0	0	0	0	0	0	0	0	0	0	0
chr10	79293654	79293792	+	ZMIZ1	2	3	2	chr10:79293654-79293792,chr10:79293654-79293889	TRUE	chr10:79293654-79296470	TRUE	139	chr10:79293654-79296470_ZMIZ1	0	0	0.004779729419899918	0	0	0	0	0	0	0	0	0.010336644243177576	0	0	0	0	0	0	0	0	0	0	0	0	0	0	0	0	0	0	0	0	0	0	0	0
chr10	79299192	79299525	+	ZMIZ1	1	2	1	chr10:79299192-79299525	FALSE	chr10:79299192-79300731	TRUE	334	chr10:79299192-79300731_ZMIZ1	0	0	0	0	0	0	0	0	0	0	0	0	0	0	0	0	0	0	0	0	0	0	0	0	0	0.008778520645456532	0	0	0	0	0	0	0	0	0	0
chr10	79304176	79305137	+	ZMIZ1	1	2	1	chr10:79304176-79305137	FALSE	chr10:79304176-79305163	TRUE	962	chr10:79304176-79305163_ZMIZ1	0	0	0	0.013719846752330143	0	0	0	0	0	0	0	0	0	0	0	0	0	0	0	0	0	0	0	0	0	0	0	0	0	0	0	0	0	0	0	0
chr10	80164165	80166083	-	ANXA11	2	2	2	chr10:80164165-80166083,chr10:80164177-80166083	TRUE	chr10:80164144-80166083	TRUE	1919	chr10:80164144-80166083_ANXA11	0	0	0	0	0	0	0	0	0	0	0	0	0	0	0	0	0	0	0	0	0.005465024808534768	0	0	0	0	0	0	0	0	0	0	0	0	0	0	0
chr10	80275224	80276375	-	MAT1A	1	2	1	chr10:80275224-80276375	FALSE	chr10:80275200-80276375	TRUE	1152	chr10:80275200-80276375_MAT1A	0.0029606186179443263	0	0	0	0	0	0	0	0	0	0	0	0	0	0	0	0	0	0	0	0	0	0	0	0	0	0	0	0	0	0	0	0	0	0	0
chr10	80285593	80289332	-	MAT1A	1	2	1	chr10:80285593-80289332	FALSE	chr10:80285590-80289332	TRUE	3740	chr10:80285590-80289332_MAT1A	0.0029606186179443263	0	0	0	0	0	0	0	0	0	0	0	0	0	0	0	0	0	0	0	0	0	0	0	0	0	0	0	0	0	0	0	0	0	0	0
chr10	80413877	80413938	+	PRXL2A	1	4	1	chr10:80413877-80413938	FALSE	chr10:80413877-80420465	TRUE	62	NA	0	0	0	0	0	0	0	0	0	0	0	0	0	0.013251391147606914	0	0	0	0	0	0	0	0	0	0	0	0	0	0	0	0	0	0	0	0	0	0
chr10	80504779	80507000	+	TSPAN14	3	36	13	chr10:80504779-80505275,chr10:80504779-80507000,chr10:80504779-80507198	TRUE	chr10:80504779-80507198	TRUE	2222	chr10:80504779-80507198_TSPAN14	0.0026363483095932366	0.004604506716202564	0.014339188259699752	0.020579770128495215	0.015688454159035085	0	0	0	0.01972914225586061	0.014628075190763997	0	0.005168322121588788	0.018823434453074193	0	0	0.0012094539922370953	0	0	0.0021029388880091948	0	0	0	0	0	0	0	0	0.06446379268833731	0	0	0	0	0	0	0	0
chr10	80504779	80507204	+	TSPAN14	3	100	27	chr10:80504779-80507202,chr10:80504779-80507204,chr10:80504779-80507205	FALSE	chr10:80504779-80507227	TRUE	2426	chr10:80504779-80507198_TSPAN14	0.0026363483095932366	0.004604506716202564	0	0	0.019610567698793855	0	0	0.004315740749879722	0.01972914225586061	0	0.010285948599623385	0.005168322121588788	0.004705858613268548	0	0.011565437543430748	0.0021514068953279444	0	0	0.0279882172227206	0	0.09542579080792328	0	0	0	0	0	0.005757273399533841	0.020393222720891946	0	0	0	0	0	0.0044607117283245274	0.016243407012258015	0.031599236507208923
chr10	80512270	80513993	+	TSPAN14	2	7	3	chr10:80512270-80513993,chr10:80512270-80514016	TRUE	chr10:80512270-80514018	TRUE	1724	chr10:80512270-80514018_TSPAN14	0	0	0	0	0	0	0	0	0	0	0	0	0	0	0	0.0012094539922370953	0	0	0	0	0	0	0	0	0	0	0	0.005334211387201358	0	0	0	0	0.03612888427415453	0	0	0
chr10	80516324	80517881	+	TSPAN14	1	2	1	chr10:80516324-80517881	FALSE	chr10:80516324-80517904	TRUE	1558	chr10:80516324-80517904_TSPAN14	0	0	0	0	0	0	0	0	0	0	0	0	0	0	0	0	0	0	0	0	0	0	0	0.011594550264555173	0	0	0	0	0	0	0	0	0	0	0	0
chr10	830766	830866	-	LARP4B	1	8	2	chr10:830766-830866	FALSE	chr10:829735-830866	TRUE	101	chr10:829735-830866_LARP4B	0	0	0	0	0	0	0.010230317909277397	0.02589444449927833	0	0	0	0	0	0	0	0	0	0	0	0	0	0	0	0	0	0	0	0	0	0	0	0	0	0	0	0
chr10	84194816	84195468	+	CDHR1	4	14	4	chr10:84194816-84195444,chr10:84194816-84195463,chr10:84194816-84195467,chr10:84194816-84195468	TRUE	chr10:84194816-84195493	TRUE	653	chr10:84194816-84195493_CDHR1	0	0	0	0	0	0	0	0	0	0	0	0	0	0	0	0	0	0	0	0.041027379744954934	0	0	0	0	0	0	0	0	0.004852972124159293	0	0	0	0	0	0	0
chr10	863898	864122	-	LARP4B	3	5	5	chr10:863888-864122,chr10:863897-864122,chr10:863898-864122	FALSE	chr10:863884-864122	TRUE	225	chr10:863884-864122_LARP4B	0	0	0	0	0	0	0	0	0.004932285563965152	0.0048760250635879986	0	0	0	0	0	0	0	0	0	0	0	0	0.007782051023048661	0	0	0	0	0	0	0	0.004807436773937632	0	0	0	0	0.0053078060417269994
chr10	86443088	86443274	-	WAPL	1	2	1	chr10:86443088-86443274	FALSE	chr10:86438016-86443274	TRUE	187	chr10:86438016-86443274_WAPL	0	0	0	0	0	0	0.010230317909277397	0	0	0	0	0	0	0	0	0	0	0	0	0	0	0	0	0	0	0	0	0	0	0	0	0	0	0	0	0
chr10	86681804	86682190	+	LDB3	1	2	1	chr10:86681804-86682190	FALSE	chr10:86681804-86685677	TRUE	387	chr10:86681804-86685677_LDB3	0	0	0	0	0	0.006389136709303761	0	0	0	0	0	0	0	0	0	0	0	0	0	0	0	0	0	0	0	0	0	0	0	0	0	0	0	0	0	0
chr10	86921696	86923351	+	BMPR1A	2	7	2	chr10:86921696-86923338,chr10:86921696-86923351	TRUE	chr10:86921696-86923375	TRUE	1656	chr10:86921696-86923375_BMPR1A	0	0	0	0	0.007844227079517542	0	0	0	0	0	0	0	0	0	0	0	0	0	0	0	0	0	0	0	0	0	0	0	0	0	0	0	0	0	0	0
chr10	86924642	86924769	+	BMPR1A	1	2	1	chr10:86924642-86924769	FALSE	chr10:86924642-86929296	TRUE	128	NA	0	0	0	0	0	0	0	0	0	0	0	0	0.009411717226537096	0	0	0	0	0	0	0	0	0	0	0	0	0	0	0	0	0	0	0	0	0	0	0
chr10	86968606	86970199	+	ADIRF	2	2	2	chr10:86968606-86968884,chr10:86968606-86970199	TRUE	chr10:86968606-86970199	FALSE	1594	chr10:86968606-86970199_ADIRF	0	0	0	0	0	0	0	0	0	0	0	0.005168322121588788	0	0	0	0	0	0	0	0	0	0	0	0	0	0	0	0	0	0	0	0	0	0	0	0
chr10	87754829	87756788	-	ATAD1	2	2	2	chr10:87754829-87756788,chr10:87754836-87756788	FALSE	chr10:87754808-87756788	TRUE	1960	chr10:87754808-87756788_ATAD1	0	0.004604506716202564	0	0	0	0.0028787168660768235	0	0	0	0	0	0	0	0	0	0	0	0	0	0	0	0	0	0	0	0	0	0	0	0	0	0	0	0	0	0
chr10	87925558	87930982	+	PTEN	3	3	3	chr10:87925558-87925834,chr10:87925558-87930972,chr10:87925558-87930982	TRUE	chr10:87925558-87931045	TRUE	5425	chr10:87925558-87931045_PTEN	0.0014803093089721631	0	0	0	0	0	0	0	0	0	0	0	0	0	0	0.00231168173690519	0	0	0	0	0	0	0	0.005797275132277587	0	0	0	0	0	0	0	0	0	0	0	0
chr10	87931090	87931449	+	PTEN	1	21	6	chr10:87931090-87931449	FALSE	chr10:87931090-87933012	TRUE	360	chr10:87931090-87933012_PTEN	0	0	0.004779729419899918	0	0	0.0028787168660768235	0	0	0	0	0.04114379439849354	0	0	0	0	0	0	0	0	0	0	0	0	0.005062176998937773	0.005924507695331196	0	0	0	0	0	0	0	0	0	0.025776601163129603	0
chr10	88947414	88948801	-	ACTA2	2	2	2	chr10:88947414-88948801,chr10:88947424-88948801	FALSE	chr10:88947387-88948801	TRUE	1388	chr10:88947387-88948801_ACTA2	0	0	0	0	0	0	0	0	0	0	0	0	0	0	0	0	0	0	0	0	0	0	0	0	0	0.0043933335732093464	0	0	0	0	0	0	0	0	0	0
chr10	88949011	88952730	-	ACTA2	1	18	1	chr10:88949011-88952730	FALSE	chr10:88948954-88952730	TRUE	3720	chr10:88948954-88952730_ACTA2	0	0	0	0	0	0	0	0	0	0	0	0	0	0	0	0	0	0.09813644078374924	0	0	0	0	0	0	0	0	0	0	0	0	0	0	0	0	0	0
chr10	89010816	89011981	+	FAS	1	2	1	chr10:89010816-89011981	FALSE	chr10:89010816-89011998	TRUE	1166	chr10:89010816-89011998_FAS	0	0.009209013432405128	0	0	0	0	0	0	0	0	0	0	0	0	0	0	0	0	0	0	0	0	0	0	0	0	0	0	0	0	0	0	0	0	0	0
chr10	89012082	89013320	+	FAS	6	11	7	chr10:89012082-89013307,chr10:89012082-89013315,chr10:89012082-89013316,chr10:89012082-89013317,chr10:89012082-89013319,chr10:89012082-89013320	TRUE	chr10:89012082-89013342	TRUE	1239	chr10:89012082-89013342_FAS	0.0014803093089721631	0.004604506716202564	0	0	0	0	0	0	0	0	0	0	0	0	0	0	0	0	0	0	0	0	0	0	0	0	0	0.006193981630137041	0	0	0	0.04733435626032836	0	0	0.004290043601600743	0.0053078060417269994
chr10	89227033	89228199	-	LIPA	2	3	3	chr10:89227031-89228199,chr10:89227033-89228199	FALSE	chr10:89227005-89228199	TRUE	1167	chr10:89227005-89228199_LIPA	0.0014803093089721631	0	0	0	0	0.0031945683546518804	0	0	0	0	0	0	0	0	0	0	0	0	0	0	0	0	0	0	0	0	0	0.00548128307365097	0	0	0	0	0	0	0	0
chr10	89701681	89705268	+	KIF20B	1	3	1	chr10:89701681-89705268	FALSE	chr10:89701681-89705293	TRUE	3588	NA	0	0.013813520148607691	0	0	0	0	0	0	0	0	0	0	0	0	0	0	0	0	0	0	0	0	0	0	0	0	0	0	0	0	0	0	0	0	0	0
chr10	89762836	89763150	+	KIF20B	1	2	1	chr10:89762836-89763150	FALSE	chr10:89762836-89768289	TRUE	315	chr10:89762836-89768289_KIF20B	0.005272696619186473	0	0	0	0	0	0	0	0	0	0	0	0	0	0	0	0	0	0	0	0	0	0	0	0	0	0	0	0	0	0	0	0	0	0	0
chr10	90917861	90918864	-	ANKRD1	5	6	3	chr10:90917832-90918864,chr10:90917836-90918864,chr10:90917846-90918864,chr10:90917861-90918864,chr10:90918671-90918864	TRUE	chr10:90917831-90918864	TRUE	1004	chr10:90917831-90918864_ANKRD1	0	0	0	0	0	0.008952002086805527	0	0	0	0	0	0	0	0	0	0	0	0	0	0	0	0	0	0	0	0	0	0	0	0	0	0	0	0	0	0
chr10	91842392	91844511	+	TNKS2	1	8	1	chr10:91842392-91844511	FALSE	chr10:91842392-91844918	TRUE	2120	chr10:91842392-91844918_TNKS2	0	0	0	0	0	0	0	0	0	0	0.04114379439849354	0	0	0	0	0	0	0	0	0	0	0	0	0	0	0	0	0	0	0	0	0	0	0	0	0
chr10	91848636	91849493	+	TNKS2	3	4	3	chr10:91848636-91849470,chr10:91848636-91849473,chr10:91848636-91849493	TRUE	chr10:91848636-91849511	TRUE	858	chr10:91848636-91849511_TNKS2	0	0	0	0	0	0.0028787168660768235	0	0	0	0	0.010285948599623385	0.005168322121588788	0	0	0	0	0	0	0	0	0	0	0	0	0	0	0	0	0	0	0	0	0	0	0	0
chr10	91940067	91942350	+	BTAF1	1	2	1	chr10:91940067-91942350	FALSE	chr10:91940067-91942421	TRUE	2284	chr10:91940067-91942421_BTAF1	0	0	0	0	0	0	0	0	0	0	0	0	0	0	0	0	0	0	0	0	0	0	0	0	0	0	0	0	0	0	0	0	0	0	0	0.010615612083453999
chr10	91982762	91984102	+	BTAF1	2	5	2	chr10:91982762-91984102,chr10:91982762-91984169	TRUE	chr10:91982762-91984200	TRUE	1341	chr10:91982762-91984200_BTAF1	0	0	0	0	0	0	0	0	0	0	0	0	0	0	0	0	0	0	0	0	0	0	0	0	0	0	0	0	0.028237668207906835	0	0	0	0	0	0	0
chr10	92027301	92027468	+	BTAF1	1	2	1	chr10:92027301-92027468	FALSE	chr10:92027301-92028789	TRUE	168	chr10:92027301-92028789_BTAF1	0	0	0	0	0	0	0	0	0	0	0	0	0.009411717226537096	0	0	0	0	0	0	0	0	0	0	0	0	0	0	0	0	0	0	0	0	0	0	0
chr10	92461278	92463730	-	IDE	1	3	2	chr10:92461278-92463730	FALSE	chr10:92461253-92463730	TRUE	2453	chr10:92461253-92463730_IDE	0	0	0	0	0	0	0	0	0	0	0	0	0	0	0	0	0	0	0	0	0	0	0	0	0	0	0	0	0	0	0	0	0	0	0	0.005426090130265448
chr10	92692753	92694517	+	HHEX	2	2	1	chr10:92692753-92694513,chr10:92692753-92694517	FALSE	chr10:92692753-92694546	TRUE	1765	chr10:92692753-92694546_HHEX	0.0029606186179443263	0	0	0	0	0	0	0	0	0	0	0	0	0	0	0	0	0	0	0	0	0	0	0	0	0	0	0	0	0	0	0	0	0	0	0
chr10	92955715	92956249	+	EXOC6	1	2	1	chr10:92955715-92956249	FALSE	chr10:92955715-92974052	TRUE	535	chr10:92955715-92974052_EXOC6	0	0	0	0	0	0	0	0	0	0	0.010285948599623385	0	0	0	0	0	0	0	0	0	0	0	0	0	0	0	0	0	0	0	0	0	0	0	0	0
chr10	93675700	93676652	-	FRA10AC1	1	2	1	chr10:93675700-93676652	FALSE	chr10:93670849-93676652	TRUE	953	chr10:93670849-93676652_FRA10AC1	0	0	0	0	0	0	0	0	0.009864571127930304	0	0	0	0	0	0	0	0	0	0	0	0	0	0	0	0	0	0	0	0	0	0	0	0	0	0	0
chr10	93758360	93758759	+	LGI1	2	3	2	chr10:93758360-93758707,chr10:93758360-93758759	TRUE	chr10:93758360-93758759	FALSE	400	chr10:93758369-93758759_LGI1	0	0	0	0.013719846752330143	0	0	0	0	0	0	0	0	0.004705858613268548	0	0	0	0	0	0	0	0	0	0	0	0	0	0	0	0	0	0	0	0	0	0	0
chr10	94338752	94339738	-	NOC3L	3	7	3	chr10:94338741-94339738,chr10:94338752-94339738,chr10:94338763-94339738	TRUE	chr10:94338737-94339738	TRUE	987	chr10:94338737-94339738_NOC3L	0	0	0	0	0.007844227079517542	0	0	0	0	0	0	0	0	0	0	0	0.02783943555433056	0	0	0	0	0	0	0	0.005634088235050194	0	0	0	0	0	0	0	0	0	0	0
chr10	95067383	95067528	-	CYP2C8	1	2	1	chr10:95067383-95067528	FALSE	chr10:95067358-95067528	TRUE	146	NA	0.0029606186179443263	0	0	0	0	0	0	0	0	0	0	0	0	0	0	0	0	0	0	0	0	0	0	0	0	0	0	0	0	0	0	0	0	0	0	0
chr10	95268894	95271632	-	PDLIM1	1	5	2	chr10:95268894-95271632	FALSE	chr10:95268863-95271632	TRUE	2739	chr10:95268863-95271632_PDLIM1	0	0	0	0	0	0.0028787168660768235	0	0	0	0	0	0	0	0	0	0	0	0.021808097951944275	0	0	0	0	0	0	0	0	0	0	0	0	0	0	0	0	0	0
chr10	95322360	95322745	-	SORBS1	24	398	18	chr10:95322154-95322745,chr10:95322349-95322745,chr10:95322351-95322745,chr10:95322352-95322745,chr10:95322353-95322745,chr10:95322354-95322745,chr10:95322356-95322745,chr10:95322357-95322745,chr10:95322358-95322745,chr10:95322359-95322745,chr10:95322360-95322745,chr10:95322361-95322745,chr10:95322362-95322745,chr10:95322363-95322745,chr10:95322364-95322745,chr10:95322365-95322745,chr10:95322366-…	TRUE	chr10:95322154-95322745	TRUE	386	chr10:95322154-95322745_SORBS1	0	0.004604506716202564	0.04301756477909926	0.03429961688082536	0.4196661487541885	0.32431139793205455	0	0	0.34032770391359546	0.07314037595381997	0.09257353739661046	0	0	0	0.2891359385857687	0.0024189079844741906	0	0	0	0.006837896624159155	0	0	0	0	0	0	0	0	0	0	0	0	0	0	0	0
chr10	95336362	95336520	-	SORBS1	1	6	1	chr10:95336362-95336520	FALSE	chr10:95322806-95336520	TRUE	159	chr10:95322806-95336520_SORBS1	0	0	0	0	0	0	0	0	0	0	0	0	0	0.009053448937023997	0	0	0	0	0	0	0	0	0	0	0	0	0	0	0	0	0	0	0	0	0	0
chr10	95338730	95339132	-	SORBS1	1	2	1	chr10:95338730-95339132	FALSE	chr10:95337295-95339132	TRUE	403	chr10:95337295-95339132_SORBS1	0	0	0	0	0	0	0	0	0	0	0	0	0	0	0	0	0	0	0	0	0	0	0	0	0	0	0.009981381927917494	0	0	0	0	0	0	0	0	0
chr10	95381323	95381684	-	SORBS1	1	3	1	chr10:95381323-95381684	FALSE	chr10:95376057-95381684	TRUE	362	chr10:95376057-95381684_SORBS1	0	0	0	0	0	0	0	0	0.014796856691895455	0	0	0	0	0	0	0	0	0	0	0	0	0	0	0	0	0	0	0	0	0	0	0	0	0	0	0
chr10	95383718	95383984	-	SORBS1	1	2	1	chr10:95383718-95383984	FALSE	chr10:95381800-95383984	TRUE	267	chr10:95381800-95383984_SORBS1	0	0	0	0	0	0.006389136709303761	0	0	0	0	0	0	0	0	0	0	0	0	0	0	0	0	0	0	0	0	0	0	0	0	0	0	0	0	0	0
chr10	95393118	95394610	-	SORBS1	1	2	1	chr10:95393118-95394610	FALSE	chr10:95384286-95394610	TRUE	1493	chr10:95387120-95394610_SORBS1	0	0	0	0	0	0	0	0	0	0	0	0	0	0	0	0	0	0	0	0	0	0.009521900790782434	0	0	0	0	0	0	0	0	0	0	0	0	0	0
chr10	95397103	95397219	-	SORBS1	1	3	1	chr10:95397103-95397219	FALSE	chr10:95395076-95397219	TRUE	117	chr10:95395076-95397219_SORBS1	0	0	0	0	0	0	0.015345476863916097	0	0	0	0	0	0	0	0	0	0	0	0	0	0	0	0	0	0	0	0	0	0	0	0	0	0	0	0	0
chr10	95414868	95415468	-	SORBS1	1	2	1	chr10:95414868-95415468	FALSE	chr10:95414863-95415468	TRUE	601	chr10:95414863-95415468_SORBS1	0	0	0	0	0	0	0	0	0	0	0	0	0	0	0	0	0	0	0	0	0	0.011162417052637003	0	0	0	0	0	0	0	0	0	0	0	0	0	0
chr10	95438298	95441125	-	SORBS1	2	3	2	chr10:95438298-95441125,chr10:95440613-95441125	TRUE	chr10:95437556-95441125	TRUE	2828	chr10:95437556-95441125_SORBS1	0	0	0	0	0	0	0	0	0.009864571127930304	0.0048760250635879986	0	0	0	0	0	0	0	0	0	0	0	0	0	0	0	0	0	0	0	0	0	0	0	0	0	0
chr10	96155399	96155785	+	ZNF518A	1	2	1	chr10:96155399-96155785	FALSE	chr10:96155399-96155923	TRUE	387	chr10:96155399-96155923_ZNF518A	0	0	0	0	0	0.006389136709303761	0	0	0	0	0	0	0	0	0	0	0	0	0	0	0	0	0	0	0	0	0	0	0	0	0	0	0	0	0	0
chr10	96553087	96559658	-	TM9SF3	2	4	3	chr10:96553085-96559658,chr10:96553087-96559658	FALSE	chr10:96553060-96559658	TRUE	6572	chr10:96553060-96559658_TM9SF3	0.0029606186179443263	0.004604506716202564	0	0	0	0	0	0	0	0	0	0	0	0.0015089081561706662	0	0	0	0	0	0	0	0	0	0	0	0	0	0	0	0	0	0	0	0	0	0
chr10	96559749	96561977	-	TM9SF3	4	7	5	chr10:96559747-96561977,chr10:96559748-96561977,chr10:96559749-96561977,chr10:96559750-96561977	FALSE	chr10:96559737-96561977	TRUE	2229	chr10:96559737-96561977_TM9SF3	0	0	0	0	0	0	0	0	0	0.0048760250635879986	0	0	0.014117575839805647	0	0	0	0	0	0	0	0	0	0	0	0	0	0	0	0	0	0.005456370144087021	0	0	0	0	0
chr10	96585650	96586154	-	TM9SF3	1	3	1	chr10:96585650-96586154	FALSE	chr10:96576830-96586154	TRUE	505	NA	0	0	0	0	0	0	0	0	0	0	0	0	0	0	0	0	0	0	0	0	0	0	0	0	0	0	0	0	0	0	0	0	0	0	0	0
chr10	96944246	96944418	+	LCOR	1	5	1	chr10:96944246-96944418	FALSE	chr10:96944246-96949007	TRUE	173	chr10:96944246-96949007_LCOR	0	0.023022533581012822	0	0	0	0	0	0	0	0	0	0	0	0	0	0	0	0	0	0	0	0	0	0	0	0	0	0	0	0	0	0	0	0	0	0
chr10	97163479	97164818	-	SLIT1	1	3	1	chr10:97163479-97164818	FALSE	chr10:97163452-97164818	TRUE	1340	chr10:97163452-97164818_SLIT1	0	0	0	0	0	0	0	0	0	0	0	0	0	0	0	0	0	0	0	0.020513689872477467	0	0	0	0	0	0	0	0	0	0	0	0	0	0	0	0
chr10	97263657	97264825	-	ARHGAP19-SLIT1	2	2	2	chr10:97263657-97264825,chr10:97263661-97264825	FALSE	chr10:97263630-97264825	TRUE	1169	chr10:97263630-97264825_ARHGAP19	0	0	0	0	0	0	0	0.004315740749879722	0	0	0	0	0	0	0	0	0	0	0	0	0	0	0	0	0	0.004603433916799247	0	0	0	0	0	0	0	0	0	0
chr10	97396326	97400304	-	RRP12	1	2	1	chr10:97396326-97400304	FALSE	chr10:97396302-97400304	TRUE	3979	chr10:97396302-97400304_RRP12	0	0	0	0	0	0	0	0	0	0	0	0	0	0	0	0	0	0	0	0	0.010930049617069537	0	0	0	0	0	0	0	0	0	0	0	0	0	0	0
chr10	97453847	97454652	+	ZDHHC16	1	2	1	chr10:97453847-97454652	FALSE	chr10:97453847-97454713	TRUE	806	chr10:97453847-97454713_ZDHHC16	0	0	0	0	0	0	0	0	0	0	0	0	0	0	0	0	0	0	0	0	0	0	0	0	0	0	0	0	0	0	0	0	0	0	0	0.010852180260530897
chr10	97459767	97460045	-	MMS19	3	49	15	chr10:97459765-97460045,chr10:97459766-97460045,chr10:97459767-97460045	FALSE	chr10:97459742-97460045	TRUE	279	chr10:97459742-97460045_MMS19	0.0014803093089721631	0.004604506716202564	0	0.006859923376165072	0	0	0	0	0	0	0	0	0	0.0268425350510085	0	0	0	0.05452024487986069	0	0.006837896624159155	0.08104701163258474	0.01899692764588876	0	0	0	0.008786667146418693	0.005757273399533841	0	0.006321801280447977	0	0	0	0	0	0.004290043601600743	0
chr10	97476780	97477346	-	MMS19	1	2	1	chr10:97476780-97477346	FALSE	chr10:97476745-97477346	TRUE	567	chr10:97476964-97477346_MMS19	0.0029606186179443263	0	0	0	0	0	0	0	0	0	0	0	0	0	0	0	0	0	0	0	0	0	0	0	0	0	0	0	0	0	0	0	0	0	0	0
chr10	97477457	97477854	-	MMS19	1	3	1	chr10:97477457-97477854	FALSE	chr10:97477417-97477854	TRUE	398	chr10:97477417-97477854_MMS19	0	0	0	0	0	0	0	0	0.014796856691895455	0	0	0	0	0	0	0	0	0	0	0	0	0	0	0	0	0	0	0	0	0	0	0	0	0	0	0
chr10	97599217	97599645	+	HOGA1	1	2	2	chr10:97599217-97599645	FALSE	chr10:97599217-97599679	TRUE	429	chr10:97599217-97599679_HOGA1	0.0014803093089721631	0	0	0	0	0	0	0	0	0	0	0	0	0	0	0	0	0	0	0	0	0	0	0	0	0	0	0	0	0	0	0	0	0	0	0
chr10	97748365	97749432	+	ZFYVE27	1	2	1	chr10:97748365-97749432	FALSE	chr10:97748365-97749473	TRUE	1068	chr10:97748365-97749473_ZFYVE27	0.005272696619186473	0	0	0	0	0	0	0	0	0	0	0	0	0	0	0	0	0	0	0	0	0	0	0	0	0	0	0	0	0	0	0	0	0	0	0
chr10	97749587	97750306	+	ZFYVE27	4	9	5	chr10:97749587-97750293,chr10:97749587-97750298,chr10:97749587-97750301,chr10:97749587-97750306	TRUE	chr10:97749587-97750330	TRUE	720	chr10:97749587-97750330_ZFYVE27	0	0	0	0	0	0	0	0	0.009864571127930304	0	0.010285948599623385	0	0	0	0.017348156315146124	0.00231168173690519	0	0	0	0	0	0	0	0	0	0	0.005757273399533841	0	0	0	0	0	0	0	0	0
chr10	97866376	97866835	+	GOLGA7B	1	7	1	chr10:97866376-97866835	FALSE	chr10:97866376-97871065	TRUE	460	NA	0	0	0	0	0	0	0	0	0	0	0	0	0	0	0	0	0	0	0	0	0.03825517365974338	0	0	0	0	0	0	0	0	0	0	0	0	0	0	0
chr10	98434124	98435634	-	HPS1	1	4	1	chr10:98434124-98435634	FALSE	chr10:98434092-98435634	TRUE	1511	chr10:98435415-98435634_HPS1	0	0	0	0	0	0	0	0	0	0	0	0	0	0	0	0	0	0	0	0	0.023876394484404838	0	0	0	0	0	0	0	0	0	0	0	0	0	0	0
chr10	99360976	99362195	+	CNNM1	1	2	1	chr10:99360976-99362195	FALSE	chr10:99360976-99362226	TRUE	1220	chr10:99360976-99362226_CNNM1	0	0	0	0	0	0	0	0	0	0	0	0	0	0	0	0	0	0	0	0	0.010930049617069537	0	0	0	0	0	0	0	0	0	0	0	0	0	0	0
chr10	99397715	99402579	-	GOT1	1	2	1	chr10:99397715-99402579	FALSE	chr10:99397687-99402579	TRUE	4865	chr10:99397687-99402579_GOT1	0.0029606186179443263	0	0	0	0	0	0	0	0	0	0	0	0	0	0	0	0	0	0	0	0	0	0	0	0	0	0	0	0	0	0	0	0	0	0	0
chr10	99611463	99612542	-	SLC25A28	4	7	5	chr10:99611369-99612542,chr10:99611463-99612542,chr10:99611486-99612542,chr10:99611738-99612542	TRUE	chr10:99611367-99612542	TRUE	1080	chr10:99611367-99612542_SLC25A28	0	0.009209013432405128	0	0.006859923376165072	0	0	0	0	0	0	0	0	0	0	0	0	0	0	0	0	0	0	0	0	0	0	0	0.005334211387201358	0	0	0	0	0	0	0.008580087203201485	0
chr10	99612619	99613695	-	SLC25A28	2	3	3	chr10:99612619-99613695,chr10:99612629-99613695	FALSE	chr10:99612600-99613695	TRUE	1077	chr10:99612600-99613695_SLC25A28	0	0	0	0	0	0.0031945683546518804	0	0	0	0	0	0	0	0	0	0	0	0	0	0	0	0	0	0	0	0	0.005757273399533841	0	0	0	0	0	0	0	0	0.0053078060417269994
chr10	99718514	99720986	-	AL133353.2	1	5	1	chr10:99718514-99720986	FALSE	chr10:99718501-99720986	TRUE	2473	chr10:99718501-99720986_COX15	0	0	0	0	0	0	0	0	0	0	0.02571487149905846	0	0	0	0	0	0	0	0	0	0	0	0	0	0	0	0	0	0	0	0	0	0	0	0	0
chr10	99723799	99723955	-	AL133353.2	2	2	2	chr10:99723799-99723955,chr10:99723807-99723955	FALSE	chr10:99721069-99723955	TRUE	157	chr10:99721069-99723955_COX15	0	0	0	0	0	0	0	0	0	0.0048760250635879986	0	0.005168322121588788	0	0	0	0	0	0	0	0	0	0	0	0	0	0	0	0	0	0	0	0	0	0	0	0
chr10	99727189	99727440	-	COX15	3	5	3	chr10:99727189-99727440,chr10:99727190-99727440,chr10:99727198-99727440	FALSE	chr10:99727155-99727440	TRUE	252	chr10:99727155-99727440_COX15	0	0	0	0	0	0	0	0	0.004932285563965152	0	0	0	0	0	0	0	0	0	0	0	0.022364173046705516	0	0	0	0	0	0	0	0	0	0	0	0	0	0	0
chr10	99898777	99899918	-	DNMBP	2	2	2	chr10:99898777-99899918,chr10:99898783-99899918	FALSE	chr10:99898761-99899918	TRUE	1142	chr10:99898761-99899918_DNMBP	0	0	0	0	0	0	0	0	0	0	0	0	0	0	0	0	0	0	0	0	0	0	0	0	0	0	0.005757273399533841	0	0	0	0	0	0	0	0	0
chr10	999096	1000656	+	GTPBP4	1	2	1	chr10:999096-1000656	FALSE	chr10:999096-1000676	TRUE	1561	chr10:999096-1000676_GTPBP4	0	0	0	0	0	0	0	0	0	0	0	0	0	0	0	0	0	0	0	0	0	0	0	0.009429936037309655	0	0	0	0	0	0	0	0	0	0	0	0
chr11	1009818	1010544	+	AP2A2	1	4	2	chr11:1009818-1010544	FALSE	chr11:1009818-1010547	TRUE	727	chr11:1009818-1010547_AP2A2	0	0	0	0	0.007844227079517542	0	0	0	0	0	0	0	0.009411717226537096	0	0	0	0	0	0	0	0	0	0	0	0	0	0	0	0	0	0	0	0	0	0	0
chr11	101480521	101482948	-	TRPC6	1	2	1	chr11:101480521-101482948	FALSE	chr11:101476535-101482948	TRUE	2428	chr11:101476535-101482948_TRPC6	0	0	0	0	0	0	0	0	0	0	0	0	0	0	0	0.0024189079844741906	0	0	0	0	0	0	0	0	0	0	0	0	0	0	0	0	0	0	0	0
chr11	102047581	102047780	+	CFAP300	1	2	1	chr11:102047581-102047780	FALSE	chr11:102047581-102047814	TRUE	200	chr11:102047581-102047814_CFAP300	0	0	0	0	0	0	0	0	0	0	0	0	0	0	0	0.0024189079844741906	0	0	0	0	0	0	0	0	0	0	0	0	0	0	0	0	0	0	0	0
chr11	102348765	102349129	+	BIRC2	1	3	1	chr11:102348765-102349129	FALSE	chr11:102348765-102349877	TRUE	365	NA	0	0	0	0	0	0	0	0	0	0	0.015428922899435078	0	0	0	0	0	0	0	0	0	0	0	0	0	0	0	0	0	0	0	0	0	0	0	0	0
chr11	102350750	102351248	+	BIRC2	2	2	2	chr11:102350750-102350917,chr11:102350750-102351248	TRUE	chr11:102350750-102362895	TRUE	499	chr11:102350750-102350843_BIRC2	0	0	0	0	0	0.0028787168660768235	0	0	0	0	0	0	0	0	0	0.0012094539922370953	0	0	0	0	0	0	0	0	0	0	0	0	0	0	0	0	0	0	0	0
chr11	102350944	102351248	+	BIRC2	1	2	1	chr11:102350944-102351248	FALSE	chr11:102350944-102362895	TRUE	305	chr11:102350944-102362895_BIRC2	0	0	0	0	0	0	0	0	0	0	0	0	0	0	0	0	0	0	0	0	0	0	0	0	0	0	0	0	0	0	0	0	0	0	0	0
chr11	103082854	103083255	-	DCUN1D5	1	3	1	chr11:103082854-103083255	FALSE	chr11:103082840-103083255	TRUE	402	chr11:103082840-103083255_DCUN1D5	0	0	0	0	0	0	0	0	0	0	0	0	0	0	0	0	0	0	0	0	0	0	0	0	0	0	0.014729752349852122	0	0	0	0	0	0	0	0	0
chr11	10504660	10505704	+	AMPD3	1	3	1	chr11:10504660-10505704	FALSE	chr11:10504660-10505707	TRUE	1045	chr11:10504660-10505707_AMPD3	0	0	0	0	0	0	0	0	0	0	0	0	0	0	0	0	0	0	0	0	0	0	0	0	0	0	0	0.02615387405131181	0	0	0	0	0	0	0	0
chr11	105610429	105610907	+	GRIA4	1	2	1	chr11:105610429-105610907	FALSE	chr11:105610429-105610907	FALSE	479	NA	0	0	0	0	0	0	0	0	0	0	0	0	0	0	0.011565437543430748	0	0	0	0	0	0	0	0	0	0	0	0	0	0	0	0	0	0	0	0	0
chr11	10591649	10593491	-	MRVI1	1	5	1	chr11:10591649-10593491	FALSE	chr11:10591613-10593491	TRUE	1843	chr11:10591613-10593491_MRVI1	0	0	0	0	0	0	0	0	0	0	0	0	0	0	0	0	0	0	0	0	0	0.027906042631592506	0	0	0	0	0	0	0	0	0	0	0	0	0	0
chr11	106094655	106096713	+	AASDHPPT	2	6	2	chr11:106094655-106096650,chr11:106094655-106096713	TRUE	chr11:106094655-106096742	TRUE	2059	chr11:106094655-106096742_AASDHPPT	0	0	0	0	0.007844227079517542	0	0	0	0	0	0	0	0	0	0	0	0	0	0.008411755552036779	0	0	0	0	0	0	0	0	0	0	0	0	0	0	0	0	0
chr11	107551920	107553107	-	ALKBH8	1	2	1	chr11:107551920-107553107	FALSE	chr11:107551913-107553107	TRUE	1188	chr11:107551913-107553107_ALKBH8	0	0	0	0	0	0	0	0	0	0	0	0	0	0	0	0	0	0	0	0	0	0	0	0	0	0	0	0	0	0	0	0	0	0	0	0
chr11	10755198	10755646	+	CTR9	2	5	2	chr11:10755198-10755646,chr11:10755198-10755656	FALSE	chr11:10755198-10755677	TRUE	449	chr11:10755198-10755677_CTR9	0	0	0	0	0	0	0	0	0	0	0	0	0	0	0	0	0	0	0.008411755552036779	0	0	0	0	0	0	0	0	0	0	0	0.004807436773937632	0	0	0	0	0
chr11	10755796	10756748	+	CTR9	1	4	1	chr11:10755796-10756748	FALSE	chr11:10755796-10756748	FALSE	953	chr11:10755796-10756748_CTR9	0	0	0	0	0	0	0	0	0	0	0	0	0	0	0	0	0	0	0	0	0	0	0	0	0	0	0.019962763855834988	0	0	0	0	0	0	0	0	0
chr11	10773274	10773991	+	CTR9	1	2	1	chr11:10773274-10773991	FALSE	chr11:10773274-10774011	TRUE	718	chr11:10773274-10774011_CTR9	0	0	0	0	0	0	0	0	0	0	0	0	0	0	0	0	0	0	0	0	0	0	0	0.009429936037309655	0	0	0	0	0	0	0	0	0	0	0	0
chr11	10799759	10800089	-	EIF4G2	7	9	5	chr11:10799757-10800089,chr11:10799758-10800089,chr11:10799759-10800089,chr11:10799763-10800089,chr11:10799781-10800089,chr11:10799801-10800089,chr11:10799980-10800089	TRUE	chr11:10799757-10800089	TRUE	331	chr11:10799757-10800089_EIF4G2	0	0	0	0	0	0	0	0	0	0.0048760250635879986	0	0.005168322121588788	0.014117575839805647	0	0	0	0	0	0	0.01367579324831831	0	0	0	0	0	0	0	0	0	0	0.010912740288174043	0	0	0	0	0
chr11	10801096	10801660	-	EIF4G2	6	20	4	chr11:10801091-10801660,chr11:10801092-10801660,chr11:10801094-10801660,chr11:10801096-10801660,chr11:10801533-10801660,chr11:10801573-10801660	TRUE	chr11:10801088-10801660	TRUE	565	chr11:10801088-10801660_EIF4G2	0	0.013813520148607691	0	0	0.023532681238552625	0	0	0	0	0	0	0.005168322121588788	0	0	0	0	0	0	0	0	0	0	0	0	0	0	0	0	0	0	0	0	0	0	0	0
chr11	10804437	10804912	-	EIF4G2	1	3	2	chr11:10804437-10804912	FALSE	chr11:10804419-10804912	TRUE	476	chr11:10804419-10804912_EIF4G2	0	0	0	0	0.003922113539758771	0	0	0	0	0	0	0	0	0	0	0	0	0	0	0	0	0	0	0	0	0	0	0.010668422774402716	0	0	0	0	0	0	0	0
chr11	10805017	10805906	-	EIF4G2	1	2	1	chr11:10805017-10805906	FALSE	chr11:10805016-10805906	TRUE	890	chr11:10805016-10805906_EIF4G2	0	0	0	0	0	0	0	0	0.009864571127930304	0	0	0	0	0	0	0	0	0	0	0	0	0	0	0	0	0	0	0	0	0	0	0	0	0	0	0
chr11	10806089	10806819	-	EIF4G2	4	67	22	chr11:10806083-10806819,chr11:10806085-10806819,chr11:10806087-10806819,chr11:10806089-10806819	FALSE	chr11:10806048-10806819	TRUE	731	chr11:10806048-10806819_EIF4G2	0	0.013813520148607691	0.009559458839799835	0	0.007844227079517542	0.014709435818959175	0.005115158954638699	0	0	0.0048760250635879986	0	0.041346576972710304	0.03294101029287984	0	0	0.0024189079844741906	0	0	0	0.006837896624159155	0	0	0	0.0097771450175926	0.03554704617198717	0.008778520645456532	0	0.0645228555668686	0	0	0	0.012125597031052418	0	0	0	0.032319972604515794
chr11	10806886	10807254	-	EIF4G2	5	44	13	chr11:10806886-10807254,chr11:10806887-10807254,chr11:10806912-10807254,chr11:10806914-10807254,chr11:10806923-10807254	TRUE	chr11:10806886-10807254	FALSE	369	chr11:10806886-10807254_EIF4G2	0	0	0.004779729419899918	0	0.03922113539758771	0	0	0	0.009864571127930304	0.014628075190763997	0.06171569159774031	0	0.004705858613268548	0	0.017348156315146124	0.0012094539922370953	0	0	0.0021029388880091948	0	0	0	0	0	0.029622538476655982	0	0	0.011528193017338399	0	0	0	0	0	0	0	0
chr11	108072463	108073375	+	CUL5	1	7	3	chr11:108072463-108073375	FALSE	chr11:108072463-108073389	TRUE	913	chr11:108072463-108073389_CUL5	0	0	0	0	0.007844227079517542	0	0	0	0.014796856691895455	0	0	0	0.009411717226537096	0	0	0	0	0	0	0	0	0	0	0	0	0	0	0	0	0	0	0	0	0	0	0
chr11	10808277	10808704	-	EIF4G2	1	3	1	chr11:10808277-10808704	FALSE	chr11:10807382-10808704	TRUE	428	chr11:10808509-10808704_EIF4G2	0	0	0	0	0	0	0	0	0	0	0	0	0	0	0	0	0	0	0	0	0	0.014282851186173652	0	0	0	0	0	0	0	0	0	0	0	0	0	0
chr11	108140216	108141587	+	ACAT1	2	2	2	chr11:108140216-108141586,chr11:108140216-108141587	FALSE	chr11:108140216-108141604	TRUE	1372	chr11:108140216-108141604_ACAT1	0.0014803093089721631	0	0	0	0	0	0	0	0	0	0	0	0	0	0	0.0012094539922370953	0	0	0	0	0	0	0	0	0	0	0	0	0	0	0	0	0	0	0	0
chr11	108227889	108229135	+	ATM	1	3	2	chr11:108227889-108229135	FALSE	chr11:108227889-108229177	TRUE	1247	chr11:108227889-108229177_ATM	0	0	0	0	0	0	0	0	0	0	0	0.005168322121588788	0	0	0	0	0	0	0	0	0	0	0	0	0	0	0	0	0.013433854026828644	0	0	0	0	0	0	0
chr11	108252913	108253796	+	ATM	2	14	7	chr11:108252913-108253796,chr11:108252913-108253813	TRUE	chr11:108252913-108253813	TRUE	884	chr11:108252913-108253813_ATM	0	0	0.004779729419899918	0	0.007844227079517542	0	0	0	0	0	0	0	0.004705858613268548	0	0	0.0024189079844741906	0	0	0	0.03418948312079578	0	0	0	0.011594550264555173	0	0	0	0.00548128307365097	0	0	0	0	0	0	0	0
chr11	108320059	108321266	+	ATM	2	6	2	chr11:108320059-108321266,chr11:108320059-108321274	FALSE	chr11:108320059-108321300	TRUE	1208	chr11:108320059-108321300_ATM	0	0	0	0	0	0	0	0	0	0	0	0	0	0	0	0	0	0	0.010514694440045972	0	0	0	0	0	0	0	0	0.005334211387201358	0	0	0	0	0	0	0	0
chr11	10855688	10856143	-	ZBED5	1	3	1	chr11:10855688-10856143	FALSE	chr11:10855119-10856143	TRUE	456	chr11:10855119-10856143_ZBED5	0	0	0	0	0	0	0	0	0	0	0	0	0	0	0	0	0	0	0	0.020513689872477467	0	0	0	0	0	0	0	0	0	0	0	0	0	0	0	0
chr11	10856258	10857861	-	ZBED5	2	2	2	chr11:10856258-10857861,chr11:10856281-10857861	TRUE	chr11:10856258-10857861	FALSE	1604	chr11:10856258-10857222_ZBED5	0	0	0	0	0	0	0	0	0	0	0	0.005168322121588788	0	0	0	0	0	0	0	0	0	0	0.007782051023048661	0	0	0	0	0	0	0	0	0	0	0	0	0
chr11	110232036	110233236	-	RDX	1	3	1	chr11:110232036-110233236	FALSE	chr11:110232034-110233236	TRUE	1201	chr11:110232034-110233236_RDX	0	0	0.014339188259699752	0	0	0	0	0	0	0	0	0	0	0	0	0	0	0	0	0	0	0	0	0	0	0	0	0	0	0	0	0	0	0	0	0
chr11	110254123	110255288	-	RDX	1	2	2	chr11:110254123-110255288	FALSE	chr11:110254110-110255288	TRUE	1166	chr11:110254110-110255288_RDX	0	0	0	0	0	0	0	0.004315740749879722	0	0	0	0	0	0	0	0	0	0	0	0	0	0	0	0	0	0	0	0	0	0	0	0.00946687125206567	0	0	0	0
chr11	110264261	110264778	-	RDX	1	2	1	chr11:110264261-110264778	FALSE	chr11:110264235-110264778	TRUE	518	chr11:110264235-110264778_RDX	0.0029606186179443263	0	0	0	0	0	0	0	0	0	0	0	0	0	0	0	0	0	0	0	0	0	0	0	0	0	0	0	0	0	0	0	0	0	0	0
chr11	110611393	110614560	-	ARHGAP20	1	2	1	chr11:110611393-110614560	FALSE	chr11:110611387-110614560	TRUE	3168	chr11:110611387-110614560_ARHGAP20	0	0	0	0	0	0	0	0	0.009864571127930304	0	0	0	0	0	0	0	0	0	0	0	0	0	0	0	0	0	0	0	0	0	0	0	0	0	0	0
chr11	111722757	111723451	+	SIK2	1	2	1	chr11:111722757-111723451	FALSE	chr11:111722757-111723495	TRUE	695	chr11:111722757-111723495_SIK2	0	0	0	0	0	0	0	0	0	0	0	0	0	0	0	0	0	0	0	0	0	0	0	0.01145787057858534	0	0	0	0	0	0	0	0	0	0	0	0
chr11	111764906	111765293	-	PPP2R1B	2	5	3	chr11:111764906-111765293,chr11:111764910-111765293	FALSE	chr11:111764906-111765293	FALSE	388	chr11:111764906-111765293_PPP2R1B	0	0	0.004779729419899918	0	0.003922113539758771	0	0	0	0.014796856691895455	0	0	0	0	0	0	0	0	0	0	0	0	0	0	0	0	0	0	0	0	0	0	0	0	0	0	0
chr11	111882599	111883135	+	C11orf1	1	2	2	chr11:111882599-111883135	FALSE	chr11:111882599-111883135	FALSE	537	chr11:111882599-111883135_C11orf1	0	0	0	0	0	0	0	0	0	0	0	0	0	0	0	0	0	0	0	0	0.005465024808534768	0	0	0	0	0	0	0	0	0	0.005456370144087021	0	0	0	0	0
chr11	111909018	111910326	-	CRYAB	1	2	1	chr11:111909018-111910326	FALSE	chr11:111908968-111910326	TRUE	1309	NA	0	0	0	0	0	0.006389136709303761	0	0	0	0	0	0	0	0	0	0	0	0	0	0	0	0	0	0	0	0	0	0	0	0	0	0	0	0	0	0
chr11	111910710	111910832	-	CRYAB	1	2	1	chr11:111910710-111910832	FALSE	chr11:111910450-111910832	TRUE	123	NA	0	0	0	0	0	0	0	0	0	0	0.010285948599623385	0	0	0	0	0	0	0	0	0	0	0	0	0	0	0	0	0	0	0	0	0	0	0	0	0
chr11	111910482	111911523	-	CRYAB	1	3	2	chr11:111910482-111911523	FALSE	chr11:111910450-111911523	TRUE	1042	NA	0	0	0	0	0	0.0028787168660768235	0	0	0	0	0	0	0	0	0	0	0	0	0	0	0	0	0	0	0	0.008778520645456532	0	0	0	0	0	0	0	0	0	0
chr11	111912857	111913597	-	CRYAB	1	5	1	chr11:111912857-111913597	FALSE	chr11:111911923-111913597	TRUE	741	NA	0	0	0	0	0	0	0	0	0	0	0.02571487149905846	0	0	0	0	0	0	0	0	0	0	0	0	0	0	0	0	0	0	0	0	0	0	0	0	0
chr11	111993741	111995014	+	DIXDC1	1	2	1	chr11:111993741-111995014	FALSE	chr11:111993741-111995018	TRUE	1274	chr11:111993741-111995018_DIXDC1	0	0	0	0	0	0	0	0.008631481499759444	0	0	0	0	0	0	0	0	0	0	0	0	0	0	0	0	0	0	0	0	0	0	0	0	0	0	0	0
chr11	112075644	112078182	+	NKAPD1	1	3	1	chr11:112075644-112078182	FALSE	chr11:112075644-112078214	TRUE	2539	NA	0	0	0	0	0	0	0	0	0.014796856691895455	0	0	0	0	0	0	0	0	0	0	0	0	0	0	0	0	0	0	0	0	0	0	0	0	0	0	0
chr11	112226527	112226858	+	PTS	1	21	1	chr11:112226527-112226858	FALSE	chr11:112226527-112228593	TRUE	332	NA	0	0	0	0	0	0	0	0	0	0	0	0	0	0	0	0	0	0	0	0	0	0	0	0	0	0	0	0	0	0	0	0	0	0	0	0
chr11	112260038	112260405	-	PLET1	1	2	1	chr11:112260038-112260405	FALSE	chr11:112255590-112260405	TRUE	368	chr11:112255590-112260405_PLET1	0	0	0	0	0	0	0	0	0	0	0.010285948599623385	0	0	0	0	0	0	0	0	0	0	0	0	0	0	0	0	0	0	0	0	0	0	0	0	0
chr11	113231796	113232166	+	NCAM1	1	3	1	chr11:113231796-113232166	FALSE	chr11:113231796-113232169	TRUE	371	chr11:113231796-113232169_NCAM1	0	0	0	0	0.011766340619276313	0	0	0	0	0	0	0	0	0	0	0	0	0	0	0	0	0	0	0	0	0	0	0	0	0	0	0	0	0	0	0
chr11	113235165	113236300	+	NCAM1	6	12	7	chr11:113235165-113236243,chr11:113235165-113236249,chr11:113235165-113236253,chr11:113235165-113236290,chr11:113235165-113236299,chr11:113235165-113236300	TRUE	chr11:113235165-113236300	FALSE	1136	chr11:113235165-113236300_NCAM1	0	0	0.009559458839799835	0	0	0	0	0	0.02466142781982576	0.0048760250635879986	0	0	0.004705858613268548	0	0	0.0012094539922370953	0.00695985888858264	0	0	0	0	0	0	0	0	0	0	0	0	0	0	0	0	0	0	0
chr11	113235165	113236301	+	NCAM1	1	2	1	chr11:113235165-113236301	FALSE	chr11:113235165-113246367	TRUE	1137	chr11:113235165-113236300_NCAM1	0	0	0	0	0	0	0	0	0	0	0	0	0	0	0.011565437543430748	0	0	0	0	0	0	0	0	0	0	0	0	0	0	0	0	0	0	0	0	0
chr11	113260324	113262684	+	NCAM1	2	3	2	chr11:113260324-113262684,chr11:113260324-113262685	FALSE	chr11:113260324-113262845	TRUE	2361	chr11:113260324-113262845_NCAM1	0	0	0	0	0	0.009267853575380585	0	0	0	0	0	0	0	0	0	0	0	0	0	0	0	0	0	0	0	0	0	0	0	0	0	0	0	0	0	0
chr11	113414129	113415420	-	DRD2	1	2	1	chr11:113414129-113415420	FALSE	chr11:113412884-113415420	TRUE	1292	chr11:113414462-113415420_DRD2	0	0	0	0.013719846752330143	0	0	0	0	0	0	0	0	0	0	0	0	0	0	0	0	0	0	0	0	0	0	0	0	0	0	0	0	0	0	0	0
chr11	113829348	113830866	-	USP28	1	5	1	chr11:113829348-113830866	FALSE	chr11:113829346-113830866	TRUE	1519	NA	0	0	0	0	0.019610567698793855	0	0	0	0	0	0	0	0	0	0	0	0	0	0	0	0	0	0	0	0	0	0	0	0	0	0	0	0	0	0	0
chr11	113986176	113986493	+	HTR3A	1	4	2	chr11:113986176-113986493	FALSE	chr11:113986176-113986517	TRUE	318	chr11:113986176-113986517_HTR3A	0	0	0	0	0	0	0	0	0	0	0	0	0	0	0	0	0	0	0	0	0.010930049617069537	0	0	0	0	0	0	0	0	0	0	0	0	0	0	0
chr11	114121915	114122282	+	ZBTB16	1	2	1	chr11:114121915-114122282	FALSE	chr11:114121915-114156336	TRUE	368	NA	0	0	0	0	0	0	0	0	0	0	0	0	0	0	0	0	0	0	0	0	0	0	0.01850089025358856	0	0	0	0	0	0	0	0	0	0	0	0	0
chr11	114296711	114297917	+	NNMT	2	3	2	chr11:114296711-114297882,chr11:114296711-114297917	TRUE	chr11:114296711-114297950	TRUE	1207	chr11:114296711-114297950_NNMT	0.0029606186179443263	0	0	0	0	0	0	0	0	0	0	0	0	0	0	0	0	0	0	0	0	0	0	0.005062176998937773	0	0	0	0	0	0	0	0	0	0	0	0
chr11	114400768	114401697	+	RBM7	1	3	2	chr11:114400768-114401697	FALSE	chr11:114400768-114401697	FALSE	930	chr11:114400768-114401697_RBM7	0	0	0	0	0.007844227079517542	0	0	0	0	0.0048760250635879986	0	0	0	0	0	0	0	0	0	0	0	0	0	0	0	0	0	0	0	0	0	0	0	0	0	0
chr11	114559612	114559797	-	NXPE1	1	2	1	chr11:114559612-114559797	FALSE	chr11:114552881-114559797	TRUE	186	NA	0	0	0	0	0	0	0	0	0	0	0	0	0	0	0	0	0	0	0	0	0	0	0	0	0	0	0	0	0	0	0	0	0	0	0	0
chr11	115209683	115214607	-	CADM1	1	3	1	chr11:115209683-115214607	FALSE	chr11:115209658-115214607	TRUE	4925	chr11:115209658-115214607_CADM1	0	0	0	0	0	0	0	0	0	0	0	0	0	0	0	0	0	0	0	0	0	0	0	0	0	0	0	0	0	0	0	0	0	0	0	0.016278270390796344
chr11	116758148	116758268	-	BUD13	1	3	1	chr11:116758148-116758268	FALSE	chr11:116757951-116758268	TRUE	121	chr11:116757951-116758268_BUD13	0.007909044928779708	0	0	0	0	0	0	0	0	0	0	0	0	0	0	0	0	0	0	0	0	0	0	0	0	0	0	0	0	0	0	0	0	0	0	0
chr11	116782272	116782918	-	ZPR1	2	3	2	chr11:116782272-116782918,chr11:116782275-116782918	FALSE	chr11:116782245-116782918	TRUE	647	chr11:116782245-116782918_ZPR1	0	0	0	0	0	0	0	0	0	0	0	0	0	0	0	0	0	0	0.0042058777760183895	0	0.005465024808534768	0	0	0	0	0	0	0	0	0	0	0	0	0	0	0
chr11	116785170	116785513	-	ZPR1	2	4	2	chr11:116785170-116785513,chr11:116785203-116785513	TRUE	chr11:116785147-116785513	TRUE	344	chr11:116785147-116785513_ZPR1	0.0014803093089721631	0	0	0	0	0	0	0	0	0	0	0	0	0	0	0	0	0	0.006308816664027584	0	0	0	0	0	0	0	0	0	0	0	0	0	0	0	0	0
chr11	116787082	116787481	-	ZPR1	1	2	1	chr11:116787082-116787481	FALSE	chr11:116787060-116787481	TRUE	400	chr11:116787060-116787481_ZPR1	0.0029606186179443263	0	0	0	0	0	0	0	0	0	0	0	0	0	0	0	0	0	0	0	0	0	0	0	0	0	0	0	0	0	0	0	0	0	0	0
chr11	116875478	116875865	-	SIK3	1	5	2	chr11:116875478-116875865	FALSE	chr11:116875452-116875865	TRUE	388	chr11:116875452-116875865_SIK3	0	0	0	0	0	0.012778273418607522	0	0	0	0	0	0	0	0	0	0	0	0	0	0	0	0	0	0	0	0	0	0	0	0	0	0	0	0	0	0
chr11	116956737	116956947	-	SIK3	2	12	2	chr11:116956737-116956947,chr11:116956775-116956947	TRUE	chr11:116954108-116956947	TRUE	211	chr11:116954108-116956947_SIK3	0	0	0	0	0	0	0.020460635818554795	0	0	0	0.04114379439849354	0	0	0	0	0	0	0	0	0	0	0	0	0	0	0	0	0	0	0	0	0	0	0	0	0
chr11	117179447	117181334	+	SIDT2	1	5	1	chr11:117179447-117181334	FALSE	chr11:117179447-117181415	TRUE	1888	NA	0	0	0	0	0	0	0	0	0	0	0.02571487149905846	0	0	0	0	0	0	0	0	0	0	0	0	0	0	0	0	0	0	0	0	0	0	0	0	0
chr11	117181972	117182055	+	SIDT2	1	6	3	chr11:117181972-117182055	FALSE	chr11:117181972-117182059	TRUE	84	chr11:117181972-117182059_SIDT2	0	0	0	0	0	0	0	0	0	0	0	0	0	0	0	0	0	0	0	0	0	0	0	0	0	0.004389260322728266	0	0	0	0	0	0	0	0	0	0
chr11	117187700	117188682	+	SIDT2	1	2	1	chr11:117187700-117188682	FALSE	chr11:117187700-117188707	TRUE	983	chr11:117187700-117187891_SIDT2	0.005272696619186473	0	0	0	0	0	0	0	0	0	0	0	0	0	0	0	0	0	0	0	0	0	0	0	0	0	0	0	0	0	0	0	0	0	0	0
chr11	117189402	117189930	+	SIDT2	3	5	3	chr11:117189402-117189915,chr11:117189402-117189929,chr11:117189402-117189930	TRUE	chr11:117189402-117189951	TRUE	529	chr11:117189402-117189951_SIDT2	0	0	0	0	0	0	0	0	0	0	0	0	0	0	0	0	0	0	0	0	0.016395074425604308	0	0	0	0	0	0.004733595785342641	0	0	0	0	0	0	0	0	0
chr11	117199433	117200503	+	TAGLN	2	2	2	chr11:117199433-117199757,chr11:117199433-117200503	TRUE	chr11:117199433-117203001	TRUE	1071	NA	0	0	0	0	0	0	0	0	0	0	0	0	0	0	0	0	0	0	0	0	0	0	0	0	0.005634088235050194	0	0	0	0	0	0	0	0	0	0	0.005426090130265448
chr11	117238647	117238801	+	RNF214	1	2	1	chr11:117238647-117238801	FALSE	chr11:117238647-117239800	TRUE	155	NA	0	0	0	0	0	0	0	0	0	0	0	0	0	0	0	0.005444197519841378	0	0	0	0	0	0	0	0	0	0	0	0	0	0	0	0	0	0	0	0
chr11	117387413	117390747	+	CEP164	1	2	1	chr11:117387413-117390747	FALSE	chr11:117387413-117390776	TRUE	3335	chr11:117387413-117390776_CEP164	0	0	0	0	0	0	0	0	0	0	0	0	0	0	0	0	0	0	0	0	0	0	0.015564102046097322	0	0	0	0	0	0	0	0	0	0	0	0	0
chr11	117433278	117433440	-	DSCAML1	2	3	2	chr11:117433275-117433440,chr11:117433278-117433440	FALSE	chr11:117433257-117433440	TRUE	163	chr11:117433257-117433440_DSCAML1	0	0	0	0	0	0	0	0	0	0	0	0	0	0	0.005782718771715374	0	0	0	0	0	0.011938197242202419	0	0	0	0	0	0	0	0	0	0	0	0	0	0	0
chr11	118196857	118197967	-	JAML	1	2	1	chr11:118196857-118197967	FALSE	chr11:118196822-118197967	TRUE	1111	NA	0	0	0	0	0	0	0	0	0	0	0	0	0	0	0	0	0	0	0	0	0	0	0	0	0	0	0	0	0	0	0	0	0	0	0	0
chr11	118447737	118447920	+	KMT2A	1	2	1	chr11:118447737-118447920	FALSE	chr11:118447737-118449798	TRUE	184	NA	0	0	0	0	0	0	0	0.008631481499759444	0	0	0	0	0	0	0	0	0	0	0	0	0	0	0	0	0	0	0	0	0	0	0	0	0	0	0	0
chr11	118484315	118484517	+	KMT2A	1	3	1	chr11:118484315-118484517	FALSE	chr11:118484315-118484861	TRUE	203	chr11:118484315-118484861_KMT2A	0	0	0	0	0.011766340619276313	0	0	0	0	0	0	0	0	0	0	0	0	0	0	0	0	0	0	0	0	0	0	0	0	0	0	0	0	0	0	0
chr11	118494768	118495696	+	KMT2A	2	3	2	chr11:118494768-118495695,chr11:118494768-118495696	FALSE	chr11:118494768-118495699	TRUE	929	chr11:118494768-118495699_KMT2A	0	0	0	0	0	0	0	0	0	0	0	0	0.009411717226537096	0	0	0	0	0	0	0	0	0	0	0	0	0	0	0	0	0	0	0	0	0	0	0
chr11	118499914	118500974	+	KMT2A	3	8	5	chr11:118499914-118500974,chr11:118499914-118500981,chr11:118499914-118500984	FALSE	chr11:118499914-118500986	TRUE	1061	chr11:118499914-118500986_KMT2A	0	0	0.004779729419899918	0.013719846752330143	0	0	0	0	0.009864571127930304	0	0	0	0	0	0.011565437543430748	0	0	0	0	0	0	0	0	0	0	0	0	0	0	0	0.005456370144087021	0	0	0	0	0
chr11	118507610	118509103	+	KMT2A	2	3	2	chr11:118507610-118509103,chr11:118507610-118509135	TRUE	chr11:118507610-118509135	TRUE	1494	chr11:118507610-118509135_KMT2A	0	0	0	0	0.003922113539758771	0	0	0	0	0	0	0	0	0	0	0.0024189079844741906	0	0	0	0	0	0	0	0	0	0	0	0	0	0	0	0	0	0	0	0
chr11	118510119	118511948	+	KMT2A	3	3	3	chr11:118510119-118511924,chr11:118510119-118511925,chr11:118510119-118511948	TRUE	chr11:118510119-118511950	TRUE	1830	chr11:118510119-118511950_KMT2A	0.0014803093089721631	0	0	0	0.003922113539758771	0	0	0	0.004932285563965152	0	0	0	0	0	0	0	0	0	0	0	0	0	0	0	0	0	0	0	0	0	0	0	0	0	0	0
chr11	118519793	118519952	+	KMT2A	2	3	1	chr11:118519793-118519952,chr11:118519793-118519953	FALSE	chr11:118519793-118519956	TRUE	160	chr11:118519793-118519956_KMT2A	0	0	0	0	0.011766340619276313	0	0	0	0	0	0	0	0	0	0	0	0	0	0	0	0	0	0	0	0	0	0	0	0	0	0	0	0	0	0	0
chr11	118551878	118552213	-	IFT46	2	7	2	chr11:118551878-118552213,chr11:118551881-118552213	FALSE	chr11:118551853-118552213	TRUE	336	chr11:118551853-118552213_IFT46	0	0	0	0	0	0	0	0	0	0	0	0	0	0	0	0	0	0	0.008411755552036779	0	0.016395074425604308	0	0	0	0	0	0	0	0	0	0	0	0	0	0	0
chr11	118554612	118554989	-	IFT46	7	13	8	chr11:118554606-118554989,chr11:118554607-118554989,chr11:118554608-118554989,chr11:118554609-118554989,chr11:118554612-118554989,chr11:118554613-118554989,chr11:118554617-118554989	TRUE	chr11:118554588-118554989	TRUE	378	chr11:118554588-118554989_IFT46	0	0	0	0	0.003922113539758771	0	0	0	0.01972914225586061	0.009752050127175997	0	0	0	0	0	0	0	0	0.006904203871532885	0	0.005465024808534768	0	0	0	0	0	0	0	0	0	0	0	0	0	0	0
chr11	118556667	118556905	-	IFT46	1	2	1	chr11:118556667-118556905	FALSE	chr11:118555323-118556905	TRUE	239	chr11:118555323-118556905_IFT46	0	0	0	0	0	0	0	0	0	0	0	0	0	0	0	0	0	0	0	0	0	0	0	0	0	0	0	0	0	0	0	0	0	0	0	0
chr11	118565189	118565586	-	IFT46	1	7	1	chr11:118565189-118565586	FALSE	chr11:118565062-118565586	TRUE	398	chr11:118565062-118565586_IFT46	0	0	0	0	0	0	0	0	0	0	0.03600082009868185	0	0	0	0	0	0	0	0	0	0	0	0	0	0	0	0	0	0	0	0	0	0	0	0	0
chr11	118572551	118581245	+	ARCN1	1	2	1	chr11:118572551-118581245	FALSE	chr11:118572551-118581245	FALSE	8695	chr11:118573784-118581245_ARCN1	0	0	0.009559458839799835	0	0	0	0	0	0	0	0	0	0	0	0	0	0	0	0	0	0	0	0	0	0	0	0	0	0	0	0	0	0	0	0	0
chr11	118583359	118583806	+	ARCN1	1	2	1	chr11:118583359-118583806	FALSE	chr11:118583359-118583808	TRUE	448	chr11:118583359-118583808_ARCN1	0	0	0	0	0	0	0	0	0	0	0	0	0	0	0	0	0	0	0	0	0.011938197242202419	0	0	0	0	0	0	0	0	0	0	0	0	0	0	0
chr11	118590507	118590876	+	ARCN1	2	3	2	chr11:118590507-118590876,chr11:118590507-118592684	TRUE	chr11:118590507-118592708	TRUE	370	chr11:118590507-118592708_ARCN1	0.0014803093089721631	0.009209013432405128	0	0	0	0	0	0	0	0	0	0	0	0	0	0	0	0	0	0	0	0	0	0	0	0	0	0	0	0	0	0	0	0	0	0
chr11	118635549	118636173	+	PHLDB1	2	14	2	chr11:118635549-118635750,chr11:118635549-118636173	TRUE	chr11:118635549-118638890	TRUE	625	chr11:118635549-118638890_PHLDB1	0	0	0.004779729419899918	0	0	0	0	0	0	0	0	0	0	0	0	0	0	0	0	0	0	0	0	0	0.07324314705565253	0	0	0	0	0	0	0	0	0	0	0
chr11	118644175	118644646	+	PHLDB1	4	35	11	chr11:118644175-118644640,chr11:118644175-118644642,chr11:118644175-118644645,chr11:118644175-118644646	FALSE	chr11:118644175-118644646	FALSE	472	chr11:118644175-118645355_PHLDB1	0	0	0	0.006859923376165072	0.015688454159035085	0.0028787168660768235	0	0	0.014796856691895455	0	0	0.015504966364766365	0	0	0.017348156315146124	0.0012094539922370953	0	0	0	0	0	0	0	0	0	0.004389260322728266	0	0	0	0	0.010912740288174043	0	0	0	0	0
chr11	118759965	118765307	-	DDX6	3	4	3	chr11:118759965-118765307,chr11:118760009-118765307,chr11:118763269-118765307	TRUE	chr11:118751906-118765307	TRUE	5343	NA	0.0029606186179443263	0	0	0	0	0	0	0	0	0	0	0	0	0	0	0	0.00695985888858264	0	0	0	0	0	0	0	0	0.004389260322728266	0	0	0	0	0	0	0	0	0	0
chr11	118755523	118756259	-	DDX6	3	16	6	chr11:118755522-118756259,chr11:118755523-118756259,chr11:118755524-118756259	FALSE	chr11:118755504-118756259	TRUE	737	chr11:118755504-118756259_DDX6	0	0	0.004779729419899918	0.020579770128495215	0.019610567698793855	0	0	0	0.004932285563965152	0	0	0	0	0	0.011565437543430748	0	0	0	0	0	0	0	0	0	0	0.01841373566719699	0	0	0	0	0	0	0	0	0	0
chr11	118757313	118758773	-	DDX6	3	5	3	chr11:118757306-118758773,chr11:118757313-118758773,chr11:118757322-118758773	TRUE	chr11:118757288-118758773	TRUE	1461	chr11:118757288-118758773_DDX6	0	0	0	0	0.007844227079517542	0	0	0	0.004932285563965152	0	0	0	0	0	0	0	0	0	0	0	0	0	0.01850089025358856	0	0	0	0	0	0	0	0	0	0	0	0	0
chr11	11878650	11879474	+	USP47	1	2	1	chr11:11878650-11879474	FALSE	chr11:11878650-11880176	TRUE	825	NA	0	0	0	0	0.007844227079517542	0	0	0	0	0	0	0	0	0	0	0	0	0	0	0	0	0	0	0	0	0	0	0	0	0	0	0	0	0	0	0
chr11	118900231	118900618	-	BCL9L	1	2	1	chr11:118900231-118900618	FALSE	chr11:118900199-118900618	TRUE	388	chr11:118900199-118900618_BCL9L	0.005272696619186473	0	0	0	0	0	0	0	0	0	0	0	0	0	0	0	0	0	0	0	0	0	0	0	0	0	0	0	0	0	0	0	0	0	0	0
chr11	119017589	119017957	-	RPS25	2	10	2	chr11:119017547-119017957,chr11:119017589-119017957	TRUE	chr11:119017546-119017957	TRUE	369	chr11:119017546-119017957_RPS25	0	0	0	0	0	0	0	0	0.004932285563965152	0	0	0	0	0	0	0	0	0	0.01892644999208275	0	0	0	0	0	0	0	0	0	0	0	0	0	0	0	0	0
chr11	119049240	119049555	-	HYOU1	2	7	4	chr11:119049239-119049555,chr11:119049240-119049555	FALSE	chr11:119049204-119049555	TRUE	316	chr11:119049204-119049555_HYOU1	0.0014803093089721631	0	0	0	0	0	0	0	0	0	0.005142974299811693	0	0	0	0	0	0	0	0.006308816664027584	0.01367579324831831	0	0	0	0	0	0	0	0	0	0	0	0	0	0	0	0
chr11	119051199	119051437	-	HYOU1	1	2	1	chr11:119051199-119051437	FALSE	chr11:119051174-119051437	TRUE	239	chr11:119051174-119051437_HYOU1	0	0	0	0	0	0	0	0	0	0	0	0	0	0	0	0	0	0	0	0	0.011938197242202419	0	0	0	0	0	0	0	0	0	0	0	0	0	0	0
chr11	119078335	119078543	+	VPS11	3	4	3	chr11:119078335-119078543,chr11:119078335-119078544,chr11:119078335-119078545	FALSE	chr11:119078335-119078564	TRUE	209	chr11:119078335-119078564_VPS11	0	0	0	0	0	0.0028787168660768235	0	0	0	0.0048760250635879986	0	0	0.009411717226537096	0	0	0	0	0	0	0	0	0	0	0	0	0	0	0	0	0	0	0	0	0	0	0
chr11	119101196	119101494	-	DPAGT1	2	3	2	chr11:119101188-119101494,chr11:119101196-119101494	FALSE	chr11:119101139-119101494	TRUE	299	chr11:119101139-119101494_DPAGT1	0	0	0	0	0	0	0	0	0	0	0	0	0	0	0	0	0	0	0	0	0	0	0	0	0	0	0.016248142584410322	0	0	0	0	0	0	0	0	0
chr11	119130955	119131510	+	HINFP	2	3	2	chr11:119130955-119131510,chr11:119130955-119131512	FALSE	chr11:119130955-119131534	TRUE	556	chr11:119130955-119131534_HINFP	0	0	0	0	0	0	0	0	0	0	0	0	0	0	0	0	0	0	0.0042058777760183895	0	0	0	0	0	0	0	0	0.006193981630137041	0	0	0	0	0	0	0	0
chr11	11929566	11929914	+	USP47	1	3	1	chr11:11929566-11929914	FALSE	chr11:11929566-11930043	TRUE	349	chr11:11929566-11930043_USP47	0	0.013813520148607691	0	0	0	0	0	0	0	0	0	0	0	0	0	0	0	0	0	0	0	0	0	0	0	0	0	0	0	0	0	0	0	0	0	0
chr11	119315461	119315982	-	MCAM	1	2	1	chr11:119315461-119315982	FALSE	chr11:119315264-119315982	TRUE	522	NA	0	0	0	0	0	0	0	0	0	0	0	0	0.009411717226537096	0	0	0	0	0	0	0	0	0	0	0	0	0	0	0	0	0	0	0	0	0	0	0
chr11	11938373	11940415	+	USP47	2	3	2	chr11:11938373-11939519,chr11:11938373-11940415	TRUE	chr11:11938373-11940428	TRUE	2043	chr11:11938373-11940428_USP47	0	0	0	0	0	0.006389136709303761	0	0	0	0	0	0.005168322121588788	0	0	0	0	0	0	0	0	0	0	0	0	0	0	0	0	0	0	0	0	0	0	0	0
chr11	11948121	11948474	+	USP47	1	2	1	chr11:11948121-11948474	FALSE	chr11:11948121-11948477	TRUE	354	chr11:11948121-11948477_USP47	0	0	0	0	0	0	0	0	0	0	0	0	0	0	0	0	0	0	0	0	0	0	0	0	0	0	0.009981381927917494	0	0	0	0	0	0	0	0	0
chr11	11966676	11966953	-	DKK3	2	6	2	chr11:11966676-11966953,chr11:11966682-11966953	FALSE	chr11:11965966-11966953	TRUE	278	chr11:11965966-11966953_DKK3	0	0	0	0	0	0	0	0.021578703749398607	0	0	0	0	0	0	0	0	0	0	0	0	0	0	0	0	0	0	0.0049099174499507075	0	0	0	0	0	0	0	0	0
chr11	120424416	120428020	+	ARHGEF12	1	3	1	chr11:120424416-120428020	FALSE	chr11:120424416-120428068	TRUE	3605	chr11:120424416-120428068_ARHGEF12	0	0	0	0	0	0	0	0	0.014796856691895455	0	0	0	0	0	0	0	0	0	0	0	0	0	0	0	0	0	0	0	0	0	0	0	0	0	0	0
chr11	120428248	120429086	+	ARHGEF12	1	2	2	chr11:120428248-120429086	FALSE	chr11:120428248-120429439	TRUE	839	chr11:120428248-120429439_ARHGEF12	0.0014803093089721631	0	0	0	0	0	0	0	0	0	0	0	0	0	0	0.0021514068953279444	0	0	0	0	0	0	0	0	0	0	0	0	0	0	0	0	0	0	0	0
chr11	120448349	120449096	+	ARHGEF12	1	2	1	chr11:120448349-120449096	FALSE	chr11:120448349-120449108	TRUE	748	chr11:120448349-120449108_ARHGEF12	0	0	0	0	0	0	0	0	0	0	0	0	0	0	0	0	0	0	0	0	0	0	0	0	0	0	0	0.01096256614730194	0	0	0	0	0	0	0	0
chr11	120457251	120457690	+	ARHGEF12	2	4	1	chr11:120457251-120457690,chr11:120457251-120457700	FALSE	chr11:120457251-120457720	TRUE	440	chr11:120457251-120457720_ARHGEF12	0	0	0	0	0.015688454159035085	0	0	0	0	0	0	0	0	0	0	0	0	0	0	0	0	0	0	0	0	0	0	0	0	0	0	0	0	0	0	0
chr11	120458235	120459164	+	ARHGEF12	2	3	2	chr11:120458235-120458783,chr11:120458235-120459164	TRUE	chr11:120458235-120459173	TRUE	930	chr11:120458235-120459173_ARHGEF12	0	0	0	0	0	0	0	0	0.009864571127930304	0	0.005142974299811693	0	0	0	0	0	0	0	0	0	0	0	0	0	0	0	0	0	0	0	0	0	0	0	0	0
chr11	120473128	120474538	+	ARHGEF12	2	4	2	chr11:120473128-120473204,chr11:120473128-120474538	TRUE	chr11:120473128-120474559	TRUE	1411	chr11:120473128-120474559_ARHGEF12	0	0	0	0	0	0	0.005115158954638699	0	0	0	0	0	0	0	0	0	0	0	0	0	0	0	0	0	0	0	0	0	0	0	0	0	0	0	0.008592200387709867	0
chr11	120476749	120477182	+	ARHGEF12	2	4	2	chr11:120476749-120477154,chr11:120476749-120477182	TRUE	chr11:120476749-120477218	TRUE	434	chr11:120476749-120477218_ARHGEF12	0.0029606186179443263	0	0	0	0.007844227079517542	0	0	0	0	0	0	0	0	0	0	0	0	0	0	0	0	0	0	0	0	0	0	0	0	0	0	0	0	0	0	0
chr11	120478390	120479931	+	ARHGEF12	2	3	1	chr11:120478390-120479931,chr11:120478390-120479936	FALSE	chr11:120478390-120479959	TRUE	1542	chr11:120478390-120479959_ARHGEF12	0	0	0	0	0.011766340619276313	0	0	0	0	0	0	0	0	0	0	0	0	0	0	0	0	0	0	0	0	0	0	0	0	0	0	0	0	0	0	0
chr11	120484508	120485034	+	ARHGEF12	2	5	2	chr11:120484508-120485033,chr11:120484508-120485034	FALSE	chr11:120484508-120485066	TRUE	527	chr11:120484508-120485066_ARHGEF12	0	0	0	0	0.011766340619276313	0	0	0	0	0	0	0	0	0	0	0	0	0	0	0	0	0	0	0	0	0	0	0	0	0	0	0	0	0	0	0
chr11	120898640	120899045	+	GRIK4	1	2	1	chr11:120898640-120899045	FALSE	chr11:120898640-120905289	TRUE	406	chr11:120898640-120905289_GRIK4	0	0	0	0	0	0	0.010230317909277397	0	0	0	0	0	0	0	0	0	0	0	0	0	0	0	0	0	0	0	0	0	0	0	0	0	0	0	0	0
chr11	121543727	121543972	+	SORL1	1	3	1	chr11:121543727-121543972	FALSE	chr11:121543727-121545242	TRUE	246	chr11:121543727-121545242_SORL1	0.0044409279269164905	0	0	0	0	0	0	0	0	0	0	0	0	0	0	0	0	0	0	0	0	0	0	0	0	0	0	0	0	0	0	0	0	0	0	0
chr11	12226371	12227000	+	MICAL2	1	3	1	chr11:12226371-12227000	FALSE	chr11:12226371-12227024	TRUE	630	chr11:12226371-12227024_MICAL2	0	0	0	0	0	0	0	0	0	0	0	0	0	0	0	0	0	0	0	0	0	0	0	0	0	0.013810301750397746	0	0	0	0	0	0	0	0	0	0
chr11	12227132	12227224	+	MICAL2	1	7	1	chr11:12227132-12227224	FALSE	chr11:12227132-12236176	TRUE	93	chr11:12227132-12236176_MICAL2	0	0	0	0	0	0	0	0	0	0	0.03600082009868185	0	0	0	0	0	0	0	0	0	0	0	0	0	0	0	0	0	0	0	0	0	0	0	0	0
chr11	12239586	12241001	+	MICAL2	2	2	2	chr11:12239586-12240998,chr11:12239586-12241001	FALSE	chr11:12239586-12241039	TRUE	1416	chr11:12239586-12241039_MICAL2	0	0	0	0	0.003922113539758771	0	0	0	0	0	0	0	0	0	0.005782718771715374	0	0	0	0	0	0	0	0	0	0	0	0	0	0	0	0	0	0	0	0	0
chr11	12259898	12260190	+	MICAL2	1	2	1	chr11:12259898-12260190	FALSE	chr11:12259898-12260635	TRUE	293	NA	0	0	0	0	0	0	0	0	0	0	0	0	0	0	0	0	0	0	0	0	0	0	0	0	0	0	0.009467191570685282	0	0	0	0	0	0	0	0	0
chr11	123057856	123058766	-	HSPA8	4	6	4	chr11:123057856-123058766,chr11:123057859-123058766,chr11:123058346-123058766,chr11:123058381-123058766	TRUE	chr11:123057829-123058766	TRUE	911	NA	0	0	0	0	0	0.006073285220728704	0	0	0.004932285563965152	0	0	0	0	0	0	0	0	0	0	0	0	0	0	0	0	0	0	0	0	0	0	0	0	0	0	0
chr11	123058833	123059058	-	HSPA8	2	2	2	chr11:123058833-123059058,chr11:123058853-123059058	TRUE	chr11:123058831-123059058	TRUE	226	NA	0	0.004604506716202564	0	0	0	0	0	0	0	0	0	0.005168322121588788	0	0	0	0	0	0	0	0	0	0	0	0	0	0	0	0	0	0	0	0	0	0	0	0
chr11	123059982	123060704	-	HSPA8	2	3	2	chr11:123059982-123060704,chr11:123060180-123060704	TRUE	chr11:123059104-123060704	TRUE	723	NA	0.0029606186179443263	0	0	0	0	0.0031945683546518804	0	0	0	0	0	0	0	0	0	0	0	0	0	0	0	0	0	0	0	0	0	0	0	0	0	0	0	0	0	0
chr11	123059279	123059472	-	HSPA8	1	9	1	chr11:123059279-123059472	FALSE	chr11:123059262-123059472	TRUE	194	NA	0	0	0	0	0	0	0	0	0	0	0.04628676869830523	0	0	0	0	0	0	0	0	0	0	0	0	0	0	0	0	0	0	0	0	0	0	0	0	0
chr11	123059888	123060697	-	HSPA8	2	4	2	chr11:123059888-123060697,chr11:123060462-123060697	TRUE	chr11:123059849-123060697	TRUE	810	NA	0	0	0	0	0	0.005757433732153647	0	0	0	0	0	0	0	0	0	0	0	0	0	0	0	0	0	0	0	0	0	0	0	0	0	0	0	0	0	0
chr11	123060270	123060592	-	HSPA8	3	6	5	chr11:123060270-123060592,chr11:123060378-123060592,chr11:123060501-123060592	TRUE	chr11:123060269-123060592	TRUE	323	NA	0	0	0	0	0.003922113539758771	0.005757433732153647	0.005115158954638699	0	0	0	0	0	0	0	0	0.0012094539922370953	0	0	0	0	0	0	0	0	0	0	0	0	0	0	0	0	0	0	0	0
chr11	123060799	123061119	-	HSPA8	4	6	4	chr11:123060799-123061119,chr11:123060801-123061119,chr11:123060862-123061119,chr11:123061053-123061119	TRUE	chr11:123060799-123061119	FALSE	321	chr11:123060799-123061119_HSPA8	0.0014803093089721631	0	0	0	0	0	0	0	0.004932285563965152	0	0	0	0.014117575839805647	0	0	0	0	0	0	0	0	0	0	0	0	0	0.0049099174499507075	0	0	0	0	0	0	0	0	0
chr11	123061453	123061674	-	HSPA8	1	2	1	chr11:123061453-123061674	FALSE	chr11:123061330-123061674	TRUE	222	NA	0	0	0	0	0	0	0	0	0	0	0	0.010336644243177576	0	0	0	0	0	0	0	0	0	0	0	0	0	0	0	0	0	0	0	0	0	0	0	0
chr11	123061330	123062063	-	HSPA8	1	2	1	chr11:123061330-123062063	FALSE	chr11:123061330-123062063	FALSE	734	NA	0.0029606186179443263	0	0	0	0	0	0	0	0	0	0	0	0	0	0	0	0	0	0	0	0	0	0	0	0	0	0	0	0	0	0	0	0	0	0	0
chr11	123083210	123083679	-	CLMP	2	12	3	chr11:123083210-123083679,chr11:123083211-123083679	FALSE	chr11:123083208-123083679	TRUE	470	chr11:123083208-123083679_CLMP	0	0	0	0	0.007844227079517542	0	0	0	0	0.009752050127175997	0	0	0	0	0.04626175017372299	0	0	0	0	0	0	0	0	0	0	0	0	0	0	0	0	0	0	0	0	0
chr11	123083849	123084511	-	CLMP	3	6	3	chr11:123083849-123084511,chr11:123083850-123084511,chr11:123083851-123084511	FALSE	chr11:123083848-123084511	TRUE	663	chr11:123083848-123084511_CLMP	0	0	0	0	0.007844227079517542	0	0	0	0.009864571127930304	0	0	0	0.009411717226537096	0	0	0	0	0	0	0	0	0	0	0	0	0	0	0	0	0	0	0	0	0	0	0
chr11	123609914	123610158	+	GRAMD1B	3	12	6	chr11:123609914-123610155,chr11:123609914-123610157,chr11:123609914-123610158	FALSE	chr11:123609914-123610195	TRUE	245	chr11:123609914-123610195_GRAMD1B	0	0.004604506716202564	0	0	0	0	0	0	0	0	0.015428922899435078	0	0	0	0	0	0	0	0	0	0	0	0	0	0	0.009206867833598495	0.009981381927917494	0	0	0	0	0	0	0.007948430203316235	0.008580087203201485	0
chr11	1236563	1236896	+	MUC5B	1	2	1	chr11:1236563-1236896	FALSE	chr11:1236563-1236924	TRUE	334	chr11:1236563-1236924_MUC5B	0	0	0	0	0	0	0	0	0	0	0	0	0	0	0	0	0	0	0	0	0.011938197242202419	0	0	0	0	0	0	0	0	0	0	0	0	0	0	0
chr11	124013113	124013247	+	OR10G4	1	2	1	chr11:124013113-124013247	FALSE	chr11:124013113-124014918	TRUE	135	chr11:124013113-124014918_OR10G4	0	0	0	0	0	0	0	0	0	0	0	0	0	0.0030178163123413325	0	0	0	0	0	0	0	0	0	0	0	0	0	0	0	0	0	0	0	0	0	0
chr11	124115483	124115649	+	VWA5A	1	3	1	chr11:124115483-124115649	FALSE	chr11:124115483-124116565	TRUE	167	NA	0	0	0	0	0	0	0	0	0.014796856691895455	0	0	0	0	0	0	0	0	0	0	0	0	0	0	0	0	0	0	0	0	0	0	0	0	0	0	0
chr11	124625904	124626451	+	TBRG1	2	15	2	chr11:124625904-124626451,chr11:124625904-124626472	TRUE	chr11:124625904-124626472	TRUE	548	chr11:124625904-124626472_TBRG1	0	0	0	0	0	0	0	0	0	0	0	0	0	0	0	0	0	0	0	0	0.010930049617069537	0	0	0	0	0	0	0	0	0	0	0	0	0	0	0
chr11	124753965	124754213	-	ESAM	1	6	1	chr11:124753965-124754213	FALSE	chr11:124753962-124754213	TRUE	249	chr11:124753962-124754213_ESAM	0	0	0	0	0	0	0	0.02589444449927833	0	0	0	0	0	0	0	0	0	0	0	0	0	0	0	0	0	0	0	0	0	0	0	0	0	0	0	0
chr11	124876933	124877104	+	ROBO3	2	3	2	chr11:124876933-124877104,chr11:124876933-124877116	TRUE	chr11:124876933-124877160	TRUE	172	NA	0	0	0	0	0	0	0	0	0	0	0	0	0	0	0	0	0	0	0	0	0	0	0	0	0	0	0	0	0	0.013609177942505686	0	0	0	0.008295764305522913	0	0
chr11	125037515	125037767	+	CCDC15	1	2	1	chr11:125037515-125037767	FALSE	chr11:125037515-125038430	TRUE	253	NA	0	0	0	0	0	0	0	0	0	0	0	0	0	0	0	0	0	0	0	0	0	0	0	0	0	0.009206867833598495	0	0	0	0	0	0	0	0	0	0
chr11	125085140	125085371	+	SLC37A2	1	3	2	chr11:125085140-125085371	FALSE	chr11:125085140-125085394	TRUE	232	chr11:125085140-125085394_SLC37A2	0	0	0	0	0	0	0	0	0	0	0	0	0	0	0	0	0	0	0	0	0	0	0	0	0	0	0	0.008717958017103936	0	0	0	0	0	0	0.008580087203201485	0
chr11	12517712	12518415	+	PARVA	1	6	2	chr11:12517712-12518415	FALSE	chr11:12517712-12518444	TRUE	704	chr11:12517712-12518444_PARVA	0	0.004604506716202564	0	0	0	0	0	0	0	0	0	0	0	0	0	0	0	0	0	0	0	0	0	0	0	0	0	0	0	0	0	0	0	0	0	0
chr11	125454235	125455834	-	FEZ1	1	3	1	chr11:125454235-125455834	FALSE	chr11:125454211-125455834	TRUE	1600	chr11:125454211-125455834_FEZ1	0	0	0	0	0	0	0	0	0.014796856691895455	0	0	0	0	0	0	0	0	0	0	0	0	0	0	0	0	0	0	0	0	0	0	0	0	0	0	0
chr11	125493682	125495387	-	FEZ1	1	2	1	chr11:125493682-125495387	FALSE	chr11:125489823-125495387	TRUE	1706	chr11:125489823-125495387_FEZ1	0	0	0	0	0	0	0	0	0.009864571127930304	0	0	0	0	0	0	0	0	0	0	0	0	0	0	0	0	0	0	0	0	0	0	0	0	0	0	0
chr11	125592919	125595850	+	STT3A	1	2	1	chr11:125592919-125595850	FALSE	chr11:125592919-125595880	TRUE	2932	NA	0	0	0	0	0	0	0	0	0	0	0	0	0	0	0	0	0	0	0	0	0	0.00949846382294438	0	0	0	0	0	0	0	0	0	0	0	0	0	0
chr11	125620127	125620771	+	STT3A	1	3	2	chr11:125620127-125620771	FALSE	chr11:125620127-125620771	FALSE	645	chr11:125620127-125620771_STT3A	0	0	0	0	0.007844227079517542	0	0	0	0	0	0	0	0	0	0	0	0	0	0	0	0	0	0	0	0	0	0	0	0	0	0	0	0	0	0	0
chr11	125981423	125983871	-	CDON	8	36	12	chr11:125981419-125983871,chr11:125981420-125983871,chr11:125981422-125983871,chr11:125981423-125983871,chr11:125981424-125983871,chr11:125981427-125983871,chr11:125981429-125983871,chr11:125981433-125983871	TRUE	chr11:125981330-125983871	TRUE	2449	chr11:125981330-125983871_CDON	0	0	0.009559458839799835	0.006859923376165072	0.015688454159035085	0	0	0	0.05425514120361667	0.009752050127175997	0	0	0	0.0015089081561706662	0.023130875086861496	0	0	0	0	0.006837896624159155	0	0	0	0.010124353997875545	0	0.01318000071962804	0	0.006193981630137041	0.01941188849663717	0	0	0	0	0	0	0
chr11	125999148	126001718	-	CDON	2	4	2	chr11:125999148-126001718,chr11:125999885-126001718	TRUE	chr11:125997411-126001718	TRUE	2571	chr11:125997411-126001718_CDON	0	0	0	0	0.003922113539758771	0	0	0	0.014796856691895455	0	0	0	0	0	0	0	0	0	0	0	0	0	0	0	0	0	0	0	0	0	0	0	0	0	0	0
chr11	126276524	126277047	+	FOXRED1	1	2	1	chr11:126276524-126277047	FALSE	chr11:126276524-126277070	TRUE	524	chr11:126276524-126277070_FOXRED1	0	0	0	0	0	0	0	0	0	0	0	0	0	0	0	0	0	0	0	0	0.010930049617069537	0	0	0	0	0	0	0	0	0	0	0	0	0	0	0
chr11	128462580	128463508	-	ETS1	3	3	3	chr11:128462580-128463508,chr11:128462605-128463508,chr11:128463199-128463508	TRUE	chr11:128462577-128463508	TRUE	929	chr11:128462577-128463508_ETS1	0	0	0	0.006859923376165072	0	0	0	0	0	0	0	0	0	0	0	0	0	0	0	0	0	0	0	0.004714968018654828	0	0	0	0	0	0	0	0	0	0	0	0
chr11	128480502	128484822	-	ETS1	1	4	1	chr11:128480502-128484822	FALSE	chr11:128480452-128484822	TRUE	4321	chr11:128480452-128484822_ETS1	0	0	0	0	0	0	0	0	0	0	0	0	0	0	0	0	0	0	0	0	0	0	0	0	0.0245075664047829	0	0	0	0	0	0	0	0	0	0	0
chr11	128772986	128773181	+	FLI1	1	2	2	chr11:128772986-128773181	FALSE	chr11:128772986-128781957	TRUE	196	chr11:128772986-128781957_FLI1	0	0	0	0	0	0	0.005115158954638699	0	0	0	0	0	0	0	0	0.0012094539922370953	0	0	0	0	0	0	0	0	0	0	0	0	0	0	0	0	0	0	0	0
chr11	12879843	12880971	+	TEAD1	2	2	2	chr11:12879843-12880963,chr11:12879843-12880971	FALSE	chr11:12879843-12881004	TRUE	1129	chr11:12879843-12881004_TEAD1	0	0	0	0.006859923376165072	0	0	0	0	0	0	0	0	0	0	0	0	0	0	0	0	0	0	0	0	0	0	0	0	0	0	0	0	0	0	0.002864066795903289	0
chr11	129040355	129040927	-	ARHGAP32	1	10	1	chr11:129040355-129040927	FALSE	chr11:128998469-129040927	TRUE	573	NA	0	0	0	0	0	0	0	0	0	0	0	0	0	0	0	0.021514068953279446	0	0	0	0	0	0	0	0	0	0	0	0	0	0	0	0	0	0	0	0
chr11	129123930	129124802	-	ARHGAP32	1	2	2	chr11:129123930-129124802	FALSE	chr11:129123930-129124802	FALSE	873	chr11:129123930-129124802_ARHGAP32	0	0	0	0.006859923376165072	0	0	0	0	0	0	0.005142974299811693	0	0	0	0	0	0	0	0	0	0	0	0	0	0	0	0	0	0	0	0	0	0	0	0	0
chr11	129883242	129884069	-	NFRKB	1	3	1	chr11:129883242-129884069	FALSE	chr11:129883207-129884069	TRUE	828	chr11:129883207-129884069_NFRKB	0	0	0	0	0	0	0	0	0	0	0	0.015504966364766365	0	0	0	0	0	0	0	0	0	0	0	0	0	0	0	0	0	0	0	0	0	0	0	0
chr11	129893918	129894358	-	NFRKB	2	3	2	chr11:129893918-129894358,chr11:129894105-129894358	TRUE	chr11:129893386-129894358	TRUE	441	NA	0	0.004604506716202564	0	0	0	0	0	0	0	0.009752050127175997	0	0	0	0	0	0	0	0	0	0	0	0	0	0	0	0	0	0	0	0	0	0	0	0	0	0
chr11	130123780	130126696	+	APLP2	1	2	1	chr11:130123780-130126696	FALSE	chr11:130123780-130126699	TRUE	2917	chr11:130123780-130126699_APLP2	0	0	0	0	0	0	0	0	0	0	0	0	0	0	0.011565437543430748	0	0	0	0	0	0	0	0	0	0	0	0	0	0	0	0	0	0	0	0	0
chr11	130140484	130141474	+	APLP2	2	8	4	chr11:130140484-130141468,chr11:130140484-130141474	FALSE	chr11:130140484-130141497	TRUE	991	chr11:130140484-130141497_APLP2	0.008233315237130799	0	0	0.013719846752330143	0	0	0	0	0	0	0	0	0	0	0	0	0	0	0	0	0.010930049617069537	0	0	0	0	0	0	0	0	0	0	0	0	0	0	0
chr11	130188940	130189459	+	ST14	1	2	1	chr11:130188940-130189459	FALSE	chr11:130188940-130189738	TRUE	520	chr11:130188940-130189738_ST14	0	0	0	0	0	0	0	0	0	0	0	0	0	0	0	0	0	0	0	0	0	0	0	0	0	0	0	0	0	0	0	0	0	0	0	0
chr11	130194738	130196316	+	ST14	1	5	1	chr11:130194738-130196316	FALSE	chr11:130194738-130196338	TRUE	1579	chr11:130194738-130196338_ST14	0	0	0	0	0	0	0	0	0	0	0	0	0	0	0	0	0	0	0	0	0	0	0	0	0	0	0	0	0	0	0	0	0	0	0	0
chr11	130238636	130239811	-	ZBTB44	1	2	1	chr11:130238636-130239811	FALSE	chr11:130238608-130239811	TRUE	1176	chr11:130238608-130239811_ZBTB44	0	0	0	0	0	0	0	0	0	0	0	0	0	0	0	0	0	0	0.0042058777760183895	0	0	0	0	0	0	0	0	0	0	0	0	0	0	0	0	0
chr11	130469440	130470894	+	ADAMTS15	1	2	1	chr11:130469440-130470894	FALSE	chr11:130469440-130470919	TRUE	1455	chr11:130469440-130470919_ADAMTS15	0	0	0	0	0	0	0	0	0	0	0	0	0	0	0	0	0	0	0	0	0	0	0	0	0	0	0	0	0	0	0.009614873547875264	0	0	0	0	0
chr11	130903407	130905952	-	SNX19	3	8	4	chr11:130903407-130905952,chr11:130903409-130905952,chr11:130903414-130905952	FALSE	chr11:130903385-130905952	TRUE	2546	chr11:130905849-130905952_SNX19	0	0	0	0	0	0	0	0	0	0	0	0	0	0	0	0	0	0	0.0021029388880091948	0	0.03430237028890794	0	0	0	0	0	0	0	0	0	0	0	0	0	0	0
chr11	132330186	132330619	+	NTM	1	2	1	chr11:132330186-132330619	FALSE	chr11:132330186-132335045	TRUE	434	chr11:132330186-132335045_NTM	0	0	0	0	0	0	0	0	0	0.009752050127175997	0	0	0	0	0	0	0	0	0	0	0	0	0	0	0	0	0	0	0	0	0	0	0	0	0	0
chr11	13385792	13385963	+	ARNTL	1	2	1	chr11:13385792-13385963	FALSE	chr11:13385792-13386595	TRUE	172	chr11:13385792-13386595_ARNTL	0	0	0	0	0	0	0	0	0	0	0	0	0	0.0030178163123413325	0	0	0	0	0	0	0	0	0	0	0	0	0	0	0	0	0	0	0	0	0	0
chr11	133922249	133922568	-	IGSF9B	1	9	4	chr11:133922249-133922568	FALSE	chr11:133922223-133922568	TRUE	320	chr11:133922223-133922568_IGSF9B	0	0	0	0.006859923376165072	0	0	0	0	0	0	0	0	0	0	0.005782718771715374	0	0	0	0	0	0.0059690986211012095	0.028565702372347304	0	0	0	0	0	0	0	0	0	0	0	0	0	0
chr11	134251582	134251748	-	THYN1	2	2	2	chr11:134251582-134251748,chr11:134251587-134251748	FALSE	chr11:134251309-134251748	TRUE	167	NA	0	0	0	0	0	0	0	0	0	0.0048760250635879986	0	0	0	0	0	0.0012094539922370953	0	0	0	0	0	0	0	0	0	0	0	0	0	0	0	0	0	0	0	0
chr11	134292214	134293116	+	GLB1L3	1	3	1	chr11:134292214-134293116	FALSE	chr11:134292214-134293144	TRUE	903	chr11:134292214-134293144_GLB1L3	0	0	0	0	0	0	0	0	0	0	0	0	0	0	0	0	0	0	0	0	0.016395074425604308	0	0	0	0	0	0	0	0	0	0	0	0	0	0	0
chr11	13714681	13714813	+	FAR1	2	3	3	chr11:13714681-13714813,chr11:13714681-13715092	TRUE	chr11:13714681-13715800	TRUE	133	NA	0	0.004604506716202564	0	0	0.003922113539758771	0	0	0.004315740749879722	0	0	0	0	0	0	0	0	0	0	0	0	0	0	0	0	0	0	0	0	0	0	0	0	0	0	0	0
chr11	14458722	14460207	-	COPB1	1	2	1	chr11:14458722-14460207	FALSE	chr11:14458688-14460207	TRUE	1486	chr11:14458688-14460207_COPB1	0	0	0	0	0	0	0	0	0	0	0	0	0	0	0	0	0	0	0	0	0	0	0	0	0	0	0	0	0	0	0	0	0	0	0.005728133591806578	0
chr11	14486538	14488491	-	COPB1	1	3	1	chr11:14486538-14488491	FALSE	chr11:14486505-14488491	TRUE	1954	chr11:14486505-14488491_COPB1	0	0	0	0	0	0	0	0	0	0	0	0	0	0	0	0	0	0	0	0	0	0	0	0	0	0	0	0	0	0	0	0	0	0	0	0.015923418125180996
chr11	14504990	14505156	-	AC018523.2	1	3	1	chr11:14504990-14505156	FALSE	chr11:14498986-14505156	TRUE	167	NA	0	0	0	0	0	0.00863615059823047	0	0	0	0	0	0	0	0	0	0	0	0	0	0	0	0	0	0	0	0	0	0	0	0	0	0	0	0	0	0
chr11	14514130	14514402	-	PSMA1	2	8	3	chr11:14513917-14514402,chr11:14514130-14514402	TRUE	chr11:14513888-14514402	TRUE	273	chr11:14513888-14514402_PSMA1	0	0	0	0	0.003922113539758771	0	0	0	0.02466142781982576	0	0	0	0	0	0	0	0	0	0	0	0	0	0	0	0	0	0	0	0	0	0.010912740288174043	0	0	0	0	0
chr11	14514492	14517641	-	PSMA1	1	3	1	chr11:14514492-14517641	FALSE	chr11:14514492-14517641	FALSE	3150	chr11:14514492-14517641_PSMA1	0	0	0	0	0	0	0	0	0	0	0	0	0.014117575839805647	0	0	0	0	0	0	0	0	0	0	0	0	0	0	0	0	0	0	0	0	0	0	0
chr11	14789243	14789384	+	PDE3B	1	5	1	chr11:14789243-14789384	FALSE	chr11:14789243-14803943	TRUE	142	chr11:14789243-14803943_PDE3B	0	0	0	0	0	0	0	0.021578703749398607	0	0	0	0	0	0	0	0	0	0	0	0	0	0	0	0	0	0	0	0	0	0	0	0	0	0	0	0
chr11	14890159	14890431	-	CYP2R1	1	5	3	chr11:14890159-14890431	FALSE	chr11:14885918-14890431	TRUE	273	chr11:14885918-14890431_CYP2R1	0	0	0	0	0	0	0	0	0	0	0	0	0.004705858613268548	0	0	0.00462336347381038	0	0	0	0	0	0	0	0	0	0	0	0	0.009705944248318586	0	0	0	0	0	0	0
chr11	1557588	1557793	-	DUSP8	3	6	3	chr11:1557586-1557793,chr11:1557588-1557793,chr11:1557591-1557793	FALSE	chr11:1557575-1557793	TRUE	206	chr11:1557575-1557793_DUSP8	0	0	0	0.006859923376165072	0	0	0	0	0	0	0	0	0	0	0.005782718771715374	0	0	0	0	0	0	0	0	0	0	0	0.023029093598135365	0	0	0	0	0	0	0	0	0
chr11	1558305	1558888	-	DUSP8	1	2	1	chr11:1558305-1558888	FALSE	chr11:1558272-1558888	TRUE	584	chr11:1558272-1558888_DUSP8	0	0	0	0	0	0	0	0	0	0	0	0	0	0	0	0	0	0	0	0	0	0	0	0	0	0	0.009467191570685282	0	0	0	0	0	0	0	0	0
chr11	16184015	16186782	-	SOX6	1	3	1	chr11:16184015-16186782	FALSE	chr11:16183955-16186782	TRUE	2768	chr11:16183955-16186782_SOX6	0	0	0	0	0.011766340619276313	0	0	0	0	0	0	0	0	0	0	0	0	0	0	0	0	0	0	0	0	0	0	0	0	0	0	0	0	0	0	0
chr11	16786029	16786228	-	PLEKHA7	1	2	1	chr11:16786029-16786228	FALSE	chr11:16783834-16786228	TRUE	200	chr11:16783834-16786228_PLEKHA7	0	0	0	0	0	0	0	0	0	0	0	0	0	0	0.011565437543430748	0	0	0	0	0	0	0	0	0	0	0	0	0	0	0	0	0	0	0	0	0
chr11	17150348	17150497	-	PIK3C2A	1	3	2	chr11:17150348-17150497	FALSE	chr11:17148788-17150497	TRUE	150	chr11:17148788-17150497_PIK3C2A	0	0	0	0	0	0	0	0	0	0	0	0	0	0.0030178163123413325	0.005782718771715374	0	0	0	0	0	0	0	0	0	0	0	0	0	0	0	0	0	0	0	0	0
chr11	1753344	1753532	-	AC068580.4	2	3	2	chr11:1753116-1753532,chr11:1753344-1753532	TRUE	chr11:1748120-1753532	TRUE	189	NA	0	0	0	0	0	0	0	0	0	0	0	0	0	0	0	0	0	0	0	0	0	0	0	0	0	0	0	0	0	0	0	0	0	0	0.002864066795903289	0
chr11	1755051	1757323	-	AC068580.4	1	2	1	chr11:1755051-1757323	FALSE	chr11:1755029-1757323	TRUE	2273	chr11:1755029-1757323_CTSD	0.0029606186179443263	0	0	0	0	0	0	0	0	0	0	0	0	0	0	0	0	0	0	0	0	0	0	0	0	0	0	0	0	0	0	0	0	0	0	0
chr11	1760643	1761308	-	AC068580.4	1	3	1	chr11:1760643-1761308	FALSE	chr11:1759640-1761308	TRUE	666	chr11:1759640-1761308_CTSD	0	0	0	0	0	0	0	0	0	0	0	0	0	0	0	0	0	0	0	0	0	0	0	0	0	0	0	0	0	0	0	0	0	0.01192264530497435	0	0
chr11	18090494	18092244	-	SAAL1	1	2	2	chr11:18090494-18092244	FALSE	chr11:18090494-18092244	FALSE	1751	chr11:18090494-18092244_SAAL1	0	0	0	0	0.003922113539758771	0	0	0.004315740749879722	0	0	0	0	0	0	0	0	0	0	0	0	0	0	0	0	0	0	0	0	0	0	0	0	0	0	0	0
chr11	18245552	18245909	-	SAA2	2	3	1	chr11:18245552-18245909,chr11:18245554-18245909	FALSE	chr11:18245516-18245909	TRUE	358	chr11:18245516-18245909_SAA2	0.0044409279269164905	0	0	0	0	0	0	0	0	0	0	0	0	0	0	0	0	0	0	0	0	0	0	0	0	0	0	0	0	0	0	0	0	0	0	0
chr11	18297029	18297558	-	HPS5	1	2	1	chr11:18297029-18297558	FALSE	chr11:18296985-18297558	TRUE	530	chr11:18296985-18297558_HPS5	0	0	0	0	0	0	0	0	0.009864571127930304	0	0	0	0	0	0	0	0	0	0	0	0	0	0	0	0	0	0	0	0	0	0	0	0	0	0	0
chr11	18310953	18311386	-	HPS5	2	7	2	chr11:18310950-18311386,chr11:18310953-18311386	FALSE	chr11:18310934-18311386	TRUE	434	chr11:18310934-18311386_HPS5	0	0	0	0	0	0	0	0	0	0	0	0.010336644243177576	0	0.007544540780853331	0	0	0	0	0	0	0	0	0	0	0	0	0	0	0	0	0	0	0	0	0	0
chr11	1840909	1841008	+	TNNI2	4	115	11	chr11:1840909-1841005,chr11:1840909-1841007,chr11:1840909-1841008,chr11:1840909-1841009	FALSE	chr11:1840909-1841030	TRUE	100	chr11:1840909-1841030_TNNI2	0	0.004604506716202564	0	0	0	0	0.17903056341235443	0	0	0	0.06171569159774031	0.010336644243177576	0	0	0	0.0072567239534225714	0.24359506110039236	0	0	0.006837896624159155	0	0	0	0	0	0	0	0	0	0	0	0	0	0	0	0
chr11	1841208	1841419	+	TNNI2	11	169	6	chr11:1841208-1841403,chr11:1841208-1841419,chr11:1841208-1841420,chr11:1841208-1841421,chr11:1841208-1841422,chr11:1841208-1841423,chr11:1841208-1841425,chr11:1841208-1841427,chr11:1841208-1841428,chr11:1841208-1841429,chr11:1841208-1841435	TRUE	chr11:1841208-1841455	TRUE	212	chr11:1841208-1841455_TNNI2	0	0.08288112089164615	0	0	0	0	0.424558193235012	0	0	0	0.22629086919171448	0.020673288486355152	0	0	0	0.006047269961185478	0.10439788332873959	0	0	0	0	0	0	0	0	0	0	0	0	0	0	0	0	0	0	0
chr11	18616124	18616874	-	SPTY2D1	1	2	1	chr11:18616124-18616874	FALSE	chr11:18616099-18616874	TRUE	751	chr11:18616099-18616874_SPTY2D1	0	0	0	0	0	0	0	0	0	0	0	0	0	0	0	0	0	0	0	0	0	0	0.015564102046097322	0	0	0	0	0	0	0	0	0	0	0	0	0
chr11	19201781	19201953	-	CSRP3	1	2	1	chr11:19201781-19201953	FALSE	chr11:19201648-19201953	TRUE	173	chr11:19201648-19201953_CSRP3	0	0	0	0	0	0.005757433732153647	0	0	0	0	0	0	0	0	0	0	0	0	0	0	0	0	0	0	0	0	0	0	0	0	0	0	0	0	0	0
chr11	1925277	1926345	+	TNNT3	1	3	1	chr11:1925277-1926345	FALSE	chr11:1925277-1926469	TRUE	1069	chr11:1925277-1926469_TNNT3	0	0	0	0	0	0	0	0	0	0	0	0	0	0	0	0	0	0	0	0	0	0	0	0	0	0	0	0	0	0	0	0	0	0	0	0
chr11	20049902	20050090	+	NAV2	1	2	1	chr11:20049902-20050090	FALSE	chr11:20049902-20051288	TRUE	189	chr11:20049902-20051288_NAV2	0	0	0	0.013719846752330143	0	0	0	0	0	0	0	0	0	0	0	0	0	0	0	0	0	0	0	0	0	0	0	0	0	0	0	0	0	0	0	0
chr11	20107783	20114572	+	NAV2	2	9	3	chr11:20107783-20114572,chr11:20107783-20114574	FALSE	chr11:20107783-20114591	TRUE	6790	chr11:20107783-20114591_NAV2	0.0014803093089721631	0	0	0	0	0	0	0	0	0	0	0	0	0	0	0	0	0	0	0.01367579324831831	0	0	0	0	0	0	0	0	0	0	0	0	0	0	0	0
chr11	2147363	2147565	-	AC132217.2	1	2	1	chr11:2147363-2147565	FALSE	chr11:2146746-2147565	TRUE	203	NA	0	0	0	0	0	0	0.010230317909277397	0	0	0	0	0	0	0	0	0	0	0	0	0	0	0	0	0	0	0	0	0	0	0	0	0	0	0	0	0
chr11	2165390	2165667	-	TH	1	2	1	chr11:2165390-2165667	FALSE	chr11:2165366-2165667	TRUE	278	chr11:2165366-2165667_TH	0	0	0	0	0	0	0	0	0	0	0	0	0	0	0	0	0	0	0	0	0	0	0	0	0	0	0	0	0	0	0	0	0	0	0.008580087203201485	0
chr11	2168215	2168490	-	TH	2	4	2	chr11:2168215-2168490,chr11:2168242-2168490	TRUE	chr11:2168180-2168490	TRUE	276	chr11:2168180-2168490_TH	0	0	0	0.013719846752330143	0	0	0	0	0	0	0	0	0	0	0	0	0	0	0	0	0	0	0	0	0	0	0	0	0	0	0	0	0	0	0.008580087203201485	0
chr11	22259742	22261097	+	ANO5	1	2	1	chr11:22259742-22261097	FALSE	chr11:22259742-22262128	TRUE	1356	chr11:22259742-22262128_ANO5	0	0	0	0	0.007844227079517542	0	0	0	0	0	0	0	0	0	0	0	0	0	0	0	0	0	0	0	0	0	0	0	0	0	0	0	0	0	0	0
chr11	2316313	2316579	+	TSPAN32	1	3	1	chr11:2316313-2316579	FALSE	chr11:2316313-2316631	TRUE	267	chr11:2316313-2316575_TSPAN32	0.007909044928779708	0	0	0	0	0	0	0	0	0	0	0	0	0	0	0	0	0	0	0	0	0	0	0	0	0	0	0	0	0	0	0	0	0	0	0
chr11	2395971	2396558	+	CD81	1	3	1	chr11:2395971-2396558	FALSE	chr11:2395971-2396627	TRUE	588	chr11:2395971-2396627_CD81	0	0	0	0	0	0	0	0	0	0	0	0	0	0	0	0	0	0	0	0	0	0	0	0	0	0	0	0	0	0	0.013701198204492684	0	0	0	0	0
chr11	2417866	2418166	-	TRPM5	1	6	1	chr11:2417866-2418166	FALSE	chr11:2417830-2418166	TRUE	301	chr11:2417830-2418166_TRPM5	0	0	0	0	0	0	0	0	0	0	0	0	0	0	0	0	0	0	0	0	0	0	0	0	0	0	0	0	0	0	0	0	0	0	0	0
chr11	27384072	27384335	-	LGR4	1	18	1	chr11:27384072-27384335	FALSE	chr11:27382257-27384335	TRUE	264	chr11:27382257-27384335_LGR4	0	0	0	0	0	0	0	0	0	0	0	0	0	0	0	0	0	0	0	0	0	0	0	0	0	0	0	0	0	0	0	0	0	0	0	0
chr11	27499184	27499358	-	LIN7C	5	9	5	chr11:27498836-27499358,chr11:27498837-27499358,chr11:27498838-27499358,chr11:27498956-27499358,chr11:27499184-27499358	TRUE	chr11:27498805-27499358	TRUE	175	chr11:27498805-27499358_LIN7C	0	0	0.004779729419899918	0	0	0	0	0	0	0	0	0.015504966364766365	0	0	0	0	0	0	0	0.01367579324831831	0	0.00474923191147219	0	0	0.011849015390662392	0	0	0	0	0	0	0	0	0	0	0
chr11	28091080	28091408	-	KIF18A	2	2	2	chr11:28091080-28091408,chr11:28091186-28091408	TRUE	chr11:28090728-28091408	TRUE	329	chr11:28090728-28091408_KIF18A	0	0	0	0	0	0	0	0	0	0	0	0	0	0	0	0	0	0	0	0	0	0	0	0	0	0	0	0.008717958017103936	0.006321801280447977	0	0	0	0	0	0	0
chr11	2909711	2910604	+	SLC22A18	1	2	1	chr11:2909711-2910604	FALSE	chr11:2909711-2916208	TRUE	894	chr11:2909711-2916621_SLC22A18	0.0029606186179443263	0	0	0	0	0	0	0	0	0	0	0	0	0	0	0	0	0	0	0	0	0	0	0	0	0	0	0	0	0	0	0	0	0	0	0
chr11	2958297	2958398	-	NAP1L4	1	6	4	chr11:2958297-2958398	FALSE	chr11:2955767-2958398	TRUE	102	chr11:2955767-2958398_NAP1L4	0.005272696619186473	0	0	0	0	0	0	0	0	0.0048760250635879986	0	0.010336644243177576	0.004705858613268548	0	0	0	0	0	0	0	0	0	0	0	0	0	0	0	0	0	0	0	0	0	0	0
chr11	30323203	30330863	+	ARL14EP	1	2	1	chr11:30323203-30330863	FALSE	chr11:30323203-30330885	TRUE	7661	NA	0	0	0	0	0	0.006389136709303761	0	0	0	0	0	0	0	0	0	0	0	0	0	0	0	0	0	0	0	0	0	0	0	0	0	0	0	0	0	0
chr11	3041046	3042164	-	CARS1	2	2	2	chr11:3041046-3042164,chr11:3041047-3042164	FALSE	chr11:3041032-3042164	TRUE	1119	chr11:3041032-3042164_CARS1	0	0.004604506716202564	0	0	0	0	0	0	0	0.0048760250635879986	0	0	0	0	0	0	0	0	0	0	0	0	0	0	0	0	0	0	0	0	0	0	0	0	0	0
chr11	31436854	31437075	-	IMMP1L	1	22	1	chr11:31436854-31437075	FALSE	chr11:31433571-31437075	TRUE	222	NA	0	0	0	0	0	0	0	0	0	0	0	0	0	0	0	0	0	0	0	0	0	0	0	0	0	0	0	0	0	0.2994019147351251	0	0	0	0	0	0
chr11	31804851	31805388	-	PAX6	1	2	1	chr11:31804851-31805388	FALSE	chr11:31803727-31805388	TRUE	538	NA	0	0	0	0	0	0	0	0	0	0	0	0	0	0	0	0	0	0	0	0.01367579324831831	0	0	0	0	0	0	0	0	0	0	0	0	0	0	0	0
chr11	33056724	33057079	+	TCP11L1	1	2	1	chr11:33056724-33057079	FALSE	chr11:33056724-33057114	TRUE	356	NA	0.0029606186179443263	0	0	0	0	0	0	0	0	0	0	0	0	0	0	0	0	0	0	0	0	0	0	0	0	0	0	0	0	0	0	0	0	0	0	0
chr11	33087166	33090531	-	CSTF3	1	2	1	chr11:33087166-33090531	FALSE	chr11:33087142-33090531	TRUE	3366	chr11:33087142-33090531_CSTF3	0.0029606186179443263	0	0	0	0	0	0	0	0	0	0	0	0	0	0	0	0	0	0	0	0	0	0	0	0	0	0	0	0	0	0	0	0	0	0	0
chr11	33258691	33258980	+	HIPK3	1	2	1	chr11:33258691-33258980	FALSE	chr11:33258691-33286412	TRUE	290	chr11:33258691-33286412_HIPK3	0	0	0	0	0	0	0	0	0	0	0	0	0	0	0	0	0	0	0	0	0	0	0	0	0	0	0	0	0	0	0.010912740288174043	0	0	0	0	0
chr11	33337195	33338708	+	HIPK3	2	2	2	chr11:33337195-33337533,chr11:33337195-33338708	TRUE	chr11:33337195-33338756	TRUE	1514	chr11:33337195-33338756_HIPK3	0	0	0	0	0	0	0	0	0	0	0	0.005168322121588788	0	0	0	0	0	0	0	0	0	0.00474923191147219	0	0	0	0	0	0	0	0	0	0	0	0	0	0
chr11	33338844	33339164	+	HIPK3	2	3	2	chr11:33338844-33339164,chr11:33338844-33339313	TRUE	chr11:33338844-33339349	TRUE	321	chr11:33338844-33339349_HIPK3	0	0	0	0	0	0	0	0	0	0	0	0	0	0	0.011565437543430748	0	0	0	0	0	0	0	0	0	0	0.004389260322728266	0	0	0	0	0	0	0	0	0	0
chr11	33341687	33347267	+	HIPK3	1	3	1	chr11:33341687-33347267	FALSE	chr11:33341687-33347292	TRUE	5581	chr11:33341687-33347292_HIPK3	0	0	0	0	0	0	0	0	0	0	0	0	0	0	0	0	0.02087957666574792	0	0	0	0	0	0	0	0	0	0	0	0	0	0	0	0	0	0	0
chr11	33348014	33348503	+	HIPK3	2	4	2	chr11:33348014-33348431,chr11:33348014-33348503	TRUE	chr11:33348014-33348521	TRUE	490	chr11:33348014-33348165_HIPK3	0	0	0	0	0	0.0028787168660768235	0	0	0	0	0	0	0	0	0	0	0	0	0.02087648502788597	0	0	0	0	0	0	0	0	0	0	0	0	0	0	0	0	0
chr11	3367083	3368791	-	ZNF195	1	2	1	chr11:3367083-3368791	FALSE	chr11:3367058-3368791	TRUE	1709	NA	0	0	0	0	0	0	0	0	0.009864571127930304	0	0	0	0	0	0	0	0	0	0	0	0	0	0	0	0	0	0	0	0	0	0	0	0	0	0	0
chr11	3368856	3369356	-	ZNF195	2	2	2	chr11:3368856-3369356,chr11:3368917-3369356	TRUE	chr11:3368856-3369356	FALSE	501	chr11:3368856-3370974_ZNF195	0	0	0	0	0.003922113539758771	0	0	0	0	0	0	0.005168322121588788	0	0	0	0	0	0	0	0	0	0	0	0	0	0	0	0	0	0	0	0	0	0	0	0
chr11	33709654	33710205	-	AL049629.2	2	2	2	chr11:33709654-33710205,chr11:33709902-33710205	TRUE	chr11:33698515-33710205	TRUE	552	NA	0	0	0	0	0	0	0	0	0	0	0	0	0	0	0	0	0	0	0.0021029388880091948	0	0	0	0	0	0	0	0	0	0	0	0.0045670660681642284	0	0	0	0	0
chr11	33709588	33709905	-	AL049629.2	3	8	3	chr11:33705335-33709905,chr11:33709543-33709905,chr11:33709588-33709905	TRUE	chr11:33702738-33709905	TRUE	318	NA	0.0014803093089721631	0	0	0	0	0	0	0	0	0	0	0	0	0	0	0.016332592559524135	0	0	0	0	0	0	0	0	0.0049089478534251	0	0	0	0	0	0	0	0	0	0	0
chr11	33772364	33774178	-	FBXO3	1	14	1	chr11:33772364-33774178	FALSE	chr11:33770831-33774178	TRUE	1815	NA	0	0	0	0	0	0	0	0	0	0	0	0	0	0	0	0	0	0	0	0	0	0	0	0	0.08294310773463676	0	0	0	0	0	0	0	0	0	0	0
chr11	3377926	3379037	-	ZNF195	1	2	1	chr11:3377926-3379037	FALSE	chr11:3377901-3379037	TRUE	1112	chr11:3377901-3379037_ZNF195	0	0	0	0	0	0	0	0	0	0	0	0	0	0	0	0	0	0	0	0	0.010930049617069537	0	0	0	0	0	0	0	0	0	0	0	0	0	0	0
chr11	34089457	34090169	+	CAPRIN1	2	4	2	chr11:34089457-34090138,chr11:34089457-34090169	TRUE	chr11:34089457-34090178	TRUE	713	chr11:34089457-34090178_CAPRIN1	0	0	0	0	0.007844227079517542	0	0	0	0	0	0	0	0	0.0030178163123413325	0	0	0	0	0	0	0	0	0	0	0	0	0	0	0	0	0	0	0	0	0	0
chr11	34097297	34097684	+	CAPRIN1	1	3	1	chr11:34097297-34097684	FALSE	chr11:34097297-34097697	TRUE	388	chr11:34097297-34097697_CAPRIN1	0	0	0	0	0.011766340619276313	0	0	0	0	0	0	0	0	0	0	0	0	0	0	0	0	0	0	0	0	0	0	0	0	0	0	0	0	0	0	0
chr11	34097762	34099278	+	CAPRIN1	3	6	3	chr11:34097762-34097963,chr11:34097762-34098188,chr11:34097762-34099278	TRUE	chr11:34097762-34099302	TRUE	1517	NA	0	0	0	0	0	0	0	0	0	0	0	0	0.004705858613268548	0	0.005782718771715374	0	0	0	0.008411755552036779	0	0	0	0	0	0	0	0	0	0	0	0	0	0	0	0	0
chr11	35186865	35190047	+	CD44	2	7	3	chr11:35186865-35190047,chr11:35186865-35190051	FALSE	chr11:35186865-35208185	TRUE	3183	NA	0	0	0	0	0	0	0	0	0	0	0	0	0	0	0	0	0	0	0	0	0	0	0	0	0	0.004603433916799247	0	0	0	0	0	0	0	0.019871075508290585	0	0
chr11	35260217	35260843	-	SLC1A2	1	3	1	chr11:35260217-35260843	FALSE	chr11:35254809-35260843	TRUE	627	NA	0	0	0	0	0	0	0	0	0	0	0	0	0.014117575839805647	0	0	0	0	0	0	0	0	0	0	0	0	0	0	0	0	0	0	0	0	0	0	0
chr11	36276775	36277088	-	COMMD9	1	2	1	chr11:36276775-36277088	FALSE	chr11:36276241-36277088	TRUE	314	chr11:36276241-36277088_COMMD9	0	0	0	0	0	0	0	0	0	0	0	0	0	0	0	0	0	0	0.0042058777760183895	0	0	0	0	0	0	0	0	0	0	0	0	0	0	0	0	0
chr11	36278616	36280711	-	COMMD9	2	2	2	chr11:36278616-36280711,chr11:36278620-36280711	FALSE	chr11:36278617-36280711	TRUE	2096	chr11:36278617-36280711_COMMD9	0	0	0	0	0	0	0	0	0	0	0	0	0	0.0037055503029380017	0	0	0	0	0	0	0	0	0	0	0	0	0	0	0	0	0	0.00946687125206567	0	0	0	0
chr11	3676377	3676508	-	NUP98	1	2	2	chr11:3676377-3676508	FALSE	chr11:3676377-3676508	FALSE	132	chr11:3676377-3676508_NUP98	0	0	0	0	0	0	0	0	0	0	0	0	0	0	0	0.0012094539922370953	0	0	0	0	0	0	0	0	0	0	0	0	0	0	0.0045670660681642284	0	0	0	0	0
chr11	3679726	3683199	-	NUP98	2	5	2	chr11:3679726-3683199,chr11:3679733-3683199	FALSE	chr11:3679709-3683199	TRUE	3474	chr11:3679709-3683199_NUP98	0	0	0	0	0	0	0	0	0	0	0	0	0	0	0	0	0	0	0.008411755552036779	0	0	0	0	0	0	0	0	0	0	0	0	0	0.005089295662041127	0	0	0
chr11	3699503	3700609	-	NUP98	4	16	4	chr11:3699378-3700609,chr11:3699493-3700609,chr11:3699503-3700609,chr11:3700385-3700609	TRUE	chr11:3699349-3700609	TRUE	1107	chr11:3699349-3700609_NUP98	0	0	0.004779729419899918	0	0	0	0	0	0	0	0	0	0	0	0	0	0	0	0	0	0	0.05023087673686651	0	0	0	0	0	0	0	0	0	0	0	0	0	0
chr11	3702661	3702771	-	NUP98	2	15	4	chr11:3702491-3702771,chr11:3702661-3702771	TRUE	chr11:3700840-3702771	TRUE	111	NA	0	0	0	0	0	0	0.04092127163710959	0	0	0	0	0	0	0	0	0.002440294920866543	0	0	0	0	0.027325124042673843	0	0	0	0	0	0	0	0	0	0	0	0.005643713495755645	0	0	0
chr11	3713528	3713817	-	NUP98	1	3	1	chr11:3713528-3713817	FALSE	chr11:3712729-3713817	TRUE	290	chr11:3712729-3713817_NUP98	0.007909044928779708	0	0	0	0	0	0	0	0	0	0	0	0	0	0	0	0	0	0	0	0	0	0	0	0	0	0	0	0	0	0	0	0	0	0	0
chr11	40140571	40140800	-	LRRC4C	2	2	2	chr11:40140571-40140800,chr11:40140577-40140800	FALSE	chr11:40116335-40140800	TRUE	230	chr11:40116335-40140800_LRRC4C	0	0	0	0.006859923376165072	0	0	0	0	0	0	0	0	0	0	0	0	0	0	0	0	0.005465024808534768	0	0	0	0	0	0	0	0	0	0	0	0	0	0	0
chr11	40292058	40292192	-	LRRC4C	1	3	1	chr11:40292058-40292192	FALSE	chr11:40140854-40292192	TRUE	135	NA	0	0	0	0	0	0	0	0	0	0	0	0	0	0	0.017348156315146124	0	0	0	0	0	0	0	0	0	0	0	0	0	0	0	0	0	0	0	0	0
chr11	406081	406348	-	SIGIRR	1	2	1	chr11:406081-406348	FALSE	chr11:406060-406348	TRUE	268	NA	0	0	0	0	0	0	0	0	0	0	0	0	0	0.0030178163123413325	0	0	0	0	0	0	0	0	0	0	0	0	0	0	0	0	0	0	0	0	0	0
chr11	4118462	4119824	+	RRM1	1	3	1	chr11:4118462-4119824	FALSE	chr11:4118462-4119844	TRUE	1363	chr11:4118462-4119844_RRM1	0	0	0	0	0	0	0	0	0	0	0	0	0.014117575839805647	0	0	0	0	0	0	0	0	0	0	0	0	0	0	0	0	0	0	0	0	0	0	0
chr11	43335355	43335838	+	API5	1	12	1	chr11:43335355-43335838	FALSE	chr11:43335355-43335857	TRUE	484	chr11:43335355-43335857_API5	0	0	0	0	0	0	0	0	0	0	0	0	0	0	0	0	0	0	0	0	0	0	0	0	0	0	0	0	0	0	0	0	0	0.0476905812198974	0	0
chr11	43397492	43397644	+	TTC17	2	3	3	chr11:43397492-43397644,chr11:43397492-43397746	TRUE	chr11:43397492-43397973	TRUE	153	chr11:43397492-43397973_TTC17	0	0.004604506716202564	0	0	0	0	0	0	0	0	0	0.005168322121588788	0	0	0	0	0	0	0	0	0	0.005581208526318502	0	0	0	0	0	0	0	0	0	0	0	0	0	0
chr11	43398114	43399859	+	TTC17	1	3	1	chr11:43398114-43399859	FALSE	chr11:43398114-43399887	TRUE	1746	chr11:43398114-43399887_TTC17	0	0	0	0	0	0	0	0.012947222249639165	0	0	0	0	0	0	0	0	0	0	0	0	0	0	0	0	0	0	0	0	0	0	0	0	0	0	0	0
chr11	43405630	43405780	+	TTC17	1	2	1	chr11:43405630-43405780	FALSE	chr11:43405630-43405785	TRUE	151	chr11:43405630-43405785_TTC17	0	0	0	0	0.007844227079517542	0	0	0	0	0	0	0	0	0	0	0	0	0	0	0	0	0	0	0	0	0	0	0	0	0	0	0	0	0	0	0
chr11	43444210	43445902	+	TTC17	1	3	2	chr11:43444210-43445902	FALSE	chr11:43444210-43445930	TRUE	1693	chr11:43444210-43445930_TTC17	0	0	0	0	0	0	0	0	0	0	0	0	0	0	0	0	0	0	0	0	0	0	0	0.010124353997875545	0	0	0	0	0	0	0	0	0	0	0	0
chr11	43450242	43451156	+	TTC17	1	5	1	chr11:43450242-43451156	FALSE	chr11:43450242-43451181	TRUE	915	NA	0	0	0	0	0	0	0	0	0	0	0	0	0	0	0	0	0	0	0	0	0	0	0	0	0	0	0	0	0.03358463506707161	0	0	0	0	0	0	0
chr11	44066702	44067598	+	ACCS	1	2	1	chr11:44066702-44067598	FALSE	chr11:44066702-44067627	TRUE	897	NA	0	0	0	0	0	0	0	0	0	0	0	0	0	0	0	0	0	0	0	0	0.010930049617069537	0	0	0	0	0	0	0	0	0	0	0	0	0	0	0
chr11	44083312	44083406	+	ACCS	1	3	1	chr11:44083312-44083406	FALSE	chr11:44083312-44083423	TRUE	95	chr11:44083312-44083423_ACCS	0	0	0	0	0	0	0	0	0	0	0	0	0	0	0	0	0	0	0	0	0	0.014247695734416569	0	0	0	0	0	0	0	0	0	0	0	0	0	0
chr11	44206960	44207691	+	EXT2	1	2	1	chr11:44206960-44207691	FALSE	chr11:44206960-44232352	TRUE	732	chr11:44206960-44232352_EXT2	0	0	0	0	0	0	0	0	0	0	0	0	0	0	0	0	0	0	0	0	0	0	0	0	0	0	0.011514546799067682	0	0	0	0	0	0	0	0	0
chr11	44919313	44919784	+	TSPAN18	1	2	1	chr11:44919313-44919784	FALSE	chr11:44919313-44919816	TRUE	472	NA	0	0	0	0	0	0	0	0	0	0	0	0	0	0	0	0	0	0	0	0	0.010930049617069537	0	0	0	0	0	0	0	0	0	0	0	0	0	0	0
chr11	45181886	45182203	+	PRDM11	2	13	4	chr11:45181886-45182203,chr11:45181886-45182205	FALSE	chr11:45181886-45182245	TRUE	318	chr11:45181886-45182245_PRDM11	0	0	0	0.006859923376165072	0	0	0	0	0	0	0	0	0	0	0	0	0	0	0	0	0.04372019846827815	0	0	0	0	0	0	0	0	0.04082753382751706	0	0	0	0	0	0
chr11	45244426	45246382	-	SYT13	1	3	1	chr11:45244426-45246382	FALSE	chr11:45244357-45246382	TRUE	1957	chr11:45244357-45246382_SYT13	0	0	0	0	0	0	0	0	0.014796856691895455	0	0	0	0	0	0	0	0	0	0	0	0	0	0	0	0	0	0	0	0	0	0	0	0	0	0	0
chr11	45858874	45860818	+	CRY2	1	2	1	chr11:45858874-45860818	FALSE	chr11:45858874-45860847	TRUE	1945	chr11:45858874-45860847_CRY2	0	0	0	0	0	0	0	0	0	0	0	0	0	0	0	0	0	0	0	0	0	0	0	0	0	0.009206867833598495	0	0	0	0	0	0	0	0	0	0
chr11	45861033	45861461	+	CRY2	1	2	1	chr11:45861033-45861461	FALSE	chr11:45861033-45862059	TRUE	429	chr11:45861033-45862059_CRY2	0	0	0	0	0	0	0	0	0	0	0	0	0	0	0	0	0	0	0	0	0	0	0	0	0.011849015390662392	0	0	0	0	0	0	0	0	0	0	0
chr11	45870935	45872066	+	CRY2	2	2	2	chr11:45870935-45871403,chr11:45870935-45872066	TRUE	chr11:45870935-45872091	TRUE	1132	chr11:45870935-45872091_CRY2	0	0	0	0	0	0	0	0	0	0	0	0	0	0	0	0	0	0	0	0	0	0	0	0.00572893528929267	0	0	0	0	0.006716927013414322	0	0	0	0	0	0	0
chr11	45904162	45904426	+	MAPK8IP1	1	3	1	chr11:45904162-45904426	FALSE	chr11:45904162-45904454	TRUE	265	chr11:45904162-45904454_MAPK8IP1	0	0	0	0	0	0	0	0	0	0	0	0	0	0	0	0	0	0	0	0	0.016395074425604308	0	0	0	0	0	0	0	0	0	0	0	0	0	0	0
chr11	46079204	46084165	-	PHF21A	2	6	4	chr11:46079196-46084165,chr11:46079204-46084165	FALSE	chr11:46079167-46084165	TRUE	4962	chr11:46083612-46084165_PHF21A	0.009389354237751871	0	0	0.006859923376165072	0	0	0	0	0	0	0	0	0	0	0	0.0012094539922370953	0	0	0	0	0	0	0	0	0	0	0	0	0	0	0	0	0	0	0	0
chr11	46089998	46090454	-	PHF21A	2	2	2	chr11:46089998-46090454,chr11:46090237-46090454	TRUE	chr11:46084303-46090454	TRUE	457	NA	0	0	0.004779729419899918	0	0	0.0028787168660768235	0	0	0	0	0	0	0	0	0	0	0	0	0	0	0	0	0	0	0	0	0	0	0	0	0	0	0	0	0	0
chr11	46368080	46369461	+	DGKZ	1	2	1	chr11:46368080-46369461	FALSE	chr11:46368080-46369493	TRUE	1382	chr11:46368080-46369493_DGKZ	0	0	0	0	0	0	0	0	0	0	0	0	0	0	0	0	0	0	0	0	0	0	0	0.01145787057858534	0	0	0	0	0	0	0	0	0	0	0	0
chr11	46370010	46371291	+	DGKZ	1	3	3	chr11:46370010-46371291	FALSE	chr11:46370010-46371312	TRUE	1282	chr11:46370010-46371312_DGKZ	0	0	0	0	0	0	0	0	0	0	0	0	0	0	0	0	0	0	0.0021029388880091948	0	0.0059690986211012095	0	0	0	0	0	0.004733595785342641	0	0	0	0	0	0	0	0	0
chr11	46680771	46681010	-	ARHGAP1	3	4	4	chr11:46680764-46681010,chr11:46680771-46681010,chr11:46680773-46681010	FALSE	chr11:46680748-46681010	TRUE	240	chr11:46680748-46681010_ARHGAP1	0	0	0	0.006859923376165072	0	0	0	0	0.004932285563965152	0	0	0	0	0	0	0	0	0	0	0	0	0	0	0.005797275132277587	0	0	0	0	0	0	0	0	0	0.003974215101658117	0	0
chr11	46701100	46701372	+	ZNF408	2	2	2	chr11:46701100-46701371,chr11:46701100-46701372	FALSE	chr11:46701100-46701398	TRUE	273	chr11:46701100-46701398_ZNF408	0	0	0	0	0.003922113539758771	0.0031945683546518804	0	0	0	0	0	0	0	0	0	0	0	0	0	0	0	0	0	0	0	0	0	0	0	0	0	0	0	0	0	0
chr11	46701677	46702679	+	ZNF408	1	3	1	chr11:46701677-46702679	FALSE	chr11:46701677-46702703	TRUE	1003	chr11:46701677-46702703_ZNF408	0.0044409279269164905	0	0	0	0	0	0	0	0	0	0	0	0	0	0	0	0	0	0	0	0	0	0	0	0	0	0	0	0	0	0	0	0	0	0	0
chr11	46726174	46726449	+	F2	1	3	1	chr11:46726174-46726449	FALSE	chr11:46726174-46726497	TRUE	276	chr11:46726174-46726497_F2	0.0044409279269164905	0	0	0	0	0	0	0	0	0	0	0	0	0	0	0	0	0	0	0	0	0	0	0	0	0	0	0	0	0	0	0	0	0	0	0
chr11	46751558	46752634	-	CKAP5	1	2	1	chr11:46751558-46752634	FALSE	chr11:46751535-46752634	TRUE	1077	chr11:46751535-46752634_CKAP5	0	0	0	0	0	0	0	0	0.009864571127930304	0	0	0	0	0	0	0	0	0	0	0	0	0	0	0	0	0	0	0	0	0	0	0	0	0	0	0
chr11	46759046	46759268	-	CKAP5	1	3	1	chr11:46759046-46759268	FALSE	chr11:46759044-46759268	TRUE	223	chr11:46759044-46759268_CKAP5	0	0	0	0	0.011766340619276313	0	0	0	0	0	0	0	0	0	0	0	0	0	0	0	0	0	0	0	0	0	0	0	0	0	0	0	0	0	0	0
chr11	46763656	46765130	-	CKAP5	1	3	1	chr11:46763656-46765130	FALSE	chr11:46763631-46765130	TRUE	1475	chr11:46763631-46765130_CKAP5	0	0	0	0	0	0	0	0	0	0	0	0	0	0	0	0	0	0	0	0.020513689872477467	0	0	0	0	0	0	0	0	0	0	0	0	0	0	0	0
chr11	46816408	46818309	-	CKAP5	3	4	2	chr11:46816408-46818309,chr11:46816410-46818309,chr11:46816425-46818309	TRUE	chr11:46816405-46818309	TRUE	1902	chr11:46816405-46818309_CKAP5	0	0	0	0.020579770128495215	0	0	0	0	0	0.0048760250635879986	0	0	0	0	0	0	0	0	0	0	0	0	0	0	0	0	0	0	0	0	0	0	0	0	0	0
chr11	46871253	46871524	-	LRP4	1	2	1	chr11:46871253-46871524	FALSE	chr11:46869133-46871524	TRUE	272	chr11:46869133-46871524_LRP4	0	0	0	0	0	0	0	0	0	0	0	0.010336644243177576	0	0	0	0	0	0	0	0	0	0	0	0	0	0	0	0	0	0	0	0	0	0	0	0
chr11	46890518	46892972	-	LRP4	1	2	1	chr11:46890518-46892972	FALSE	chr11:46890495-46892972	TRUE	2455	chr11:46890495-46892972_LRP4	0	0	0	0	0	0	0	0	0	0	0	0	0	0	0	0.004880589841733086	0	0	0	0	0	0	0	0	0	0	0	0	0	0	0	0	0	0	0	0
chr11	46991648	46991733	+	C11orf49	1	2	2	chr11:46991648-46991733	FALSE	chr11:46991648-47052387	TRUE	86	NA	0	0.004604506716202564	0.004779729419899918	0	0	0	0	0	0	0	0	0	0	0	0	0	0	0	0	0	0	0	0	0	0	0	0	0	0	0	0	0	0	0	0	0
chr11	47161191	47161438	+	C11orf49	4	310	30	chr11:47161191-47161368,chr11:47161191-47161436,chr11:47161191-47161437,chr11:47161191-47161438	TRUE	chr11:47161191-47161445	TRUE	248	NA	0.0026363483095932366	0.013813520148607691	0.06691621187859885	0.3772957856890789	0.14511820097107453	0.005757433732153647	0.015345476863916097	0.017262962999518888	0.21208827925050153	0.04876025063587999	0.12343138319548062	0	0.023529293066342744	0.0034678170710543063	0.02891359385857687	0.0024189079844741906	0.00695985888858264	0	0	0	0.028333271667806727	0.028495391468833137	0	0	0.08216886756292709	0	0.2651984637831985	0	0	0.2041376691375853	0	0	0.005089295662041127	0	0.004290043601600743	0
chr11	47273977	47274558	+	MADD	1	3	1	chr11:47273977-47274558	FALSE	chr11:47273977-47274562	TRUE	582	chr11:47273977-47274562_MADD	0	0	0	0.020579770128495215	0	0	0	0	0	0	0	0	0	0	0	0	0	0	0	0	0	0	0	0	0	0	0	0	0	0	0	0	0	0	0	0
chr11	47278279	47278989	+	MADD	2	3	2	chr11:47278279-47278989,chr11:47278279-47278995	FALSE	chr11:47278279-47278998	TRUE	711	chr11:47278279-47278998_MADD	0.0014803093089721631	0	0	0	0	0	0	0	0.009864571127930304	0	0	0	0	0	0	0	0	0	0	0	0	0	0	0	0	0	0	0	0	0	0	0	0	0	0	0
chr11	47282970	47284130	+	MADD	1	2	1	chr11:47282970-47284130	FALSE	chr11:47282970-47284177	TRUE	1161	chr11:47282970-47284177_MADD	0	0	0.009559458839799835	0	0	0	0	0	0	0	0	0	0	0	0	0	0	0	0	0	0	0	0	0	0	0	0	0	0	0	0	0	0	0	0	0
chr11	47290817	47292525	+	MADD	1	4	1	chr11:47290817-47292525	FALSE	chr11:47290817-47292542	TRUE	1709	NA	0	0	0	0	0	0	0	0	0	0	0	0	0	0	0.023130875086861496	0	0	0	0	0	0	0	0	0	0	0	0	0	0	0	0	0	0	0	0	0
chr11	47295580	47295878	+	MADD	1	2	1	chr11:47295580-47295878	FALSE	chr11:47295580-47295896	TRUE	299	chr11:47295580-47295896_MADD	0	0	0	0	0	0	0	0	0	0	0	0	0	0	0	0	0	0	0	0	0	0	0	0	0.011268176470100389	0	0	0	0	0	0	0	0	0	0	0
chr11	47308700	47308978	+	MADD	4	61	9	chr11:47308700-47308976,chr11:47308700-47308977,chr11:47308700-47308978,chr11:47308700-47308979	FALSE	chr11:47308700-47308979	TRUE	279	chr11:47308700-47308979_MADD	0	0	0.03823783535919934	0.08917900389014592	0.06275381663614034	0.0028787168660768235	0	0	0.05918742676758182	0.019504100254351994	0	0	0.018823434453074193	0	0.011565437543430748	0	0	0	0	0.006837896624159155	0	0	0	0	0	0	0	0	0	0	0	0	0	0	0	0
chr11	47332285	47332565	-	MYBPC3	4	69	5	chr11:47332281-47332565,chr11:47332284-47332565,chr11:47332285-47332565,chr11:47332288-47332565	FALSE	chr11:47332259-47332565	TRUE	281	chr11:47332259-47332565_MYBPC3	0	0	0	0	0	0.17805643380148406	0	0	0	0	0	0	0	0	0	0	0	0	0	0	0.05069744471451225	0	0	0	0	0	0	0	0	0	0	0	0	0	0	0
chr11	47333096	47333193	-	MYBPC3	2	3	2	chr11:47332997-47333193,chr11:47333096-47333193	TRUE	chr11:47332974-47333193	TRUE	98	chr11:47332974-47333193_MYBPC3	0	0	0	0	0	0.009267853575380585	0	0	0	0	0	0	0	0	0	0	0	0	0	0	0	0	0	0	0	0	0	0	0	0	0	0	0	0	0	0
chr11	47347944	47348423	-	MYBPC3	2	2	1	chr11:47347944-47348423,chr11:47347996-47348423	TRUE	chr11:47347906-47348423	TRUE	480	chr11:47347906-47348423_MYBPC3	0	0	0	0	0	0.006389136709303761	0	0	0	0	0	0	0	0	0	0	0	0	0	0	0	0	0	0	0	0	0	0	0	0	0	0	0	0	0	0
chr11	47415160	47415271	+	SLC39A13	3	3	3	chr11:47415160-47415259,chr11:47415160-47415261,chr11:47415160-47415271	TRUE	chr11:47415160-47415287	TRUE	112	NA	0	0	0	0	0	0.0031945683546518804	0	0	0	0	0	0	0	0	0	0	0	0	0	0	0	0	0	0	0	0	0.004990690963958747	0	0	0	0	0	0	0	0	0
chr11	47420438	47420630	-	PSMC3	2	42	10	chr11:47420438-47420630,chr11:47420440-47420630	FALSE	chr11:47420410-47420630	TRUE	193	chr11:47420410-47420630_PSMC3	0.010545393238372947	0	0	0.006859923376165072	0.003922113539758771	0	0	0	0	0.0048760250635879986	0.06171569159774031	0.005168322121588788	0	0	0	0	0.08351830666299168	0	0	0.04786527636911409	0	0	0	0	0.01225378320239145	0	0	0	0	0	0	0	0	0	0	0
chr11	47424732	47425120	-	PSMC3	1	2	1	chr11:47424732-47425120	FALSE	chr11:47424712-47425120	TRUE	389	chr11:47424712-47425120_PSMC3	0	0	0	0	0	0	0	0	0	0	0	0	0	0	0	0.005444197519841378	0	0	0	0	0	0	0	0	0	0	0	0	0	0	0	0	0	0	0	0
chr11	47425975	47426204	-	PSMC3	1	2	1	chr11:47425975-47426204	FALSE	chr11:47425951-47426204	TRUE	230	NA	0	0	0	0	0	0	0	0	0	0	0	0	0	0	0	0	0	0	0	0	0	0	0	0.009429936037309655	0	0	0	0	0	0	0	0	0	0	0	0
chr11	47470556	47472190	-	CELF1	1	3	1	chr11:47470556-47472190	FALSE	chr11:47470556-47472190	FALSE	1635	chr11:47472103-47472190_CELF1	0	0	0	0	0	0	0	0	0	0	0.015428922899435078	0	0	0	0	0	0	0	0	0	0	0	0	0	0	0	0	0	0	0	0	0	0	0	0	0
chr11	47473263	47475335	-	CELF1	2	3	3	chr11:47473263-47475335,chr11:47473265-47475335	FALSE	chr11:47473232-47475335	TRUE	2073	chr11:47473232-47475335_CELF1	0	0	0	0	0.003922113539758771	0	0	0	0	0	0	0	0	0	0	0.002722098759920689	0	0	0	0	0	0	0	0.00572893528929267	0	0	0	0	0	0	0	0	0	0	0	0
chr11	47478953	47482694	-	CELF1	2	2	2	chr11:47478953-47482694,chr11:47478954-47482694	FALSE	chr11:47478953-47482694	FALSE	3742	chr11:47478953-47482694_CELF1	0	0	0	0	0	0	0	0	0.004932285563965152	0	0	0.005168322121588788	0	0	0	0	0	0	0	0	0	0	0	0	0	0	0	0	0	0	0	0	0	0	0	0
chr11	47483554	47484388	-	CELF1	2	2	2	chr11:47483554-47484388,chr11:47483602-47484388	TRUE	chr11:47483533-47484388	TRUE	835	chr11:47483533-47484388_CELF1	0	0.004604506716202564	0	0	0	0	0	0	0	0	0	0	0	0	0	0	0	0	0.0021029388880091948	0	0	0	0	0	0	0	0	0	0	0	0	0	0	0	0	0
chr11	47496058	47499452	-	CELF1	1	2	1	chr11:47496058-47499452	FALSE	chr11:47494444-47499452	TRUE	3395	NA	0	0	0	0	0	0	0	0	0	0	0	0	0	0	0	0	0	0	0	0	0	0	0	0	0	0	0	0	0	0	0	0.024251194062104835	0	0	0	0
chr11	47629062	47630554	-	MTCH2	2	5	2	chr11:47629060-47630554,chr11:47629062-47630554	FALSE	chr11:47629047-47630554	TRUE	1493	chr11:47629047-47630554_MTCH2	0	0	0	0	0.007844227079517542	0	0	0	0.014796856691895455	0	0	0	0	0	0	0	0	0	0	0	0	0	0	0	0	0	0	0	0	0	0	0	0	0	0	0
chr11	47724180	47724467	-	FNBP4	1	2	1	chr11:47724180-47724467	FALSE	chr11:47724173-47724467	TRUE	288	chr11:47724173-47724467_FNBP4	0	0	0	0	0	0.006389136709303761	0	0	0	0	0	0	0	0	0	0	0	0	0	0	0	0	0	0	0	0	0	0	0	0	0	0	0	0	0	0
chr11	47731597	47732116	-	FNBP4	1	2	1	chr11:47731597-47732116	FALSE	chr11:47731562-47732116	TRUE	520	NA	0	0	0	0	0	0	0	0	0	0	0	0	0	0	0	0.005444197519841378	0	0	0	0	0	0	0	0	0	0	0	0	0	0	0	0	0	0	0	0
chr11	47765406	47767068	-	FNBP4	1	2	1	chr11:47765406-47767068	FALSE	chr11:47765363-47767068	TRUE	1663	chr11:47765363-47767068_FNBP4	0	0	0	0	0	0	0	0	0	0	0	0	0	0	0	0	0	0	0	0	0	0	0	0	0	0	0	0	0	0	0	0	0	0	0.006497362804903207	0
chr11	47791993	47792785	-	NUP160	2	7	3	chr11:47791993-47792785,chr11:47792020-47792785	TRUE	chr11:47791991-47792785	TRUE	793	NA	0	0.004604506716202564	0	0	0	0	0	0.021578703749398607	0	0	0	0	0	0	0	0	0	0	0	0	0	0	0	0	0	0	0.005757273399533841	0	0	0	0	0	0	0	0	0
chr11	47804631	47806152	-	NUP160	1	8	1	chr11:47804631-47806152	FALSE	chr11:47804619-47806152	TRUE	1522	chr11:47804619-47806152_NUP160	0	0	0	0	0	0	0	0	0	0	0	0	0	0	0	0	0	0	0	0.05470317299327324	0	0	0	0	0	0	0	0	0	0	0	0	0	0	0	0
chr11	47812450	47812881	-	NUP160	2	2	2	chr11:47812450-47812881,chr11:47812463-47812881	TRUE	chr11:47812430-47812881	TRUE	432	chr11:47812430-47812881_NUP160	0.0014803093089721631	0	0	0	0	0	0	0	0	0	0	0	0	0	0	0	0	0	0	0	0	0	0	0	0.005634088235050194	0	0	0	0	0	0	0	0	0	0	0
chr11	47813074	47813315	-	NUP160	2	2	2	chr11:47813074-47813315,chr11:47813112-47813315	TRUE	chr11:47813048-47813315	TRUE	242	chr11:47813048-47813315_NUP160	0	0.004604506716202564	0	0	0	0	0	0	0.004932285563965152	0	0	0	0	0	0	0	0	0	0	0	0	0	0	0	0	0	0	0	0	0	0	0	0	0	0	0
chr11	47821862	47822086	-	NUP160	1	5	2	chr11:47821862-47822086	FALSE	chr11:47821822-47822086	TRUE	225	chr11:47821822-47822086_NUP160	0	0	0	0	0.003922113539758771	0	0	0	0	0	0	0	0	0	0	0	0	0	0	0	0	0	0.03700178050717712	0	0	0	0	0	0	0	0	0	0	0	0	0
chr11	47840071	47840377	-	NUP160	1	2	1	chr11:47840071-47840377	FALSE	chr11:47840066-47840377	TRUE	307	NA	0	0	0	0	0	0	0	0	0	0	0	0	0	0	0	0	0	0	0	0	0	0	0	0	0	0	0	0	0	0	0	0	0	0	0	0
chr11	48153887	48155768	+	PTPRJ	2	7	2	chr11:48153887-48154429,chr11:48153887-48155768	TRUE	chr11:48153887-48155800	TRUE	1882	chr11:48153887-48155800_PTPRJ	0	0	0	0	0	0	0	0	0	0	0.030857845798870156	0	0	0	0	0	0	0	0.0021029388880091948	0	0	0	0	0	0	0	0	0	0	0	0	0	0	0	0	0
chr11	497203	497970	-	RNH1	1	6	1	chr11:497203-497970	FALSE	chr11:495054-497970	TRUE	768	chr11:495054-497970_RNH1	0	0	0	0	0	0	0	0	0	0	0	0	0	0	0	0	0	0	0	0	0	0	0.046692306138291964	0	0	0	0	0	0	0	0	0	0	0	0	0
chr11	499204	499828	-	RNH1	2	2	2	chr11:499204-499828,chr11:499492-499828	TRUE	chr11:499186-499828	TRUE	625	chr11:499601-499828_RNH1	0.0014803093089721631	0	0	0	0	0	0	0	0	0	0	0	0	0	0	0	0	0	0	0	0	0	0	0	0	0	0	0	0	0	0	0	0	0	0.004290043601600743	0
chr11	5253206	5253342	-	AC104389.6	5	36	10	chr11:5253198-5253342,chr11:5253206-5253342,chr11:5253209-5253342,chr11:5253234-5253342,chr11:5253248-5253342	TRUE	chr11:5248488-5253342	TRUE	137	NA	0.005272696619186473	0.004604506716202564	0.004779729419899918	0	0.019610567698793855	0	0	0.034525925999037775	0	0.0048760250635879986	0.04628676869830523	0.010336644243177576	0.014117575839805647	0	0	0.004837815968948381	0	0	0	0	0	0	0	0	0	0	0	0	0	0	0	0	0	0	0	0
chr11	5253438	5254291	-	HBG2	3	5	2	chr11:5253428-5254291,chr11:5253438-5254291,chr11:5253439-5254291	TRUE	chr11:5253406-5254291	TRUE	854	chr11:5253406-5254291_HBG2	0.010545393238372947	0.004604506716202564	0	0	0	0	0	0	0	0	0	0	0	0	0	0	0	0	0	0	0	0	0	0	0	0	0	0	0	0	0	0	0	0	0	0
chr11	5665396	5665655	-	TRIM5	1	2	2	chr11:5665396-5665655	FALSE	chr11:5665396-5665655	FALSE	260	NA	0	0.004604506716202564	0	0	0	0	0	0	0	0	0	0	0	0	0	0	0	0	0	0	0	0	0	0	0.0049089478534251	0	0	0	0	0	0	0	0	0	0	0
chr11	5708274	5708573	+	TRIM22	1	7	1	chr11:5708274-5708573	FALSE	chr11:5708274-5708576	TRUE	300	chr11:5708274-5708576_TRIM22	0	0	0	0	0	0	0	0	0	0	0	0	0	0	0	0	0	0	0	0.04786527636911409	0	0	0	0	0	0	0	0	0	0	0	0	0	0	0	0
chr11	57300110	57300527	-	TNKS1BP1	2	2	2	chr11:57300110-57300527,chr11:57300113-57300527	FALSE	chr11:57300082-57300527	TRUE	418	chr11:57300082-57300527_TNKS1BP1	0.0014803093089721631	0	0	0	0	0	0	0	0	0	0	0	0	0	0	0	0	0	0	0	0	0	0	0	0	0	0.004990690963958747	0	0	0	0	0	0	0	0	0
chr11	57409304	57409934	-	AP000781.2	2	5	2	chr11:57409304-57409934,chr11:57409305-57409934	FALSE	chr11:57409299-57409934	TRUE	631	chr11:57409299-57409934_SLC43A3	0	0	0	0	0	0	0	0	0	0	0	0	0	0	0	0	0	0	0	0	0	0	0	0	0	0	0	0	0.028237668207906835	0	0	0	0	0	0	0.005426090130265448
chr11	57600176	57606036	+	SERPING1	3	4	3	chr11:57600176-57602085,chr11:57600176-57602164,chr11:57600176-57606036	TRUE	chr11:57600176-57611904	TRUE	5861	NA	0.0029606186179443263	0	0	0	0	0	0	0	0	0	0	0	0	0	0	0.00231168173690519	0	0	0	0	0	0	0	0	0	0	0	0	0	0	0	0	0	0	0	0
chr11	57668188	57671995	+	ZDHHC5	1	2	1	chr11:57668188-57671995	FALSE	chr11:57668188-57672020	TRUE	3808	chr11:57668188-57672020_ZDHHC5	0	0	0	0	0	0	0	0	0	0	0	0	0	0	0	0	0	0	0	0	0	0	0	0	0	0	0	0	0	0	0	0	0	0	0.005728133591806578	0
chr11	57688666	57690030	+	ZDHHC5	1	2	2	chr11:57688666-57690030	FALSE	chr11:57688666-57690030	FALSE	1365	chr11:57688666-57690030_ZDHHC5	0	0	0.004779729419899918	0	0	0	0	0	0	0	0	0	0	0	0	0	0	0	0	0	0	0	0	0	0	0	0	0	0	0	0	0.012125597031052418	0	0	0	0
chr11	57696044	57696121	+	ZDHHC5	1	2	1	chr11:57696044-57696121	FALSE	chr11:57696044-57696760	TRUE	78	chr11:57696044-57696760_ZDHHC5	0	0	0	0	0	0	0	0	0	0	0	0	0	0	0	0	0	0	0	0	0	0	0	0	0	0	0	0	0	0	0	0	0.010178591324082255	0	0	0
chr11	57704427	57704718	-	MED19	1	3	1	chr11:57704427-57704718	FALSE	chr11:57704397-57704718	TRUE	292	chr11:57704636-57704718_MED19	0	0	0	0	0	0	0	0	0	0	0	0	0	0	0	0	0	0	0.006308816664027584	0	0	0	0	0	0	0	0	0	0	0	0	0	0	0	0	0
chr11	57738431	57738660	+	TMX2	1	2	1	chr11:57738431-57738660	FALSE	chr11:57738431-57738663	TRUE	230	chr11:57738431-57738663_TMX2	0	0	0	0	0	0	0	0	0	0	0	0	0	0.0030178163123413325	0	0	0	0	0	0	0	0	0	0	0	0	0	0	0	0	0	0	0	0	0	0
chr11	57791674	57793957	+	CTNND1	2	11	3	chr11:57791674-57793957,chr11:57791674-57794006	TRUE	chr11:57791674-57794009	TRUE	2284	chr11:57791674-57794009_CTNND1	0	0	0	0	0	0	0	0.008631481499759444	0	0	0	0.010336644243177576	0	0	0	0	0	0	0	0	0	0	0	0	0	0	0	0	0	0	0	0	0	0	0	0.037982630911858134
chr11	57802197	57803601	+	CTNND1	1	2	1	chr11:57802197-57803601	FALSE	chr11:57802197-57803620	TRUE	1405	chr11:57802197-57803620_CTNND1	0.0029606186179443263	0	0	0	0	0	0	0	0	0	0	0	0	0	0	0	0	0	0	0	0	0	0	0	0	0	0	0	0	0	0	0	0	0	0	0
chr11	57806036	57806201	+	CTNND1	1	2	1	chr11:57806036-57806201	FALSE	chr11:57806036-57806460	TRUE	166	chr11:57806036-57806460_CTNND1	0	0	0	0	0	0	0	0	0	0	0	0.010336644243177576	0	0	0	0	0	0	0	0	0	0	0	0	0	0	0	0	0	0	0	0	0	0	0	0
chr11	57810224	57811360	+	CTNND1	1	2	2	chr11:57810224-57811360	FALSE	chr11:57810224-57811398	TRUE	1137	chr11:57810224-57811398_CTNND1	0.0014803093089721631	0	0	0	0	0	0	0	0	0	0	0	0	0	0	0	0	0	0	0	0	0	0	0	0	0	0	0	0	0	0	0	0	0	0.004290043601600743	0
chr11	57811487	57811704	+	CTNND1	1	4	1	chr11:57811487-57811704	FALSE	chr11:57811487-57814310	TRUE	218	chr11:57811487-57814310_CTNND1	0	0	0	0	0	0	0	0	0	0	0	0.020673288486355152	0	0	0	0	0	0	0	0	0	0	0	0	0	0	0	0	0	0	0	0	0	0	0	0
chr11	58611055	58611586	+	ZFP91	1	2	2	chr11:58611055-58611586	FALSE	chr11:58611055-58611603	TRUE	532	chr11:58611055-58611603_ZFP91	0	0	0	0	0	0.0028787168660768235	0	0	0	0	0	0	0	0	0	0	0	0	0	0	0	0	0	0	0	0.004603433916799247	0	0	0	0	0	0	0	0	0	0
chr11	58710772	58712759	-	GLYAT	1	3	2	chr11:58710772-58712759	FALSE	chr11:58710762-58712759	TRUE	1988	chr11:58710762-58712759_GLYAT	0.0014803093089721631	0	0	0	0	0	0	0	0	0	0	0	0	0	0	0	0	0	0	0	0	0	0	0.009429936037309655	0	0	0	0	0	0	0	0	0	0	0	0
chr11	59601865	59608483	-	OSBP	2	3	2	chr11:59601865-59608483,chr11:59601866-59608483	FALSE	chr11:59601839-59608483	TRUE	6619	chr11:59601839-59608483_OSBP	0	0	0	0	0	0	0	0	0	0	0	0	0	0	0	0	0.01391971777716528	0	0	0	0	0	0	0	0	0.004389260322728266	0	0	0	0	0	0	0	0	0	0
chr11	59608765	59610380	-	OSBP	1	2	1	chr11:59608765-59610380	FALSE	chr11:59608735-59610380	TRUE	1616	chr11:59608735-59610380_OSBP	0	0	0	0	0	0	0	0	0	0	0	0	0	0	0	0	0	0	0	0	0	0	0	0	0	0	0	0	0	0	0	0	0	0	0.005728133591806578	0
chr11	59653037	59653982	-	PATL1	1	2	1	chr11:59653037-59653982	FALSE	chr11:59653019-59653982	TRUE	946	chr11:59653019-59653982_PATL1	0	0	0	0	0	0	0	0	0	0	0	0	0	0	0	0	0	0	0	0	0	0	0	0	0	0.008786667146418693	0	0	0	0	0	0	0	0	0	0
chr11	59793515	59795414	+	STX3	1	2	1	chr11:59793515-59795414	FALSE	chr11:59793515-59795601	TRUE	1900	chr11:59793515-59795371_STX3	0	0	0	0	0.007844227079517542	0	0	0	0	0	0	0	0	0	0	0	0	0	0	0	0	0	0	0	0	0	0	0	0	0	0	0	0	0	0	0
chr11	59795483	59795712	+	STX3	1	2	1	chr11:59795483-59795712	FALSE	chr11:59795483-59797282	TRUE	230	chr11:59795483-59795601_STX3	0	0	0	0	0	0	0	0	0	0	0	0	0	0	0	0	0	0	0.0042058777760183895	0	0	0	0	0	0	0	0	0	0	0	0	0	0	0	0	0
chr11	60175639	60178259	-	MS4A6A	1	14	1	chr11:60175639-60178259	FALSE	chr11:60175612-60178259	TRUE	2621	chr11:60175612-60178259_MS4A6A	0	0	0	0	0	0	0	0	0	0	0	0	0	0	0	0	0	0	0	0	0	0	0	0	0	0	0	0	0	0	0	0	0	0	0.04548153963432244	0
chr11	60181757	60182977	-	MS4A6A	1	2	1	chr11:60181757-60182977	FALSE	chr11:60181742-60182977	TRUE	1221	chr11:60181742-60182977_MS4A6A	0	0	0	0	0	0	0	0	0	0	0	0	0	0	0	0	0	0	0	0	0	0	0	0	0	0	0	0	0	0	0	0	0	0	0	0
chr11	60903883	60906363	-	PRPF19	1	2	1	chr11:60903883-60906363	FALSE	chr11:60903862-60906363	TRUE	2481	chr11:60905453-60906363_PRPF19	0.0029606186179443263	0	0	0	0	0	0	0	0	0	0	0	0	0	0	0	0	0	0	0	0	0	0	0	0	0	0	0	0	0	0	0	0	0	0	0
chr11	610348	610500	+	PHRF1	2	3	2	chr11:610348-610481,chr11:610348-610500	TRUE	chr11:610348-610500	FALSE	153	chr11:610348-610500_PHRF1	0	0	0	0	0	0	0	0	0	0	0	0	0	0	0	0	0.00695985888858264	0	0	0	0	0	0	0	0	0	0	0	0	0	0	0	0	0	0	0
chr11	61303192	61303864	-	DDB1	2	8	2	chr11:61303192-61303864,chr11:61303194-61303864	FALSE	chr11:61303156-61303864	TRUE	673	chr11:61303156-61303864_DDB1	0	0	0	0	0	0	0	0	0	0	0	0	0	0	0	0	0	0	0.008411755552036779	0	0	0.022324834105274007	0	0	0	0	0	0	0	0	0	0	0	0	0	0
chr11	61311468	61311783	-	DDB1	1	8	1	chr11:61311468-61311783	FALSE	chr11:61310419-61311783	TRUE	316	chr11:61310419-61311783_DDB1	0	0	0	0	0	0	0	0	0	0	0	0	0	0	0	0.02177679007936551	0	0	0	0	0	0	0	0	0	0	0	0	0	0	0	0	0	0	0	0
chr11	61325712	61326778	-	DDB1	2	2	2	chr11:61325712-61326778,chr11:61325731-61326778	TRUE	chr11:61325709-61326778	TRUE	1067	chr11:61325709-61326778_DDB1	0	0	0	0.006859923376165072	0	0	0	0	0	0	0	0	0	0	0	0.002440294920866543	0	0	0	0	0	0	0	0	0	0	0	0	0	0	0	0	0	0	0	0
chr11	61329609	61329957	-	DDB1	1	3	1	chr11:61329609-61329957	FALSE	chr11:61329585-61329957	TRUE	349	NA	0	0	0	0	0	0	0	0	0	0	0	0	0	0	0	0	0	0	0	0	0.016395074425604308	0	0	0	0	0	0	0	0	0	0	0	0	0	0	0
chr11	61345947	61346318	+	TKFC	1	3	1	chr11:61345947-61346318	FALSE	chr11:61345947-61346350	TRUE	372	chr11:61345947-61346294_TKFC	0	0	0	0	0	0	0	0	0	0	0	0	0	0	0	0	0	0	0	0	0	0	0	0	0.017773523085993587	0	0	0	0	0	0	0	0	0	0	0
chr11	61420623	61421389	-	CPSF7	1	2	1	chr11:61420623-61421389	FALSE	chr11:61420574-61421389	TRUE	767	chr11:61421258-61421389_CPSF7	0	0	0	0	0	0	0	0	0	0	0	0	0	0	0	0	0	0	0	0	0	0	0	0.009429936037309655	0	0	0	0	0	0	0	0	0	0	0	0
chr11	61429314	61429913	-	CPSF7	1	2	1	chr11:61429314-61429913	FALSE	chr11:61429291-61429913	TRUE	600	NA	0	0	0	0	0	0	0	0	0	0	0	0	0	0	0	0	0	0	0	0	0	0.009521900790782434	0	0	0	0	0	0	0	0	0	0	0	0	0	0
chr11	61484817	61485314	+	AP003108.2	1	3	1	chr11:61484817-61485314	FALSE	chr11:61484817-61485337	TRUE	498	chr11:61484817-61485337_PPP1R32	0	0	0	0	0	0	0	0	0	0	0	0	0	0	0	0	0	0	0	0	0.016395074425604308	0	0	0	0	0	0	0	0	0	0	0	0	0	0	0
chr11	61728288	61728906	+	DAGLA	1	6	1	chr11:61728288-61728906	FALSE	chr11:61728288-61728930	TRUE	619	chr11:61728288-61728930_DAGLA	0	0	0	0	0	0	0	0	0	0	0	0	0	0	0	0	0	0	0	0	0	0	0	0	0	0	0	0	0	0	0	0	0	0	0	0
chr11	61789280	61789784	-	TMEM258	2	3	2	chr11:61789236-61789784,chr11:61789280-61789784	TRUE	chr11:61789236-61789784	TRUE	505	chr11:61789236-61789784_TMEM258	0	0	0	0	0	0	0	0	0.004932285563965152	0	0	0	0	0	0	0	0	0	0	0	0	0	0	0	0	0	0	0	0	0	0	0	0	0	0.005728133591806578	0
chr11	619062	619305	-	CDHR5	1	4	1	chr11:619062-619305	FALSE	chr11:618112-619305	TRUE	244	chr11:619181-619305_CDHR5	0	0	0	0	0	0	0	0	0	0	0	0	0	0	0	0	0	0	0	0	0	0	0	0	0	0	0	0	0	0	0	0	0.028903107419323622	0	0	0
chr11	61815265	61815926	-	FADS1	1	2	1	chr11:61815265-61815926	FALSE	chr11:61813354-61815926	TRUE	662	NA	0	0	0	0	0	0	0	0	0	0	0	0	0	0	0	0	0	0	0	0	0	0	0	0.01145787057858534	0	0	0	0	0	0	0	0	0	0	0	0
chr11	61815873	61816261	-	FADS1	1	2	1	chr11:61815873-61816261	FALSE	chr11:61813354-61816261	TRUE	389	NA	0	0	0	0	0	0.006389136709303761	0	0	0	0	0	0	0	0	0	0	0	0	0	0	0	0	0	0	0	0	0	0	0	0	0	0	0	0	0	0
chr11	61857072	61857436	+	FADS2	1	2	1	chr11:61857072-61857436	FALSE	chr11:61857072-61857453	TRUE	365	chr11:61857072-61857453_FADS2	0	0	0	0	0	0	0	0	0	0	0	0	0	0	0	0	0	0	0.0042058777760183895	0	0	0	0	0	0	0	0	0	0	0	0	0	0	0	0	0
chr11	61965132	61965368	-	FTH1	2	10	3	chr11:61965129-61965368,chr11:61965132-61965368	FALSE	chr11:61965113-61965368	TRUE	237	chr11:61965113-61965368_FTH1	0	0	0	0	0	0	0	0	0.004932285563965152	0	0	0	0	0	0	0	0	0	0	0	0	0	0	0.009429936037309655	0	0	0	0	0	0	0	0	0	0	0	0.037154642292088993
chr11	61965540	61967311	-	FTH1	1	2	2	chr11:61965540-61967311	FALSE	chr11:61965516-61967311	TRUE	1772	NA	0	0	0	0	0	0	0	0	0	0	0	0	0	0	0	0	0	0	0	0	0	0	0	0.005797275132277587	0.005924507695331196	0	0	0	0	0	0	0	0	0	0	0
chr11	61967017	61967401	-	FTH1	2	2	2	chr11:61967017-61967401,chr11:61967315-61967401	TRUE	chr11:61965516-61967401	TRUE	385	NA	0	0	0	0	0	0	0	0	0	0	0	0	0	0	0	0	0	0	0	0	0	0	0	0	0	0	0	0	0	0	0	0	0.0072257768548309054	0.004147882152761457	0	0
chr11	62337575	62337966	+	ASRGL1	1	2	2	chr11:62337575-62337966	FALSE	chr11:62337575-62337966	FALSE	392	chr11:62337575-62337889_ASRGL1	0	0	0	0.006859923376165072	0.003922113539758771	0	0	0	0	0	0	0	0	0	0	0	0	0	0	0	0	0	0	0	0	0	0	0	0	0	0	0	0	0	0	0
chr11	6239791	6240044	+	CNGA4	1	10	1	chr11:6239791-6240044	FALSE	chr11:6239791-6240065	TRUE	254	chr11:6239791-6240065_CNGA4	0	0	0	0	0	0	0	0	0	0	0	0	0	0	0	0	0	0	0	0	0.054650248085347686	0	0	0	0	0	0	0	0	0	0	0	0	0	0	0
chr11	62516866	62517009	-	AHNAK	7	23	12	chr11:62516614-62517009,chr11:62516692-62517009,chr11:62516694-62517009,chr11:62516731-62517009,chr11:62516806-62517009,chr11:62516866-62517009,chr11:62516874-62517009	TRUE	chr11:62491832-62517009	TRUE	144	NA	0	0.013813520148607691	0	0	0	0	0.015345476863916097	0	0	0	0	0.020673288486355152	0	0	0	0.00766367467822093	0	0	0	0	0	0	0	0.009429936037309655	0	0.009206867833598495	0.004990690963958747	0	0	0	0	0	0	0.0042705975660976185	0	0.005426090130265448
chr11	625619	626020	-	CDHR5	2	3	2	chr11:625532-626020,chr11:625619-626020	TRUE	chr11:625168-626020	TRUE	402	NA	0	0	0	0	0	0	0	0	0	0	0	0	0	0	0	0.00231168173690519	0	0	0	0.01367579324831831	0	0	0	0	0	0	0	0	0	0	0	0	0	0	0	0
chr11	62543848	62545565	-	AHNAK	2	7	2	chr11:62543848-62545565,chr11:62545258-62545565	TRUE	chr11:62536568-62545565	TRUE	1718	chr11:62536568-62545565_AHNAK	0	0	0	0	0	0	0	0	0	0	0	0	0.018823434453074193	0	0	0	0	0	0	0	0	0	0	0	0	0	0	0	0	0	0.016369110432261063	0	0	0	0	0
chr11	62572012	62572583	-	EEF1G	1	2	1	chr11:62572012-62572583	FALSE	chr11:62571902-62572583	TRUE	572	chr11:62571902-62572583_EEF1G	0	0	0	0	0	0	0	0	0	0	0	0	0	0	0.011565437543430748	0	0	0	0	0	0	0	0	0	0	0	0	0	0	0	0	0	0	0	0	0
chr11	62594656	62594980	-	MTA2	2	8	3	chr11:62594656-62594980,chr11:62594657-62594980	FALSE	chr11:62594635-62594980	TRUE	325	chr11:62594635-62594980_MTA2	0.0044409279269164905	0	0	0	0	0	0	0	0	0	0	0	0	0	0	0	0	0	0	0	0	0	0	0	0	0	0	0.005334211387201358	0.026867708053657288	0	0	0	0	0	0	0
chr11	62596849	62597315	-	MTA2	2	3	2	chr11:62596849-62597315,chr11:62596928-62597315	TRUE	chr11:62596826-62597315	TRUE	467	chr11:62596826-62597315_MTA2	0.0014803093089721631	0	0	0	0	0.006389136709303761	0	0	0	0	0	0	0	0	0	0	0	0	0	0	0	0	0	0	0	0	0	0	0	0	0	0	0	0	0	0
chr11	62600711	62601022	-	MTA2	1	2	1	chr11:62600711-62601022	FALSE	chr11:62600690-62601022	TRUE	312	chr11:62600690-62601022_MTA2	0	0	0	0	0	0	0	0	0	0	0	0	0	0	0	0	0	0	0	0	0.011938197242202419	0	0	0	0	0	0	0	0	0	0	0	0	0	0	0
chr11	62602797	62603148	-	EML3	1	2	1	chr11:62602797-62603148	FALSE	chr11:62602780-62603148	TRUE	352	chr11:62602890-62603148_EML3	0	0	0	0	0	0	0	0	0	0	0	0	0	0	0	0	0	0	0	0	0.010930049617069537	0	0	0	0	0	0	0	0	0	0	0	0	0	0	0
chr11	62616831	62616986	-	B3GAT3	3	6	4	chr11:62616829-62616986,chr11:62616831-62616986,chr11:62616839-62616986	FALSE	chr11:62616797-62616986	TRUE	156	chr11:62616797-62616986_B3GAT3	0	0	0	0	0	0	0.005115158954638699	0	0	0	0	0.010336644243177576	0	0	0	0	0	0	0	0	0	0	0	0	0	0	0.009467191570685282	0.00548128307365097	0	0	0	0	0	0	0	0
chr11	62629031	62629193	-	GANAB	2	2	2	chr11:62629031-62629193,chr11:62629120-62629193	TRUE	chr11:62629013-62629193	TRUE	163	chr11:62629013-62629193_GANAB	0	0	0	0	0	0	0	0	0	0	0	0.005168322121588788	0	0	0	0	0	0	0	0	0	0	0	0	0	0.004389260322728266	0	0	0	0	0	0	0	0	0	0
chr11	62634363	62634820	-	GANAB	1	2	1	chr11:62634363-62634820	FALSE	chr11:62633568-62634820	TRUE	458	chr11:62634376-62634820_GANAB	0	0	0	0	0	0	0	0	0.009864571127930304	0	0	0	0	0	0	0	0	0	0	0	0	0	0	0	0	0	0	0	0	0	0	0	0	0	0	0
chr11	62665333	62665608	+	CSKMT	1	5	1	chr11:62665333-62665608	FALSE	chr11:62665333-62665646	TRUE	276	chr11:62665333-62665646_CSKMT	0	0	0	0	0	0	0	0	0	0	0	0	0	0	0	0	0	0	0	0	0.027325124042673843	0	0	0	0	0	0	0	0	0	0	0	0	0	0	0
chr11	62692507	62692662	-	BSCL2	1	5	1	chr11:62692507-62692662	FALSE	chr11:62692474-62692662	TRUE	156	chr11:62692474-62692662_BSCL2	0	0	0	0	0	0	0	0	0	0	0	0	0	0	0	0	0	0	0	0	0.02984549310550605	0	0	0	0	0	0	0	0	0	0	0	0	0	0	0
chr11	62708976	62709146	-	BSCL2	2	3	2	chr11:62708961-62709146,chr11:62708976-62709146	TRUE	chr11:62707325-62709146	TRUE	171	NA	0	0	0	0.006859923376165072	0	0	0	0	0	0	0	0	0.009411717226537096	0	0	0	0	0	0	0	0	0	0	0	0	0	0	0	0	0	0	0	0	0	0	0
chr11	62719482	62720022	-	HNRNPUL2-BSCL2	1	3	1	chr11:62719482-62720022	FALSE	chr11:62717190-62720022	TRUE	541	chr11:62717190-62720022_HNRNPUL2	0	0	0	0.020579770128495215	0	0	0	0	0	0	0	0	0	0	0	0	0	0	0	0	0	0	0	0	0	0	0	0	0	0	0	0	0	0	0	0
chr11	62725899	62726618	-	HNRNPUL2-BSCL2	2	7	2	chr11:62725899-62726618,chr11:62725900-62726618	FALSE	chr11:62724427-62726618	TRUE	720	chr11:62724427-62726618_HNRNPUL2	0	0	0	0	0	0	0	0	0	0	0	0	0	0	0	0	0	0	0	0	0.039767395097442704	0	0	0	0	0	0	0	0	0	0	0	0	0	0	0
chr11	62738491	62738729	+	TTC9C	1	2	1	chr11:62738491-62738729	FALSE	chr11:62738491-62739975	TRUE	239	NA	0	0	0	0	0	0	0	0	0	0	0	0	0	0.0030178163123413325	0	0	0	0	0	0	0	0	0	0	0	0	0	0	0	0	0	0	0	0	0	0
chr11	62761905	62762541	+	POLR2G	3	3	3	chr11:62761905-62762520,chr11:62761905-62762521,chr11:62761905-62762541	TRUE	chr11:62761905-62762541	FALSE	637	chr11:62761905-62762866_POLR2G	0	0	0.004779729419899918	0	0	0	0	0	0	0	0	0	0	0	0	0	0	0	0	0	0.005465024808534768	0	0	0	0	0	0	0	0	0	0	0	0	0	0	0
chr11	62761905	62762840	+	POLR2G	1	2	1	chr11:62761905-62762840	FALSE	chr11:62761905-62762866	TRUE	936	chr11:62761905-62762866_POLR2G	0	0	0	0	0	0	0	0	0	0	0	0	0	0	0	0	0	0	0	0	0.010930049617069537	0	0	0	0	0	0	0	0	0	0	0	0	0	0	0
chr11	62798598	62800376	-	NXF1	5	21	4	chr11:62798577-62800376,chr11:62798597-62800376,chr11:62798598-62800376,chr11:62798599-62800376,chr11:62799110-62800376	TRUE	chr11:62798576-62800376	TRUE	1779	NA	0	0	0	0	0	0	0	0	0	0	0	0	0	0	0	0	0	0	0	0	0.08996076599938851	0	0	0	0.016902264705150584	0	0	0	0	0	0	0	0	0	0	0
chr11	62833156	62833617	-	WDR74	2	3	2	chr11:62833156-62833617,chr11:62833404-62833617	TRUE	chr11:62833132-62833617	TRUE	462	chr11:62833132-62833617_WDR74	0	0	0	0	0	0	0	0.004315740749879722	0	0	0	0	0	0	0	0	0	0	0	0	0.010930049617069537	0	0	0	0	0	0	0	0	0	0	0	0	0	0	0
chr11	62833675	62833791	-	WDR74	1	8	1	chr11:62833675-62833791	FALSE	chr11:62833675-62833791	FALSE	117	chr11:62833675-62833791_WDR74	0	0	0	0	0	0	0.04092127163710959	0	0	0	0	0	0	0	0	0	0	0	0	0	0	0	0	0	0	0	0	0	0	0	0	0	0	0	0	0
chr11	62834576	62835430	-	WDR74	1	2	1	chr11:62834576-62835430	FALSE	chr11:62834528-62835430	TRUE	855	chr11:62834528-62835430_WDR74	0	0	0	0	0	0.006389136709303761	0	0	0	0	0	0	0	0	0	0	0	0	0	0	0	0	0	0	0	0	0	0	0	0	0	0	0	0	0	0
chr11	62835561	62835694	-	WDR74	2	12	10	chr11:62835560-62835694,chr11:62835561-62835694	FALSE	chr11:62835533-62835694	TRUE	134	chr11:62835533-62835694_WDR74	0.0041166576185653996	0	0.004779729419899918	0.013719846752330143	0	0	0.010230317909277397	0	0	0	0	0	0.004705858613268548	0	0.005782718771715374	0.0012094539922370953	0	0	0	0	0	0.004760950395391217	0	0	0	0	0	0	0	0	0	0	0	0	0	0
chr11	63813814	63817779	+	SPINDOC	1	2	1	chr11:63813814-63817779	FALSE	chr11:63813814-63817804	TRUE	3966	chr11:63813814-63817804_SPINDOC	0	0	0	0	0	0	0	0	0	0	0	0	0	0	0	0	0	0	0	0	0	0	0	0	0	0	0	0	0	0	0	0	0	0	0	0
chr11	63898281	63898575	+	MARK2	1	3	1	chr11:63898281-63898575	FALSE	chr11:63898281-63898607	TRUE	295	chr11:63898281-63898607_MARK2	0.0044409279269164905	0	0	0	0	0	0	0	0	0	0	0	0	0	0	0	0	0	0	0	0	0	0	0	0	0	0	0	0	0	0	0	0	0	0	0
chr11	63997769	63997979	+	OTUB1	2	3	2	chr11:63997769-63997979,chr11:63997769-63998101	TRUE	chr11:63997769-64001455	TRUE	211	NA	0	0	0.004779729419899918	0	0	0	0	0	0	0	0	0	0	0	0	0.0024189079844741906	0	0	0	0	0	0	0	0	0	0	0	0	0	0	0	0	0	0	0	0
chr11	63999050	63999330	-	MACROD1	1	4	1	chr11:63999050-63999330	FALSE	chr11:63999037-63999330	TRUE	281	chr11:63999037-63999330_MACROD1	0	0	0	0	0	0	0	0	0	0	0	0	0	0	0	0	0	0	0	0	0	0	0	0	0.0196357914137004	0	0	0	0	0	0	0	0	0	0	0
chr11	64194621	64195632	+	STIP1	1	3	1	chr11:64194621-64195632	FALSE	chr11:64194621-64195644	TRUE	1012	chr11:64194621-64195644_STIP1	0	0	0	0	0	0	0	0	0	0	0	0	0	0	0	0	0	0	0	0	0	0	0	0	0	0	0	0	0	0	0	0	0	0	0	0.015923418125180996
chr11	64236328	64237154	+	VEGFB	1	5	1	chr11:64236328-64237154	FALSE	chr11:64236328-64237186	TRUE	827	chr11:64236328-64237186_VEGFB	0	0	0	0	0	0	0	0	0	0	0	0	0	0	0	0	0.0347992944429132	0	0	0	0	0	0	0	0	0	0	0	0	0	0	0	0	0	0	0
chr11	64241748	64242110	+	FKBP2	1	9	1	chr11:64241748-64242110	FALSE	chr11:64241748-64242383	TRUE	363	NA	0	0	0	0	0	0	0	0	0	0	0	0	0	0	0	0	0	0	0	0	0	0	0	0	0	0	0	0	0	0	0	0	0	0	0	0
chr11	64287015	64287720	+	GPR137	1	5	1	chr11:64287015-64287720	FALSE	chr11:64287015-64287720	FALSE	706	chr11:64287015-64287720_GPR137	0	0	0	0	0	0	0	0	0	0	0	0	0	0	0	0	0	0	0	0	0	0	0	0	0	0.021966667866046733	0	0	0	0	0	0	0	0	0	0
chr11	64314368	64314714	+	ESRRA	2	2	2	chr11:64314368-64314712,chr11:64314368-64314714	FALSE	chr11:64314368-64314740	TRUE	347	chr11:64314368-64314740_ESRRA	0	0	0	0	0	0.0028787168660768235	0	0	0	0	0	0	0	0	0	0	0	0	0	0	0	0	0	0	0	0	0.004990690963958747	0	0	0	0	0	0	0	0	0
chr11	64352888	64353031	+	CCDC88B	1	2	1	chr11:64352888-64353031	FALSE	chr11:64352888-64353053	TRUE	144	chr11:64352888-64353053_CCDC88B	0	0	0	0.013719846752330143	0	0	0	0	0	0	0	0	0	0	0	0	0	0	0	0	0	0	0	0	0	0	0	0	0	0	0	0	0	0	0	0
chr11	64740342	64740947	-	RASGRP2	1	2	1	chr11:64740342-64740947	FALSE	chr11:64740164-64740947	TRUE	606	NA	0.0029606186179443263	0	0	0	0	0	0	0	0	0	0	0	0	0	0	0	0	0	0	0	0	0	0	0	0	0	0	0	0	0	0	0	0	0	0	0
chr11	64752097	64752402	-	PYGM	3	34	7	chr11:64752094-64752402,chr11:64752096-64752402,chr11:64752097-64752402	FALSE	chr11:64752072-64752402	TRUE	306	chr11:64752072-64752402_PYGM	0	0	0	0	0	0	0	0	0	0	0	0	0	0	0	0	0	0	0.01892644999208275	0	0.07306161776121775	0.03324462338030532	0	0	0	0	0.019463348135194763	0	0	0	0	0	0	0	0	0
chr11	64754111	64754252	-	PYGM	3	43	9	chr11:64754046-64754252,chr11:64754048-64754252,chr11:64754111-64754252	TRUE	chr11:64754026-64754252	TRUE	142	chr11:64754026-64754252_PYGM	0	0	0	0	0	0	0.046036430591748286	0	0	0	0.08743056309679878	0.005168322121588788	0	0	0	0	0.04175915333149584	0	0	0	0	0.023804751976956084	0	0	0	0	0.010747964363492589	0	0	0	0	0	0	0	0	0
chr11	64757960	64758245	-	PYGM	1	6	1	chr11:64757960-64758245	FALSE	chr11:64757911-64758245	TRUE	286	chr11:64757911-64758245_PYGM	0	0	0	0	0	0	0	0	0	0	0	0	0	0	0	0	0.04175915333149584	0	0	0	0	0	0	0	0	0	0	0	0	0	0	0	0	0	0	0
chr11	64773233	64773429	-	SF1	1	3	2	chr11:64773233-64773429	FALSE	chr11:64771538-64773429	TRUE	197	chr11:64770409-64773429_SF1	0	0	0	0	0	0	0.005115158954638699	0	0	0	0	0	0	0.0030178163123413325	0	0	0	0	0	0	0	0	0	0	0	0	0	0	0	0	0	0	0	0	0	0
chr11	64773561	64776497	-	SF1	1	3	2	chr11:64773561-64776497	FALSE	chr11:64773506-64776497	TRUE	2937	chr11:64773506-64776497_SF1	0.0029606186179443263	0	0	0	0	0	0	0	0	0	0	0	0	0	0	0	0	0	0	0	0	0	0	0	0	0	0	0.006193981630137041	0	0	0	0	0	0	0	0
chr11	64802684	64802884	-	MAP4K2	3	57	22	chr11:64802678-64802884,chr11:64802684-64802884,chr11:64802685-64802884	FALSE	chr11:64802654-64802884	TRUE	201	chr11:64802654-64802884_MAP4K2	0	0.013813520148607691	0.009559458839799835	0	0.003922113539758771	0.005757433732153647	0	0	0	0.0048760250635879986	0.02057189719924677	0	0.014117575839805647	0	0	0.0036283619767112857	0	0	0	0	0	0.07173545271121323	0.00925044512679428	0	0	0	0.06422809131912617	0	0	0	0	0	0	0.003974215101658117	0.006497362804903207	0.01589534868104284
chr11	64807300	64807551	-	MEN1	1	3	2	chr11:64807300-64807551	FALSE	chr11:64807220-64807551	TRUE	252	chr11:64807220-64807551_MEN1	0	0	0	0.013719846752330143	0	0	0	0	0.004932285563965152	0	0	0	0	0	0	0	0	0	0	0	0	0	0	0	0	0	0	0	0	0	0	0	0	0	0	0
chr11	64810162	64810513	-	MEN1	2	3	2	chr11:64810162-64810513,chr11:64810332-64810513	TRUE	chr11:64810133-64810513	TRUE	352	NA	0	0	0	0	0	0	0.005115158954638699	0	0	0	0	0	0	0	0	0	0	0	0	0.01367579324831831	0	0	0	0	0	0	0	0	0	0	0	0	0	0	0	0
chr11	64834000	64834265	-	CDC42BPG	1	2	1	chr11:64834000-64834265	FALSE	chr11:64833978-64834265	TRUE	266	chr11:64833978-64834265_CDC42BPG	0	0	0	0	0	0	0	0	0	0	0	0	0	0	0	0	0	0	0	0	0.010930049617069537	0	0	0	0	0	0	0	0	0	0	0	0	0	0	0
chr11	64838182	64838653	-	CDC42BPG	1	12	1	chr11:64838182-64838653	FALSE	chr11:64838163-64838653	TRUE	472	chr11:64838163-64838653_CDC42BPG	0	0	0	0	0	0	0	0	0	0	0	0	0	0	0	0	0	0	0	0	0	0	0	0	0	0	0	0	0	0	0	0	0	0	0	0
chr11	64838928	64839032	-	CDC42BPG	1	2	1	chr11:64838928-64839032	FALSE	chr11:64838903-64839032	TRUE	105	chr11:64838903-64839032_CDC42BPG	0	0	0	0	0	0	0.010230317909277397	0	0	0	0	0	0	0	0	0	0	0	0	0	0	0	0	0	0	0	0	0	0	0	0	0	0	0	0	0
chr11	64925029	64925437	+	PPP2R5B	1	2	1	chr11:64925029-64925437	FALSE	chr11:64925029-64925470	TRUE	409	chr11:64925029-64925470_PPP2R5B	0	0	0	0	0	0	0	0	0	0.009752050127175997	0	0	0	0	0	0	0	0	0	0	0	0	0	0	0	0	0	0	0	0	0	0	0	0	0	0
chr11	64933247	64933678	+	PPP2R5B	1	6	1	chr11:64933247-64933678	FALSE	chr11:64933247-64933696	TRUE	432	chr11:64933247-64933696_PPP2R5B	0	0	0	0	0	0	0	0	0	0	0	0	0	0	0	0	0	0	0	0	0	0	0	0	0	0	0	0	0	0	0	0	0	0.0238452906099487	0	0
chr11	65083748	65083932	-	CDCA5	1	8	5	chr11:65083748-65083932	FALSE	chr11:65083724-65083932	TRUE	185	chr11:65083724-65083932_CDCA5	0.0026363483095932366	0.004604506716202564	0	0	0	0	0	0	0	0	0.02057189719924677	0	0	0	0	0	0	0	0	0	0.005465024808534768	0	0	0	0	0	0	0.008717958017103936	0	0	0	0	0	0	0	0
chr11	65085315	65086171	+	ZFPL1	1	3	1	chr11:65085315-65086171	FALSE	chr11:65085315-65086414	TRUE	857	NA	0	0	0	0	0	0	0	0	0	0	0	0	0	0	0	0.007320884762599631	0	0	0	0	0	0	0	0	0	0	0	0	0	0	0	0	0	0	0	0
chr11	65124653	65125347	+	MRPL49	1	7	1	chr11:65124653-65125347	FALSE	chr11:65124653-65125487	TRUE	695	chr11:65124653-65125487_MRPL49	0	0	0	0	0	0	0	0	0	0	0	0	0	0	0	0	0	0	0	0	0	0	0	0	0	0	0	0	0	0	0	0	0	0	0	0
chr11	65341074	65341256	+	DPF2	2	4	2	chr11:65341074-65341256,chr11:65341074-65341397	TRUE	chr11:65341074-65341398	TRUE	183	chr11:65341074-65341398_DPF2	0	0.013813520148607691	0	0	0	0	0	0	0	0	0	0	0	0	0	0	0	0	0	0	0	0	0	0	0	0	0.004990690963958747	0	0	0	0	0	0	0	0	0
chr11	65393675	65394021	+	FRMD8	2	7	2	chr11:65393675-65394021,chr11:65393675-65394022	FALSE	chr11:65393675-65394040	TRUE	347	chr11:65393675-65394040_FRMD8	0	0	0	0	0	0	0	0	0	0	0	0	0	0	0	0	0	0	0.0042058777760183895	0	0.027325124042673843	0	0	0	0	0	0	0	0	0	0	0	0	0	0	0
chr11	65536751	65537004	+	SCYL1	1	2	2	chr11:65536751-65537004	FALSE	chr11:65536751-65537036	TRUE	254	chr11:65536751-65536985_SCYL1	0	0.004604506716202564	0	0	0	0	0	0	0	0	0.005142974299811693	0	0	0	0	0	0	0	0	0	0	0	0	0	0	0	0	0	0	0	0	0	0	0	0	0
chr11	65546942	65547438	-	LTBP3	6	58	16	chr11:65546939-65547438,chr11:65546942-65547438,chr11:65546943-65547438,chr11:65546945-65547438,chr11:65546948-65547438,chr11:65547011-65547438	TRUE	chr11:65546921-65547438	TRUE	497	chr11:65546921-65547438_LTBP3	0	0.009209013432405128	0	0	0	0	0	0	0	0.0048760250635879986	0.02057189719924677	0	0	0	0	0	0.01391971777716528	0	0.027338205544119528	0.041027379744954934	0	0.00474923191147219	0	0.005797275132277587	0.07083538889529768	0.02301716958399624	0	0	0	0	0	0	0	0	0.004290043601600743	0
chr11	65581252	65582190	+	EHBP1L1	2	11	2	chr11:65581252-65582190,chr11:65581252-65583477	TRUE	chr11:65581252-65584240	TRUE	939	NA	0	0	0	0	0	0	0	0	0	0	0	0	0	0	0	0	0	0	0	0	0	0	0	0	0	0	0	0	0.020150781040242965	0	0	0	0	0	0	0
chr11	65582017	65582265	+	EHBP1L1	2	7	2	chr11:65582017-65582265,chr11:65582017-65582353	TRUE	chr11:65582017-65584240	TRUE	249	NA	0	0	0	0	0	0	0	0	0	0	0	0	0	0	0	0	0	0	0	0	0	0.02374615955736095	0	0	0	0	0.009981381927917494	0	0	0	0	0	0	0	0	0
chr11	65590211	65590477	+	EHBP1L1	2	2	2	chr11:65590211-65590472,chr11:65590211-65590477	FALSE	chr11:65590211-65590492	TRUE	267	chr11:65590211-65590492_EHBP1L1	0	0	0	0.006859923376165072	0	0	0	0	0.004932285563965152	0	0	0	0	0	0	0	0	0	0	0	0	0	0	0	0	0	0	0	0	0	0	0	0	0	0	0
chr11	65627583	65628554	+	PCNX3	1	3	2	chr11:65627583-65628554	FALSE	chr11:65627583-65628594	TRUE	972	chr11:65627583-65628594_PCNX3	0	0	0	0	0	0	0	0	0	0	0	0	0	0	0	0	0	0	0	0	0.005465024808534768	0.012181962460551761	0	0	0	0	0	0	0	0	0	0	0	0	0	0
chr11	65634642	65634947	+	PCNX3	2	3	1	chr11:65634642-65634932,chr11:65634642-65634947	TRUE	chr11:65634642-65634972	TRUE	306	chr11:65634642-65634972_PCNX3	0	0	0	0	0	0	0	0	0	0	0	0	0	0	0	0	0	0	0	0	0.016395074425604308	0	0	0	0	0	0	0	0	0	0	0	0	0	0	0
chr11	65638183	65638991	+	SIPA1	1	2	1	chr11:65638183-65638991	FALSE	chr11:65638183-65639135	TRUE	809	NA	0	0	0	0	0	0	0	0	0	0	0	0	0	0	0	0	0	0	0	0	0	0	0	0	0	0	0	0	0	0	0	0	0	0	0	0
chr11	65647066	65647361	+	SIPA1	2	7	3	chr11:65647066-65647360,chr11:65647066-65647361	FALSE	chr11:65647066-65647383	TRUE	296	chr11:65647066-65647383_SIPA1	0	0	0	0	0	0	0	0	0	0	0	0	0	0	0	0	0	0	0	0	0	0	0.015564102046097322	0	0.014726843560275302	0	0.009819834899901415	0	0	0	0	0	0	0	0	0
chr11	65655955	65658286	-	RELA	2	8	2	chr11:65655954-65658286,chr11:65655955-65658286	FALSE	chr11:65655936-65658286	TRUE	2332	chr11:65655936-65658286_RELA	0	0	0	0	0	0	0	0	0	0	0.030857845798870156	0	0	0	0	0	0	0	0	0	0	0	0	0	0	0	0	0	0	0	0	0	0	0	0	0
chr11	65855468	65855653	-	CFL1	1	2	1	chr11:65855468-65855653	FALSE	chr11:65855449-65855653	TRUE	186	chr11:65855449-65855653_CFL1	0	0	0	0	0	0	0	0	0	0	0	0	0	0	0	0	0	0	0	0	0	0	0	0	0	0	0.009467191570685282	0	0	0	0	0	0	0	0	0
chr11	65856263	65858096	-	CFL1	1	4	1	chr11:65856263-65858096	FALSE	chr11:65856243-65858096	TRUE	1834	NA	0	0	0	0	0	0	0	0	0	0	0	0	0	0	0	0	0	0	0	0	0	0	0	0	0	0	0	0	0	0	0	0	0	0.01589686040663247	0	0
chr11	65862280	65862416	+	MUS81	3	15	6	chr11:65862280-65862410,chr11:65862280-65862415,chr11:65862280-65862416	FALSE	chr11:65862280-65862443	TRUE	137	chr11:65862280-65862443_MUS81	0	0.004604506716202564	0	0	0	0	0	0	0	0	0	0	0	0	0	0	0	0.005452024487986069	0	0	0	0.028495391468833137	0	0	0.017773523085993587	0	0.014729752349852122	0	0	0	0	0	0	0.004147882152761457	0	0
chr11	65862530	65863037	+	MUS81	1	3	1	chr11:65862530-65863037	FALSE	chr11:65862530-65863064	TRUE	508	chr11:65862530-65863064_MUS81	0	0	0	0	0	0	0	0	0	0	0	0	0	0	0	0	0	0	0	0	0.016395074425604308	0	0	0	0	0	0	0	0	0	0	0	0	0	0	0
chr11	65864816	65864995	+	MUS81	1	2	1	chr11:65864816-65864995	FALSE	chr11:65864816-65865016	TRUE	180	chr11:65864816-65865016_MUS81	0	0	0	0	0	0	0	0	0	0	0	0	0	0	0	0	0	0	0	0	0	0	0	0	0	0	0	0	0	0	0	0	0	0.007948430203316235	0	0
chr11	65870291	65870535	-	EFEMP2	3	16	6	chr11:65870271-65870535,chr11:65870278-65870535,chr11:65870291-65870535	TRUE	chr11:65870238-65870535	TRUE	245	chr11:65870238-65870535_EFEMP2	0	0	0	0.006859923376165072	0	0	0	0	0	0	0	0	0	0	0	0.0012094539922370953	0	0	0	0.006837896624159155	0	0.027906042631592506	0	0	0.0098178957068502	0	0	0	0	0	0	0	0	0.0238452906099487	0	0
chr11	65870677	65871156	-	EFEMP2	1	3	1	chr11:65870677-65871156	FALSE	chr11:65870659-65871156	TRUE	480	chr11:65870659-65871156_EFEMP2	0	0	0	0	0	0	0	0	0	0	0	0	0	0	0	0	0	0	0.006308816664027584	0	0	0	0	0	0	0	0	0	0	0	0	0	0	0	0	0
chr11	65885670	65886321	-	FIBP	2	2	2	chr11:65885670-65886321,chr11:65885801-65886321	TRUE	chr11:65885664-65886321	TRUE	652	chr11:65885664-65886321_FIBP	0	0	0	0	0	0	0	0	0	0	0	0	0	0	0	0	0	0	0	0	0	0	0	0	0	0	0.004990690963958747	0	0	0	0	0	0.005643713495755645	0	0	0
chr11	6604361	6604943	+	ILK	1	2	1	chr11:6604361-6604943	FALSE	chr11:6604361-6608045	TRUE	583	chr11:6604361-6604852_ILK	0	0	0	0	0	0	0	0	0	0	0	0	0	0	0	0	0	0	0.0042058777760183895	0	0	0	0	0	0	0	0	0	0	0	0	0	0	0	0	0
chr11	66052720	66053002	+	SF3B2	1	6	1	chr11:66052720-66053002	FALSE	chr11:66052720-66053026	TRUE	283	chr11:66052720-66053026_SF3B2	0	0	0	0	0	0	0	0	0	0	0	0	0	0	0	0	0	0	0	0	0	0	0	0	0	0	0	0	0	0	0	0	0	0	0	0
chr11	66061999	66062979	+	SF3B2	2	9	7	chr11:66061999-66062979,chr11:66061999-66062986	FALSE	chr11:66061999-66063008	TRUE	981	chr11:66061999-66063008_SF3B2	0	0	0	0.006859923376165072	0.011766340619276313	0	0	0	0.004932285563965152	0	0	0.005168322121588788	0	0	0	0.00231168173690519	0	0	0.0021029388880091948	0	0.0059690986211012095	0	0	0	0	0	0	0	0	0	0	0	0	0	0	0
chr11	66266491	66266847	+	KLC2	3	4	3	chr11:66266491-66266846,chr11:66266491-66266847,chr11:66266491-66266848	FALSE	chr11:66266491-66266872	TRUE	357	NA	0	0	0	0	0	0	0	0	0	0	0	0	0	0	0	0	0	0	0.0042058777760183895	0	0	0	0	0	0	0	0.005757273399533841	0	0	0	0	0	0	0	0	0
chr11	66271870	66272137	+	RAB1B	1	3	1	chr11:66271870-66272137	FALSE	chr11:66271870-66272156	TRUE	268	chr11:66271870-66272156_RAB1B	0	0	0	0	0	0	0	0	0	0	0	0	0	0	0	0	0	0	0	0	0	0	0	0	0	0.013810301750397746	0	0	0	0	0	0	0	0	0	0
chr11	66282328	66282708	+	CNIH2	1	2	1	chr11:66282328-66282708	FALSE	chr11:66282328-66282732	TRUE	381	chr11:66282328-66282732_CNIH2	0	0	0	0	0	0	0	0	0.009864571127930304	0	0	0	0	0	0	0	0	0	0	0	0	0	0	0	0	0	0	0	0	0	0	0	0	0	0	0
chr11	66282781	66283010	+	CNIH2	1	3	1	chr11:66282781-66283010	FALSE	chr11:66282781-66283034	TRUE	230	chr11:66282781-66283034_CNIH2	0	0	0	0	0.011766340619276313	0	0	0	0	0	0	0	0	0	0	0	0	0	0	0	0	0	0	0	0	0	0	0	0	0	0	0	0	0	0	0
chr11	66437443	66438163	-	MRPL11	2	4	1	chr11:66437443-66438163,chr11:66437446-66438163	FALSE	chr11:66437444-66438163	TRUE	721	chr11:66437444-66438163_MRPL11	0	0	0	0	0.015688454159035085	0	0	0	0	0	0	0	0	0	0	0	0	0	0	0	0	0	0	0	0	0	0	0	0	0	0	0	0	0	0	0
chr11	66567675	66567983	-	CTSF	5	11	5	chr11:66567675-66567983,chr11:66567678-66567983,chr11:66567679-66567983,chr11:66567681-66567983,chr11:66567683-66567983	FALSE	chr11:66567663-66567983	TRUE	309	chr11:66567663-66567983_CTSF	0	0	0	0	0	0	0	0	0	0	0	0	0	0	0	0	0	0	0.0042058777760183895	0.006837896624159155	0.03581459172660726	0	0	0	0.0049089478534251	0	0	0	0	0	0.0045670660681642284	0	0	0	0	0
chr11	66568108	66568717	-	CTSF	1	5	1	chr11:66568108-66568717	FALSE	chr11:66568083-66568717	TRUE	610	NA	0	0	0	0	0	0	0	0	0	0	0	0	0	0	0	0	0	0	0	0	0.02984549310550605	0	0	0	0	0	0	0	0	0	0	0	0	0	0	0
chr11	66599637	66600464	+	CCS	1	5	3	chr11:66599637-66600464	FALSE	chr11:66599637-66600488	TRUE	828	NA	0	0.009209013432405128	0	0	0	0	0	0	0	0	0	0	0	0	0	0	0	0	0	0	0	0	0	0	0	0	0	0.01096256614730194	0	0	0	0	0	0	0	0
chr11	66623969	66624058	+	RBM14	2	5	1	chr11:66623969-66624058,chr11:66623969-66624151	TRUE	chr11:66623969-66624213	TRUE	90	chr11:66623969-66624213_RBM14	0	0	0	0	0	0	0.025575794773193494	0	0	0	0	0	0	0	0	0	0	0	0	0	0	0	0	0	0	0	0	0	0	0	0	0	0	0	0	0
chr11	66624325	66624805	+	RBM14	2	3	2	chr11:66624325-66624791,chr11:66624325-66624805	TRUE	chr11:66624325-66626460	TRUE	481	NA	0	0	0	0	0	0	0	0.008631481499759444	0	0	0	0.005168322121588788	0	0	0	0	0	0	0	0	0	0	0	0	0	0	0	0	0	0	0	0	0	0	0	0
chr11	66640124	66640230	+	RBM14-RBM4	2	6	2	chr11:66640124-66640230,chr11:66640124-66643418	TRUE	chr11:66640124-66643449	TRUE	107	NA	0.0029606186179443263	0	0	0	0	0	0	0.017262962999518888	0	0	0	0	0	0	0	0	0	0	0	0	0	0	0	0	0	0	0	0	0	0	0	0	0	0	0	0
chr11	66705059	66705430	-	SPTBN2	2	10	2	chr11:66705059-66705430,chr11:66705106-66705430	TRUE	chr11:66689357-66705430	TRUE	372	NA	0	0	0	0	0	0	0	0	0	0	0	0	0	0	0	0	0	0	0	0	0	0	0	0	0	0	0	0	0	0	0	0	0	0	0	0
chr11	66800697	66801030	+	C11orf80	2	14	3	chr11:66800697-66801027,chr11:66800697-66801030	FALSE	chr11:66800697-66801030	FALSE	334	chr11:66800697-66801030_C11orf80	0	0	0	0	0	0	0	0	0.014796856691895455	0	0.030857845798870156	0	0	0	0	0	0	0	0	0	0	0	0	0	0	0	0	0	0	0	0	0	0	0	0	0
chr11	66844365	66844842	+	RCE1	1	2	1	chr11:66844365-66844842	FALSE	chr11:66844365-66844868	TRUE	478	chr11:66844365-66844868_RCE1	0	0	0	0	0	0	0	0	0	0	0	0	0	0	0	0	0.01391971777716528	0	0	0	0	0	0	0	0	0	0	0	0	0	0	0	0	0	0	0
chr11	66957824	66958321	-	PC	1	2	1	chr11:66957824-66958321	FALSE	chr11:66954437-66958321	TRUE	498	chr11:66957997-66958321_PC	0	0	0	0	0	0	0	0	0	0	0	0	0	0	0	0	0	0	0	0	0.010930049617069537	0	0	0	0	0	0	0	0	0	0	0	0	0	0	0
chr11	66975639	66976155	+	C11orf86	1	2	1	chr11:66975639-66976155	FALSE	chr11:66975639-66976179	TRUE	517	chr11:66975639-66976179_C11orf86	0	0	0	0	0	0	0	0	0	0	0	0	0	0	0	0	0	0	0	0	0	0	0	0	0	0	0	0	0	0	0	0	0.014451553709661811	0	0	0
chr11	67215447	67215853	+	KDM2A	1	2	1	chr11:67215447-67215853	FALSE	chr11:67215447-67215855	TRUE	407	chr11:67215447-67215855_KDM2A	0	0	0	0	0	0	0	0	0	0	0	0	0	0	0	0	0	0	0	0	0	0	0	0	0	0.008778520645456532	0	0	0	0	0	0	0	0	0	0
chr11	67250347	67250617	+	KDM2A	2	2	2	chr11:67250347-67250598,chr11:67250347-67250617	TRUE	chr11:67250347-67252693	TRUE	271	NA	0.0026363483095932366	0	0	0	0	0	0	0	0	0	0	0.005168322121588788	0	0	0	0	0	0	0	0	0	0	0	0	0	0	0	0	0	0	0	0	0	0	0	0
chr11	67279901	67280731	+	GRK2	1	5	1	chr11:67279901-67280731	FALSE	chr11:67279901-67280731	FALSE	831	chr11:67279901-67280731_GRK2	0	0	0	0	0	0	0	0	0	0	0	0	0	0	0	0	0	0	0	0	0	0	0	0	0	0	0	0	0	0	0.022835330340821143	0	0	0	0	0
chr11	67281953	67282245	+	GRK2	1	4	2	chr11:67281953-67282245	FALSE	chr11:67281953-67282270	TRUE	293	chr11:67281953-67282270_GRK2	0	0	0	0	0	0	0	0	0	0	0	0	0	0	0	0	0	0	0	0	0.016395074425604308	0	0	0	0	0	0	0.008717958017103936	0	0	0	0	0	0	0	0
chr11	67283950	67284162	+	GRK2	1	3	1	chr11:67283950-67284162	FALSE	chr11:67283950-67284210	TRUE	213	chr11:67283950-67284210_GRK2	0	0	0	0	0	0	0	0.012947222249639165	0	0	0	0	0	0	0	0	0	0	0	0	0	0	0	0	0	0	0	0	0	0	0	0	0	0	0	0
chr11	67284374	67284823	+	GRK2	2	2	2	chr11:67284374-67284816,chr11:67284374-67284823	FALSE	chr11:67284374-67284846	TRUE	450	chr11:67284374-67284846_GRK2	0	0	0	0	0	0	0	0	0	0	0	0	0	0	0	0	0	0	0	0	0.0059690986211012095	0	0	0	0	0	0.005757273399533841	0	0	0	0	0	0	0	0	0
chr11	67299125	67299504	+	ANKRD13D	2	7	3	chr11:67299125-67299472,chr11:67299125-67299504	TRUE	chr11:67299125-67299529	TRUE	380	chr11:67299125-67299529_ANKRD13D	0	0	0	0	0	0	0	0	0	0	0	0	0	0	0	0	0	0	0	0.020513689872477467	0.005465024808534768	0	0	0	0	0	0	0	0	0	0	0	0	0	0	0
chr11	67300124	67300963	+	ANKRD13D	1	2	1	chr11:67300124-67300963	FALSE	chr11:67300124-67300989	TRUE	840	chr11:67300124-67300989_ANKRD13D	0	0	0	0	0	0	0	0	0	0	0	0	0	0	0	0	0	0	0	0	0.010930049617069537	0	0	0	0	0	0	0	0	0	0	0	0	0	0	0
chr11	67353136	67353538	-	POLD4	1	5	1	chr11:67353136-67353538	FALSE	chr11:67353078-67353538	TRUE	403	NA	0	0	0	0	0	0	0	0	0	0	0	0	0	0	0	0	0	0	0	0	0	0	0	0	0	0	0	0	0	0	0	0	0	0	0	0.02713045065132724
chr11	67433195	67433314	+	RPS6KB2	2	7	2	chr11:67433195-67433314,chr11:67433195-67433318	FALSE	chr11:67433195-67433339	TRUE	120	NA	0	0	0	0	0	0	0	0	0	0	0	0	0	0	0	0	0	0	0	0	0	0	0	0	0.024544739267125505	0	0	0	0	0	0	0	0	0	0	0.010852180260530897
chr11	678382	678693	-	DEAF1	1	9	1	chr11:678382-678693	FALSE	chr11:674784-678693	TRUE	312	chr11:674784-678693_DEAF1	0	0	0	0	0	0	0	0	0	0	0	0	0	0	0	0	0	0	0	0	0	0.05023087673686651	0	0	0	0	0	0	0	0	0	0	0	0	0	0
chr11	67584773	67585113	+	GSTP1	1	3	1	chr11:67584773-67585113	FALSE	chr11:67584773-67585137	TRUE	341	chr11:67584773-67585137_GSTP1	0	0	0	0	0	0	0	0	0	0	0	0	0	0	0	0	0	0	0	0	0	0.014282851186173652	0	0	0	0	0	0	0	0	0	0	0	0	0	0
chr11	67607077	67607788	+	NDUFV1	1	3	1	chr11:67607077-67607788	FALSE	chr11:67607077-67608395	TRUE	712	chr11:67607077-67607365_NDUFV1	0	0	0	0	0.011766340619276313	0	0	0	0	0	0	0	0	0	0	0	0	0	0	0	0	0	0	0	0	0	0	0	0	0	0	0	0	0	0	0
chr11	68018894	68019142	+	ALDH3B1	1	8	2	chr11:68018894-68019142	FALSE	chr11:68018894-68019169	TRUE	249	chr11:68018894-68019169_ALDH3B1	0	0.018418026864810255	0	0	0	0	0	0.017262962999518888	0	0	0	0	0	0	0	0	0	0	0	0	0	0	0	0	0	0	0	0	0	0	0	0	0	0	0	0
chr11	68043032	68043370	+	TCIRG1	1	3	1	chr11:68043032-68043370	FALSE	chr11:68043032-68043370	FALSE	339	NA	0	0	0	0	0	0	0	0	0	0	0	0	0	0	0	0	0	0	0	0	0	0	0	0	0	0	0	0	0	0	0.013701198204492684	0	0	0	0	0
chr11	68047973	68048793	+	TCIRG1	1	3	1	chr11:68047973-68048793	FALSE	chr11:68047973-68048878	TRUE	821	chr11:68047973-68048878_TCIRG1	0	0	0	0	0	0	0	0	0	0	0	0	0	0	0	0	0	0	0	0	0	0	0	0	0	0	0	0	0	0	0	0	0	0	0.008592200387709867	0
chr11	68176264	68176525	-	KMT5B	1	5	4	chr11:68176264-68176525	FALSE	chr11:68175184-68176525	TRUE	262	NA	0	0	0	0	0	0	0	0	0	0.0048760250635879986	0	0.005168322121588788	0	0	0	0	0	0	0	0	0	0	0	0	0	0	0	0	0	0	0	0	0	0	0	0.016182055230709376
chr11	68185604	68185780	-	KMT5B	1	2	1	chr11:68185604-68185780	FALSE	chr11:68180201-68185780	TRUE	177	chr11:68180201-68185780_KMT5B	0	0.009209013432405128	0	0	0	0	0	0	0	0	0	0	0	0	0	0	0	0	0	0	0	0	0	0	0	0	0	0	0	0	0	0	0	0	0	0
chr11	68564433	68567013	+	PPP6R3	1	2	1	chr11:68564433-68567013	FALSE	chr11:68564433-68567013	FALSE	2581	chr11:68564433-68566998_PPP6R3	0	0	0	0	0	0.005757433732153647	0	0	0	0	0	0	0	0	0	0	0	0	0	0	0	0	0	0	0	0	0	0	0	0	0	0	0	0	0	0
chr11	68567167	68567486	+	PPP6R3	2	9	3	chr11:68567167-68567486,chr11:68567167-68569712	TRUE	chr11:68567167-68569747	TRUE	320	chr11:68567167-68569747_PPP6R3	0.0029606186179443263	0	0	0	0	0	0	0	0	0	0	0	0	0	0	0	0	0	0.012617633328055168	0	0	0	0	0	0	0	0	0	0	0	0	0	0	0	0	0
chr11	68574225	68575946	+	PPP6R3	2	2	2	chr11:68574225-68575926,chr11:68574225-68575946	TRUE	chr11:68574225-68575957	TRUE	1722	chr11:68574225-68575957_PPP6R3	0	0	0	0	0	0	0	0	0	0	0	0	0	0	0	0.0012094539922370953	0	0	0.0021029388880091948	0	0	0	0	0	0	0	0	0	0	0	0	0	0	0	0	0
chr11	68600495	68600843	+	PPP6R3	2	6	2	chr11:68600495-68600843,chr11:68600495-68601858	TRUE	chr11:68600495-68601862	TRUE	349	chr11:68600495-68601862_PPP6R3	0	0	0	0	0	0	0	0	0.009864571127930304	0	0	0	0	0	0	0	0	0	0	0	0	0	0	0	0	0	0	0	0	0.054436711770022746	0	0	0	0	0	0
chr11	68610024	68613023	+	PPP6R3	2	2	2	chr11:68610024-68610123,chr11:68610024-68613023	TRUE	chr11:68610024-68613035	TRUE	3000	chr11:68610024-68613035_PPP6R3	0	0	0	0	0	0	0	0	0	0	0	0	0	0	0	0	0	0	0	0	0	0	0	0	0	0	0.004733595785342641	0	0	0	0	0	0.005643713495755645	0	0	0
chr11	69054798	69055143	+	TPCN2	2	6	2	chr11:69054798-69055141,chr11:69054798-69055143	FALSE	chr11:69054798-69055174	TRUE	346	chr11:69054798-69055174_TPCN2	0	0	0	0	0	0	0	0	0	0	0	0	0	0	0	0	0	0	0	0	0	0	0	0	0.022536352940200777	0.008778520645456532	0	0	0	0	0	0	0	0	0	0
chr11	70355812	70356125	+	PPFIA1	2	3	2	chr11:70355812-70356125,chr11:70355812-70356128	FALSE	chr11:70355812-70356160	TRUE	314	chr11:70355812-70356160_PPFIA1	0	0	0	0	0	0	0	0	0	0	0	0	0	0	0	0	0	0	0.0021029388880091948	0	0.010930049617069537	0	0	0	0	0	0	0	0	0	0	0	0	0	0	0
chr11	70425402	70429012	+	CTTN	1	2	1	chr11:70425402-70429012	FALSE	chr11:70425402-70429050	TRUE	3611	chr11:70425402-70429050_CTTN	0	0	0	0	0	0	0	0.008631481499759444	0	0	0	0	0	0	0	0	0	0	0	0	0	0	0	0	0	0	0	0	0	0	0	0	0	0	0	0
chr11	71447058	71447609	-	DHCR7	1	2	1	chr11:71447058-71447609	FALSE	chr11:71444959-71447609	TRUE	552	chr11:71444959-71447609_DHCR7	0	0	0	0.013719846752330143	0	0	0	0	0	0	0	0	0	0	0	0	0	0	0	0	0	0	0	0	0	0	0	0	0	0	0	0	0	0	0	0
chr11	72004364	72004639	-	NUMA1	6	28	11	chr11:72004363-72004639,chr11:72004364-72004639,chr11:72004366-72004639,chr11:72004367-72004639,chr11:72004370-72004639,chr11:72004371-72004639	FALSE	chr11:72004342-72004639	TRUE	276	chr11:72004342-72004639_NUMA1	0	0	0	0	0.019610567698793855	0.005757433732153647	0	0	0	0.0048760250635879986	0	0.005168322121588788	0	0	0	0	0	0	0	0	0.023876394484404838	0	0	0	0.04289728473552627	0	0.020487025749385962	0	0	0	0	0	0	0.0044607117283245274	0.008580087203201485	0
chr11	72007452	72008687	-	NUMA1	3	5	3	chr11:72007452-72008687,chr11:72007456-72008687,chr11:72007496-72008687	TRUE	chr11:72007436-72008687	TRUE	1236	chr11:72008146-72008687_NUMA1	0	0	0	0	0	0	0	0	0	0.0048760250635879986	0	0	0	0	0	0.007863105504315569	0	0	0	0	0	0	0	0	0	0	0	0	0	0	0	0	0	0	0	0
chr11	72008146	72008687	-	NUMA1	2	37	2	chr11:72008146-72008687,chr11:72008601-72008687	TRUE	chr11:72008146-72008687	FALSE	542	chr11:72008146-72008687_NUMA1	0	0	0	0	0	0	0	0	0	0	0	0	0	0	0	0	0	0	0.17494847829486207	0	0	0	0	0	0	0	0	0	0	0	0	0	0	0	0	0
chr11	72023429	72024273	-	NUMA1	1	3	1	chr11:72023429-72024273	FALSE	chr11:72023148-72024273	TRUE	845	chr11:72023148-72024273_NUMA1	0	0	0	0	0	0	0	0	0	0	0	0	0	0	0	0	0	0	0	0	0	0	0	0	0	0	0	0	0	0	0	0	0	0	0	0
chr11	72024382	72029204	-	NUMA1	1	2	2	chr11:72024382-72029204	FALSE	chr11:72024354-72029204	TRUE	4823	chr11:72024354-72029204_NUMA1	0	0.004604506716202564	0	0	0	0	0	0	0	0	0	0	0	0	0	0	0	0	0	0	0	0	0	0	0	0	0	0	0	0	0	0	0	0	0	0
chr11	72085574	72085827	+	LRTOMT	1	6	1	chr11:72085574-72085827	FALSE	chr11:72085574-72088296	TRUE	254	chr11:72085574-72088296_LRTOMT	0	0	0	0	0	0	0	0	0	0	0	0	0	0	0	0	0	0	0	0	0	0	0	0	0	0	0	0	0	0	0	0	0	0	0	0
chr11	72098137	72098288	-	LAMTOR1	2	7	3	chr11:72097935-72098288,chr11:72098137-72098288	TRUE	chr11:72097915-72098288	TRUE	152	NA	0	0	0	0	0.011766340619276313	0.0031945683546518804	0	0	0	0	0	0	0	0	0	0	0	0	0	0	0	0	0	0	0	0	0	0.016002634161604072	0	0	0	0	0	0	0	0
chr11	72103128	72103219	-	LAMTOR1	1	3	1	chr11:72103128-72103219	FALSE	chr11:72099239-72103219	TRUE	92	NA	0	0	0	0	0	0	0	0	0	0	0	0	0	0	0.017348156315146124	0	0	0	0	0	0	0	0	0	0	0	0	0	0	0	0	0	0	0	0	0
chr11	72110624	72111156	-	ANAPC15	1	6	1	chr11:72110624-72111156	FALSE	chr11:72110604-72111156	TRUE	533	chr11:72110604-72111156_ANAPC15	0	0	0	0	0	0	0	0	0	0	0	0	0	0	0	0	0	0	0	0	0.032790148851208616	0	0	0	0	0	0	0	0	0	0	0	0	0	0	0
chr11	721692	721964	+	EPS8L2	1	2	1	chr11:721692-721964	FALSE	chr11:721692-722090	TRUE	273	chr11:721692-721902_EPS8L2	0	0	0	0	0	0	0	0	0	0	0	0	0	0	0	0	0	0	0	0	0	0	0	0	0	0	0	0	0	0	0	0	0	0	0	0
chr11	72231190	72231477	+	INPPL1	4	89	20	chr11:72231190-72231471,chr11:72231190-72231476,chr11:72231190-72231477,chr11:72231190-72231478	FALSE	chr11:72231190-72231497	TRUE	288	chr11:72231190-72231497_INPPL1	0	0	0	0.006859923376165072	0.019610567698793855	0.008952002086805527	0	0	0.004932285563965152	0	0.06171569159774031	0	0.014117575839805647	0	0.005782718771715374	0.0024189079844741906	0.16007675443740071	0	0	0	0.005465024808534768	0	0	0	0.0659917432394016	0.004603433916799247	0.03571149071960508	0	0	0	0	0	0	0	0	0
chr11	72231616	72232233	+	INPPL1	9	18	8	chr11:72231616-72232217,chr11:72231616-72232219,chr11:72231616-72232225,chr11:72231616-72232226,chr11:72231616-72232228,chr11:72231616-72232229,chr11:72231616-72232230,chr11:72231616-72232231,chr11:72231616-72232233	TRUE	chr11:72231616-72232239	TRUE	618	chr11:72231616-72232239_INPPL1	0	0.004604506716202564	0.009559458839799835	0.006859923376165072	0.003922113539758771	0	0.005115158954638699	0	0.004932285563965152	0	0	0	0	0	0	0	0	0	0	0	0	0	0	0	0	0.026335561936369597	0	0	0	0	0	0	0	0.019871075508290585	0	0
chr11	72237797	72238016	+	INPPL1	1	2	1	chr11:72237797-72238016	FALSE	chr11:72237797-72238041	TRUE	220	chr11:72237797-72238041_INPPL1	0	0	0	0	0.007844227079517542	0	0	0	0	0	0	0	0	0	0	0	0	0	0	0	0	0	0	0	0	0	0	0	0	0	0	0	0	0	0	0
chr11	72293639	72294021	-	CLPB	3	7	5	chr11:72293638-72294021,chr11:72293639-72294021,chr11:72293640-72294021	FALSE	chr11:72293616-72294021	TRUE	383	chr11:72293616-72294021_CLPB	0	0	0	0	0	0	0	0	0	0	0	0	0.004705858613268548	0	0	0.0012094539922370953	0	0	0.0021029388880091948	0	0.022364173046705516	0	0	0	0	0	0	0	0	0	0	0	0	0	0	0
chr11	72402707	72402965	-	CLPB	1	2	1	chr11:72402707-72402965	FALSE	chr11:72380385-72402965	TRUE	259	chr11:72380385-72402965_CLPB	0.005272696619186473	0	0	0	0	0	0	0	0	0	0	0	0	0	0	0	0	0	0	0	0	0	0	0	0	0	0	0	0	0	0	0	0	0	0	0
chr11	72693490	72693691	-	ARAP1	1	2	1	chr11:72693490-72693691	FALSE	chr11:72693471-72693691	TRUE	202	chr11:72693471-72693691_ARAP1	0	0	0	0	0	0	0	0	0	0	0	0	0	0	0	0	0	0	0	0	0	0	0	0	0	0	0.009981381927917494	0	0	0	0	0	0	0	0	0
chr11	72714348	72721849	-	ARAP1	1	9	1	chr11:72714348-72721849	FALSE	chr11:72714322-72721849	TRUE	7502	chr11:72714322-72721849_ARAP1	0	0	0	0	0	0	0	0	0	0	0	0	0	0	0	0	0	0	0	0	0	0	0	0	0	0	0	0	0	0	0	0	0	0	0	0
chr11	72824123	72824346	+	ATG16L2	1	3	1	chr11:72824123-72824346	FALSE	chr11:72824123-72824733	TRUE	224	chr11:72824123-72824733_ATG16L2	0	0	0	0	0	0	0	0	0	0	0	0	0	0	0	0	0	0	0	0	0	0	0	0	0.017773523085993587	0	0	0	0	0	0	0	0	0	0	0
chr11	72826244	72826488	+	ATG16L2	1	2	1	chr11:72826244-72826488	FALSE	chr11:72826244-72826517	TRUE	245	chr11:72826244-72826517_ATG16L2	0	0	0	0	0.007844227079517542	0	0	0	0	0	0	0	0	0	0	0	0	0	0	0	0	0	0	0	0	0	0	0	0	0	0	0	0	0	0	0
chr11	73363834	73364132	+	ARHGEF17	4	38	15	chr11:73363834-73364132,chr11:73363834-73364134,chr11:73363834-73364142,chr11:73363834-73364149	TRUE	chr11:73363834-73364171	TRUE	299	chr11:73363834-73364171_ARHGEF17	0	0.009209013432405128	0.014339188259699752	0.013719846752330143	0.007844227079517542	0.0028787168660768235	0	0.008631481499759444	0.014796856691895455	0	0.04114379439849354	0	0	0	0	0	0	0	0.0021029388880091948	0	0.005465024808534768	0	0	0	0.028170441175250974	0	0.024872681305785696	0	0	0	0	0	0	0	0	0
chr11	73391224	73392150	+	RELT	4	9	4	chr11:73391224-73392149,chr11:73391224-73392150,chr11:73391224-73392153,chr11:73391224-73392161	TRUE	chr11:73391224-73392210	TRUE	927	chr11:73391224-73392210_RELT	0	0	0	0	0.011766340619276313	0	0	0	0.009864571127930304	0	0	0	0	0	0	0	0	0	0	0.020513689872477467	0	0	0	0	0	0	0	0	0	0	0	0	0	0	0	0
chr11	73394318	73394461	+	RELT	2	2	2	chr11:73394318-73394458,chr11:73394318-73394461	FALSE	chr11:73394318-73394476	TRUE	144	chr11:73394318-73394476_RELT	0	0	0	0	0	0	0	0	0	0	0	0	0	0	0	0	0	0	0	0	0	0	0	0	0	0	0	0	0	0	0	0	0	0	0	0.005426090130265448
chr11	73720054	73720845	-	RAB6A	1	2	1	chr11:73720054-73720845	FALSE	chr11:73718891-73720845	TRUE	792	chr11:73718891-73720845_RAB6A	0	0	0	0	0	0	0	0	0	0	0	0	0	0	0	0.0024189079844741906	0	0	0	0	0	0	0	0	0	0	0	0	0	0	0	0	0	0	0	0
chr11	74005954	74006168	-	UCP3	5	32	12	chr11:74005954-74006168,chr11:74005955-74006168,chr11:74005956-74006168,chr11:74005961-74006168,chr11:74005967-74006168	TRUE	chr11:74005934-74006168	TRUE	215	chr11:74005934-74006168_UCP3	0	0	0.004779729419899918	0.006859923376165072	0	0	0	0	0	0	0	0	0	0	0	0	0	0	0.008411755552036779	0	0.005465024808534768	0.004760950395391217	0	0	0	0.008786667146418693	0.0643647921742315	0	0	0	0	0	0	0	0	0.0052346292753886955
chr11	74054694	74057405	-	C2CD3	1	4	1	chr11:74054694-74057405	FALSE	chr11:74054672-74057405	TRUE	2712	chr11:74054672-74057405_C2CD3	0	0	0	0	0	0	0	0	0	0	0	0	0	0	0	0	0	0	0	0	0	0	0	0	0	0	0	0	0	0	0	0	0	0	0.012994725609806414	0
chr11	74336774	74338467	-	PGM2L1	1	2	1	chr11:74336774-74338467	FALSE	chr11:74336755-74338467	TRUE	1694	chr11:74336755-74338467_PGM2L1	0	0	0	0	0.007844227079517542	0	0	0	0	0	0	0	0	0	0	0	0	0	0	0	0	0	0	0	0	0	0	0	0	0	0	0	0	0	0	0
chr11	74843478	74844167	-	XRRA1	1	4	1	chr11:74843478-74844167	FALSE	chr11:74843454-74844167	TRUE	690	chr11:74843960-74844167_XRRA1	0	0.018418026864810255	0	0	0	0	0	0	0	0	0	0	0	0	0	0	0	0	0	0	0	0	0	0	0	0	0	0	0	0	0	0	0	0	0	0
chr11	75351444	75351587	-	ARRB1	1	3	1	chr11:75351444-75351587	FALSE	chr11:75290040-75351587	TRUE	144	NA	0	0	0	0	0	0	0	0	0	0	0	0.015504966364766365	0	0	0	0	0	0	0	0	0	0	0	0	0	0	0	0	0	0	0	0	0	0	0	0
chr11	75399578	75400687	+	RPS3	1	2	1	chr11:75399578-75400687	FALSE	chr11:75399578-75400693	TRUE	1110	NA	0	0	0	0	0	0	0	0	0	0	0	0	0	0	0	0	0	0	0	0	0	0	0	0	0	0	0.009981381927917494	0	0	0	0	0	0	0	0	0
chr11	75400778	75404058	+	RPS3	6	17	6	chr11:75400778-75402406,chr11:75400778-75402428,chr11:75400778-75402438,chr11:75400778-75404058,chr11:75400778-75404059,chr11:75400778-75404080	TRUE	chr11:75400778-75404148	TRUE	3281	NA	0	0	0	0	0.003922113539758771	0	0	0	0	0	0	0.005168322121588788	0	0	0	0	0	0	0	0	0	0	0	0	0	0	0	0.00548128307365097	0.013433854026828644	0	0	0	0	0	0	0
chr11	75404869	75405613	+	RPS3	3	4	3	chr11:75404869-75405605,chr11:75404869-75405612,chr11:75404869-75405613	FALSE	chr11:75404869-75405613	FALSE	745	NA	0.0014803093089721631	0	0	0	0.007844227079517542	0	0	0	0	0	0	0	0	0.0015089081561706662	0	0	0	0	0	0	0	0	0	0	0	0	0	0	0	0	0	0	0	0	0	0
chr11	75422776	75423691	-	KLHL35	1	2	1	chr11:75422776-75423691	FALSE	chr11:75422769-75423691	TRUE	916	chr11:75422769-75423691_KLHL35	0	0	0	0	0	0	0	0	0	0	0	0	0.009411717226537096	0	0	0	0	0	0	0	0	0	0	0	0	0	0	0	0	0	0	0	0	0	0	0
chr11	75425605	75426519	-	KLHL35	2	10	2	chr11:75425604-75426519,chr11:75425605-75426519	FALSE	chr11:75425582-75426519	TRUE	915	chr11:75425582-75426519_KLHL35	0	0	0	0	0	0	0	0	0	0	0	0	0	0	0	0	0	0	0	0	0.05817876477331278	0	0	0	0	0	0	0	0	0	0	0	0	0	0	0
chr11	75515239	75516092	-	GDPD5	1	2	1	chr11:75515239-75516092	FALSE	chr11:75508964-75516092	TRUE	854	NA	0	0	0	0	0	0	0	0	0	0	0	0	0	0	0	0	0	0	0	0	0	0	0	0	0	0	0	0	0	0	0	0	0	0	0.005728133591806578	0
chr11	75769113	75769384	+	DGAT2	1	3	1	chr11:75769113-75769384	FALSE	chr11:75769113-75773721	TRUE	272	NA	0	0	0	0	0	0	0	0	0	0	0	0	0	0	0	0	0	0	0	0	0.01790729586330363	0	0	0	0	0	0	0	0	0	0	0	0	0	0	0
chr11	76364996	76365851	-	THAP12	1	2	1	chr11:76364996-76365851	FALSE	chr11:76364433-76365851	TRUE	856	chr11:76361064-76365851_THAP12	0	0	0	0	0.007844227079517542	0	0	0	0	0	0	0	0	0	0	0	0	0	0	0	0	0	0	0	0	0	0	0	0	0	0	0	0	0	0	0
chr11	764434	764782	+	TALDO1	2	4	1	chr11:764434-764782,chr11:764434-764786	FALSE	chr11:764434-764812	TRUE	349	chr11:764434-764812_TALDO1	0	0	0	0	0	0	0	0	0	0	0	0	0	0	0	0	0	0	0.008411755552036779	0	0	0	0	0	0	0	0	0	0	0	0	0	0	0	0	0
chr11	76464081	76472530	+	EMSY	1	3	1	chr11:76464081-76472530	FALSE	chr11:76464081-76472563	TRUE	8450	chr11:76464081-76472563_EMSY	0.007909044928779708	0	0	0	0	0	0	0	0	0	0	0	0	0	0	0	0	0	0	0	0	0	0	0	0	0	0	0	0	0	0	0	0	0	0	0
chr11	76544823	76545796	+	EMSY	2	4	2	chr11:76544823-76544930,chr11:76544823-76545796	TRUE	chr11:76544823-76545796	FALSE	974	chr11:76544823-76545796_EMSY	0	0	0	0	0.007844227079517542	0	0	0	0	0	0	0	0.009411717226537096	0	0	0	0	0	0	0	0	0	0	0	0	0	0	0	0	0	0	0	0	0	0	0
chr11	76659393	76659582	-	LRRC32	1	3	1	chr11:76659393-76659582	FALSE	chr11:76658035-76659582	TRUE	190	NA	0	0	0	0	0	0	0.015345476863916097	0	0	0	0	0	0	0	0	0	0	0	0	0	0	0	0	0	0	0	0	0	0	0	0	0	0	0	0	0
chr11	77019777	77020271	+	ACER3	1	2	1	chr11:77019777-77020271	FALSE	chr11:77019777-77020273	TRUE	495	chr11:77019777-77020273_ACER3	0	0	0	0	0	0	0	0	0	0	0.010285948599623385	0	0	0	0	0	0	0	0	0	0	0	0	0	0	0	0	0	0	0	0	0	0	0	0	0
chr11	77118353	77119001	+	CAPN5	1	4	2	chr11:77118353-77119001	FALSE	chr11:77118353-77119029	TRUE	649	chr11:77118353-77119029_CAPN5	0	0	0	0.013719846752330143	0	0	0	0	0	0	0	0	0	0	0	0	0.01391971777716528	0	0	0	0	0	0	0	0	0	0	0	0	0	0	0	0	0	0	0
chr11	77205618	77206079	+	MYO7A	1	5	2	chr11:77205618-77206079	FALSE	chr11:77205618-77206096	TRUE	462	chr11:77205618-77206096_MYO7A	0	0	0	0	0	0	0	0	0	0	0	0	0	0	0	0	0	0	0.0021029388880091948	0	0	0	0	0	0	0	0	0	0	0	0	0.03786748500826268	0	0	0	0
chr11	773652	774007	-	GATD1	1	2	1	chr11:773652-774007	FALSE	chr11:773630-774007	TRUE	356	chr11:773630-774007_GATD1	0	0	0	0	0	0	0	0	0	0	0	0	0	0	0	0	0	0	0.0042058777760183895	0	0	0	0	0	0	0	0	0	0	0	0	0	0	0	0	0
chr11	77379020	77379240	-	PAK1	1	2	1	chr11:77379020-77379240	FALSE	chr11:77374366-77379240	TRUE	221	chr11:77374366-77379240_PAK1	0	0	0	0	0	0	0	0	0.009864571127930304	0	0	0	0	0	0	0	0	0	0	0	0	0	0	0	0	0	0	0	0	0	0	0	0	0	0	0
chr11	77619717	77622499	-	CLNS1A	1	2	2	chr11:77619717-77622499	FALSE	chr11:77619696-77622499	TRUE	2783	chr11:77619696-77622499_CLNS1A	0	0	0	0	0	0	0	0	0	0	0	0	0	0	0	0	0	0	0	0	0	0	0	0.005797275132277587	0	0	0	0	0	0	0	0	0	0	0	0.005426090130265448
chr11	77672252	77675035	-	RSF1	2	2	2	chr11:77672252-77675035,chr11:77672257-77675035	FALSE	chr11:77672231-77675035	TRUE	2784	chr11:77672231-77675035_RSF1	0	0	0.004779729419899918	0	0.003922113539758771	0	0	0	0	0	0	0	0	0	0	0	0	0	0	0	0	0	0	0	0	0	0	0	0	0	0	0	0	0	0	0
chr11	77675276	77676791	-	RSF1	2	3	2	chr11:77675266-77676791,chr11:77675276-77676791	FALSE	chr11:77675257-77676791	TRUE	1516	chr11:77675257-77676791_RSF1	0	0	0	0	0.003922113539758771	0	0	0	0	0	0	0	0	0	0	0.004880589841733086	0	0	0	0	0	0	0	0	0	0	0	0	0	0	0	0	0	0	0	0
chr11	77883343	77883831	-	INTS4	2	2	2	chr11:77883343-77883831,chr11:77883584-77883831	TRUE	chr11:77879128-77883831	TRUE	489	chr11:77879128-77883831_INTS4	0	0	0.004779729419899918	0	0	0.0031945683546518804	0	0	0	0	0	0	0	0	0	0	0	0	0	0	0	0	0	0	0	0	0	0	0	0	0	0	0	0	0	0
chr11	77958539	77958745	-	INTS4	1	3	1	chr11:77958539-77958745	FALSE	chr11:77956063-77958745	TRUE	207	chr11:77956063-77958745_INTS4	0	0	0	0	0	0	0	0	0	0	0	0	0	0	0	0	0	0	0	0	0	0	0	0	0	0.013167780968184798	0	0	0	0	0	0	0	0	0	0
chr11	78121192	78124020	-	ALG8	1	2	1	chr11:78121192-78124020	FALSE	chr11:78121175-78124020	TRUE	2829	chr11:78121175-78124020_ALG8	0	0	0	0	0	0	0	0	0	0	0	0	0	0	0	0	0	0	0	0.01367579324831831	0	0	0	0	0	0	0	0	0	0	0	0	0	0	0	0
chr11	78189158	78189677	+	USP35	1	2	1	chr11:78189158-78189677	FALSE	chr11:78189158-78196235	TRUE	520	chr11:78189158-78196235_USP35	0	0	0	0	0	0	0	0	0	0	0	0	0	0	0	0	0	0	0	0	0	0	0	0	0	0	0	0	0	0	0	0	0	0	0	0
chr11	78219680	78220318	-	GAB2	1	2	1	chr11:78219680-78220318	FALSE	chr11:78219416-78220318	TRUE	639	chr11:78219416-78220318_GAB2	0	0	0	0	0	0	0	0	0	0	0	0	0	0	0	0	0	0	0	0	0	0	0	0	0	0	0	0.01096256614730194	0	0	0	0	0	0	0	0
chr11	7991852	7992053	+	EIF3F	3	9	4	chr11:7991852-7992051,chr11:7991852-7992053,chr11:7991852-7992054	FALSE	chr11:7991852-7992083	TRUE	202	chr11:7991852-7992083_EIF3F	0	0	0	0	0	0	0	0	0.01972914225586061	0	0.015428922899435078	0	0	0.0015089081561706662	0	0	0	0	0	0	0.0059690986211012095	0	0	0	0	0	0	0	0	0	0	0	0	0	0	0
chr11	7994518	7994944	+	EIF3F	6	10	6	chr11:7994518-7994930,chr11:7994518-7994931,chr11:7994518-7994939,chr11:7994518-7994942,chr11:7994518-7994943,chr11:7994518-7994944	TRUE	chr11:7994518-7994981	TRUE	427	chr11:7994518-7994981_EIF3F	0	0	0	0	0	0.0028787168660768235	0	0	0.014796856691895455	0.0048760250635879986	0	0	0	0	0.005782718771715374	0	0	0	0	0	0	0.014247695734416569	0	0	0	0	0.004990690963958747	0	0	0	0	0	0	0	0	0
chr11	830714	830838	+	CRACR2B	5	110	25	chr11:830714-830831,chr11:830714-830835,chr11:830714-830837,chr11:830714-830838,chr11:830714-830840	FALSE	chr11:830714-830865	TRUE	125	chr11:830714-830865_CRACR2B	0.005272696619186473	0.023022533581012822	0.009559458839799835	0	0	0.00958370506395564	0	0.02589444449927833	0	0	0.030857845798870156	0	0	0.013251391147606914	0	0.0096756319378967625	0.07655844777440904	0	0.03479414171314329	0.006837896624159155	0.022868246859271954	0.024578136172207263	0.03700178050717712	0	0	0	0	0.01772217464747544	0	0	0	0	0.010178591324082255	0.008295764305522913	0	0
chr11	83166715	83167101	+	PCF11	2	4	4	chr11:83166715-83167094,chr11:83166715-83167101	FALSE	chr11:83166715-83167124	TRUE	387	chr11:83166715-83167124_PCF11	0	0	0	0	0	0	0	0	0.004932285563965152	0.0048760250635879986	0	0	0	0	0	0	0	0	0	0	0	0	0	0	0	0	0	0	0	0	0.0045670660681642284	0	0	0	0	0
chr11	83181192	83181838	+	PCF11	2	8	1	chr11:83181192-83181837,chr11:83181192-83181838	FALSE	chr11:83181192-83181853	TRUE	647	chr11:83181192-83181853_PCF11	0	0	0	0	0.03137690831807017	0	0	0	0	0	0	0	0	0	0	0	0	0	0	0	0	0	0	0	0	0	0	0	0	0	0	0	0	0	0	0
chr11	83182492	83183016	+	PCF11	1	44	3	chr11:83182492-83183016	FALSE	chr11:83182492-83183037	TRUE	525	chr11:83182492-83183037_PCF11	0	0	0	0	0	0	0	0	0	0	0	0	0	0	0	0	0	0	0	0	0	0	0	0.005062176998937773	0.017773523085993587	0	0	0	0	0	0	0	0	0	0	0
chr11	83280290	83285552	-	CCDC90B	1	2	1	chr11:83280290-83285552	FALSE	chr11:83280261-83285552	TRUE	5263	NA	0	0	0	0	0	0	0	0	0	0	0	0	0	0	0	0	0	0	0	0	0	0	0.01850089025358856	0	0	0	0	0	0	0	0	0	0	0	0	0
chr11	83285873	83286099	-	CCDC90B	1	3	1	chr11:83285873-83286099	FALSE	chr11:83280261-83286099	TRUE	227	NA	0	0	0	0	0	0	0	0	0	0	0.015428922899435078	0	0	0	0	0	0	0	0	0	0	0	0	0	0	0	0	0	0	0	0	0	0	0	0	0
chr11	83480417	83483252	-	DLG2	1	2	2	chr11:83480417-83483252	FALSE	chr11:83480414-83483252	TRUE	2836	chr11:83480650-83483252_DLG2	0	0	0	0	0.003922113539758771	0	0	0	0.004932285563965152	0	0	0	0	0	0	0	0	0	0	0	0	0	0	0	0	0	0	0	0	0	0	0	0	0	0	0
chr11	837619	837920	+	CD151	2	2	2	chr11:837619-837891,chr11:837619-837920	TRUE	chr11:837619-837941	TRUE	302	chr11:837619-837941_CD151	0	0	0	0	0	0	0	0	0	0	0	0	0	0	0	0	0.00695985888858264	0	0	0	0.0059690986211012095	0	0	0	0	0	0	0	0	0	0	0	0	0	0	0
chr11	85626979	85627217	-	DLG2	2	2	2	chr11:85626979-85627217,chr11:85627012-85627217	TRUE	chr11:85626754-85627217	TRUE	239	chr11:85626754-85627217_DLG2	0	0	0	0	0	0.0028787168660768235	0	0	0	0	0	0	0	0	0	0.0012094539922370953	0	0	0	0	0	0	0	0	0	0	0	0	0	0	0	0	0	0	0	0
chr11	85628689	85631660	+	TMEM126B	1	2	1	chr11:85628689-85631660	FALSE	chr11:85628689-85631686	TRUE	2972	chr11:85628689-85631144_TMEM126B	0.0029606186179443263	0	0	0	0	0	0	0	0	0	0	0	0	0	0	0	0	0	0	0	0	0	0	0	0	0	0	0	0	0	0	0	0	0	0	0
chr11	85631317	85631684	+	TMEM126B	1	2	1	chr11:85631317-85631684	FALSE	chr11:85631317-85631686	TRUE	368	chr11:85631317-85631686_TMEM126B	0	0	0	0	0	0	0	0	0	0	0	0	0	0	0	0	0	0	0	0	0	0	0	0	0	0	0.011514546799067682	0	0	0	0	0	0	0	0	0
chr11	85655709	85656305	+	TMEM126A	1	2	1	chr11:85655709-85656305	FALSE	chr11:85655709-85656308	TRUE	597	chr11:85655709-85656308_TMEM126A	0	0	0	0	0	0	0	0	0	0	0	0	0.009411717226537096	0	0	0	0	0	0	0	0	0	0	0	0	0	0	0	0	0	0	0	0	0	0	0
chr11	85662099	85662388	-	CREBZF	1	3	1	chr11:85662099-85662388	FALSE	chr11:85661750-85662388	TRUE	290	NA	0	0	0	0	0	0	0	0	0	0	0	0	0	0	0	0	0	0	0	0.020513689872477467	0	0	0	0	0	0	0	0	0	0	0	0	0	0	0	0
chr11	85663611	85663814	-	CREBZF	3	4	2	chr11:85663609-85663814,chr11:85663611-85663814,chr11:85663698-85663814	TRUE	chr11:85663602-85663814	TRUE	204	NA	0	0	0.004779729419899918	0	0	0	0	0	0.014796856691895455	0	0	0	0	0	0	0	0	0	0	0	0	0	0	0	0	0	0	0	0	0	0	0	0	0	0	0
chr11	85682486	85682716	-	CREBZF	1	4	2	chr11:85682486-85682716	FALSE	chr11:85663602-85682716	TRUE	231	NA	0	0	0	0	0	0	0	0	0	0.0048760250635879986	0	0	0.014117575839805647	0	0	0	0	0	0	0	0	0	0	0	0	0	0	0	0	0	0	0	0	0	0	0
chr11	85976685	85978069	-	PICALM	2	2	2	chr11:85976685-85978069,chr11:85977667-85978069	TRUE	chr11:85976683-85978069	TRUE	1385	chr11:85976683-85978069_PICALM	0.0026363483095932366	0	0	0	0	0	0	0	0	0	0	0.005168322121588788	0	0	0	0	0	0	0	0	0	0	0	0	0	0	0	0	0	0	0	0	0	0	0	0
chr11	85984021	85990249	-	PICALM	1	2	1	chr11:85984021-85990249	FALSE	chr11:85983974-85990249	TRUE	6229	chr11:85983974-85990249_PICALM	0	0	0	0	0	0	0	0	0	0	0	0	0	0	0	0	0	0	0	0	0	0	0	0	0	0	0	0	0.012643602560895953	0	0	0	0	0	0	0
chr11	85996677	85996825	-	PICALM	1	5	3	chr11:85996677-85996825	FALSE	chr11:85990400-85996825	TRUE	149	chr11:85990400-85996825_PICALM	0.005272696619186473	0	0	0	0	0	0	0	0	0	0	0	0.004705858613268548	0	0	0	0	0.010904048975972138	0	0	0	0	0	0	0	0	0	0	0	0	0	0	0	0	0	0
chr11	86023569	86026291	-	PICALM	1	7	1	chr11:86023569-86026291	FALSE	chr11:86023542-86026291	TRUE	2723	chr11:86022470-86026291_PICALM	0	0	0	0	0	0	0	0	0	0	0	0	0	0	0	0	0	0	0	0	0	0	0	0	0	0	0	0	0	0	0	0	0	0	0	0
chr11	86068883	86069022	-	PICALM	2	2	2	chr11:86068883-86069022,chr11:86068887-86069022	FALSE	chr11:86068739-86069022	TRUE	140	NA	0	0	0	0	0	0	0	0	0	0	0	0.005168322121588788	0.004705858613268548	0	0	0	0	0	0	0	0	0	0	0	0	0	0	0	0	0	0	0	0	0	0	0
chr11	8621344	8621644	-	TRIM66	3	300	8	chr11:8621343-8621644,chr11:8621344-8621644,chr11:8621346-8621644	FALSE	chr11:8621322-8621644	TRUE	301	chr11:8621322-8621644_TRIM66	0	0.004604506716202564	0	0.006859923376165072	0	0	0	0	0	0	0	0	0	0	0	0	0	0	0.023132327768101136	0	1.6188187992373428	0.04760950395391217	0	0	0	0	0.004990690963958747	0	0	0	0	0.012125597031052418	0	0	0	0
chr11	8622908	8624358	-	TRIM66	1	4	1	chr11:8622908-8624358	FALSE	chr11:8622877-8624358	TRUE	1451	chr11:8622877-8624358_TRIM66	0	0	0	0	0	0	0	0	0	0	0	0	0	0	0	0	0	0	0	0	0	0	0	0	0	0	0	0	0	0	0	0	0	0	0	0
chr11	86277139	86277901	+	EED	1	3	1	chr11:86277139-86277901	FALSE	chr11:86277139-86277917	TRUE	763	chr11:86277139-86277917_EED	0	0	0	0	0	0	0	0	0	0	0.015428922899435078	0	0	0	0	0	0	0	0	0	0	0	0	0	0	0	0	0	0	0	0	0	0	0	0	0
chr11	86344722	86345581	+	HIKESHI	2	3	2	chr11:86344722-86345561,chr11:86344722-86345581	TRUE	chr11:86344722-86345583	TRUE	860	NA	0	0	0	0	0	0	0	0	0	0	0	0	0	0	0	0	0	0	0.0021029388880091948	0	0	0	0	0	0	0	0.009467191570685282	0	0	0	0	0	0	0	0	0
chr11	8682817	8683175	+	RPL27A	1	3	1	chr11:8682817-8683175	FALSE	chr11:8682817-8683201	TRUE	359	NA	0	0	0	0	0	0	0	0	0	0	0	0	0	0	0	0	0	0	0	0	0.016395074425604308	0	0	0	0	0	0	0	0	0	0	0	0	0	0	0
chr11	8684082	8684716	+	RPL27A	1	5	1	chr11:8684082-8684716	FALSE	chr11:8684082-8684717	TRUE	635	NA	0	0	0	0	0	0	0	0	0.02466142781982576	0	0	0	0	0	0	0	0	0	0	0	0	0	0	0	0	0	0	0	0	0	0	0	0	0	0	0
chr11	8684893	8685662	+	RPL27A	2	3	2	chr11:8684893-8685644,chr11:8684893-8685662	TRUE	chr11:8684893-8685677	TRUE	770	NA	0	0	0	0	0	0	0	0	0.004932285563965152	0.009752050127175997	0	0	0	0	0	0	0	0	0	0	0	0	0	0	0	0	0	0	0	0	0	0	0	0	0	0
chr11	90158239	90159214	+	NAALAD2	1	2	1	chr11:90158239-90159214	FALSE	chr11:90158239-90159238	TRUE	976	chr11:90158239-90159238_NAALAD2	0	0	0	0	0	0	0	0	0.009864571127930304	0	0	0	0	0	0	0	0	0	0	0	0	0	0	0	0	0	0	0	0	0	0	0	0	0	0	0
chr11	90206275	90206747	-	CHORDC1	1	2	1	chr11:90206275-90206747	FALSE	chr11:90206273-90206747	TRUE	473	NA	0	0	0	0	0	0	0	0	0	0	0	0	0	0	0	0	0	0	0	0	0	0	0	0	0	0	0.009819834899901415	0	0	0	0	0	0	0	0	0
chr11	90210595	90211214	-	CHORDC1	2	4	2	chr11:90210595-90211214,chr11:90210598-90211214	FALSE	chr11:90210595-90211214	FALSE	620	NA	0	0	0	0	0.003922113539758771	0	0	0	0	0	0	0	0	0	0.017348156315146124	0	0	0	0	0	0	0	0	0	0	0	0	0	0	0	0	0	0	0	0	0
chr11	90215289	90218134	-	CHORDC1	3	8	3	chr11:90215236-90218134,chr11:90215256-90218134,chr11:90215289-90218134	TRUE	chr11:90215231-90218134	TRUE	2846	chr11:90215231-90218134_CHORDC1	0	0	0	0	0	0.0031945683546518804	0	0	0.004932285563965152	0	0	0	0	0	0	0	0	0	0	0	0	0	0	0	0	0	0	0	0	0	0	0	0	0.026764270369947166	0	0
chr11	902357	902961	-	CHID1	1	3	1	chr11:902357-902961	FALSE	chr11:902331-902961	TRUE	605	chr11:902331-902961_CHID1	0	0	0	0	0	0	0	0	0	0	0	0	0	0	0	0	0	0	0.006308816664027584	0	0	0	0	0	0	0	0	0	0	0	0	0	0	0	0	0
chr11	9169978	9170626	-	DENND5A	2	2	2	chr11:9169978-9170626,chr11:9169993-9170626	TRUE	chr11:9169950-9170626	TRUE	649	chr11:9169950-9170626_DENND5A	0	0	0	0	0	0	0	0	0.004932285563965152	0	0	0	0	0	0	0	0	0	0	0	0	0.005581208526318502	0	0	0	0	0	0	0	0	0	0	0	0	0	0
chr11	92765090	92765506	+	FAT3	3	3	3	chr11:92765090-92765469,chr11:92765090-92765478,chr11:92765090-92765506	TRUE	chr11:92765090-92774040	TRUE	417	chr11:92765090-92774040_FAT3	0	0	0	0.006859923376165072	0	0	0	0	0.004932285563965152	0.0048760250635879986	0	0	0	0	0	0	0	0	0	0	0	0	0	0	0	0	0	0	0	0	0	0	0	0	0	0
chr11	92832012	92834849	+	FAT3	1	4	1	chr11:92832012-92834849	FALSE	chr11:92832012-92834869	TRUE	2838	chr11:92832012-92834869_FAT3	0	0	0	0	0	0	0	0	0	0	0	0	0	0	0.023130875086861496	0	0	0	0	0	0	0	0	0	0	0	0	0	0	0	0	0	0	0	0	0
chr11	92883394	92886987	+	FAT3	2	2	2	chr11:92883394-92886985,chr11:92883394-92886987	FALSE	chr11:92883394-92886999	TRUE	3594	chr11:92883394-92886999_FAT3	0	0	0	0.006859923376165072	0	0	0	0	0.004932285563965152	0	0	0	0	0	0	0	0	0	0	0	0	0	0	0	0	0	0	0	0	0	0	0	0	0	0	0
chr11	93162533	93162705	-	SLC36A4	1	4	1	chr11:93162533-93162705	FALSE	chr11:93154278-93162705	TRUE	173	chr11:93154278-93162705_SLC36A4	0	0	0	0	0.015688454159035085	0	0	0	0	0	0	0	0	0	0	0	0	0	0	0	0	0	0	0	0	0	0	0	0	0	0	0	0	0	0	0
chr11	93181802	93182834	-	SLC36A4	1	2	1	chr11:93181802-93182834	FALSE	chr11:93181787-93182834	TRUE	1033	NA	0	0	0	0.013719846752330143	0	0	0	0	0	0	0	0	0	0	0	0	0	0	0	0	0	0	0	0	0	0	0	0	0	0	0	0	0	0	0	0
chr11	93184340	93184429	-	SLC36A4	1	2	1	chr11:93184340-93184429	FALSE	chr11:93182895-93184429	TRUE	90	chr11:93182895-93184429_SLC36A4	0	0	0	0	0	0	0	0.008631481499759444	0	0	0	0	0	0	0	0	0	0	0	0	0	0	0	0	0	0	0	0	0	0	0	0	0	0	0	0
chr11	93696855	93698584	+	CEP295	2	4	2	chr11:93696855-93697019,chr11:93696855-93698584	TRUE	chr11:93696855-93702459	TRUE	1730	NA	0.005272696619186473	0	0	0	0	0	0	0	0	0	0.010285948599623385	0	0	0	0	0	0	0	0	0	0	0	0	0	0	0	0	0	0	0	0	0	0	0	0	0
chr11	93731234	93731752	-	TAF1D	3	30	5	chr11:93731221-93731752,chr11:93731232-93731752,chr11:93731234-93731752	TRUE	chr11:93731217-93731752	TRUE	519	NA	0	0	0	0	0.023532681238552625	0	0	0	0.06905199789551213	0	0	0.005168322121588788	0	0	0	0	0.048719012220078475	0	0	0	0	0	0	0	0	0	0	0	0	0	0	0	0	0	0	0.010852180260530897
chr11	93731808	93732243	-	TAF1D	1	2	1	chr11:93731808-93732243	FALSE	chr11:93731800-93732243	TRUE	436	NA	0	0	0	0	0	0	0	0	0	0	0	0	0	0	0	0	0	0	0	0	0	0	0	0	0	0.008786667146418693	0	0	0	0	0	0	0	0	0	0
chr11	93732312	93733086	-	TAF1D	2	7	3	chr11:93732311-93733086,chr11:93732312-93733086	FALSE	chr11:93732292-93733086	TRUE	775	NA	0	0	0	0	0	0	0	0	0	0	0	0	0	0	0	0	0	0	0	0	0	0	0	0.009429936037309655	0	0	0	0.010668422774402716	0	0	0	0	0	0	0	0.015923418125180996
chr11	93732325	93733086	-	TAF1D	2	2	2	chr11:93732325-93733086,chr11:93732356-93733086	TRUE	chr11:93732314-93733086	TRUE	762	NA	0.0014803093089721631	0	0	0	0	0	0	0	0	0	0	0	0	0	0	0	0	0	0	0	0	0	0	0	0	0	0	0	0	0	0	0	0	0	0	0
chr11	93734295	93734624	-	TAF1D	1	3	1	chr11:93734295-93734624	FALSE	chr11:93733506-93734624	TRUE	330	NA	0	0	0	0	0	0	0	0	0.014796856691895455	0	0	0	0	0	0	0	0	0	0	0	0	0	0	0	0	0	0	0	0	0	0	0	0	0	0	0
chr11	93736309	93736693	-	TAF1D	4	7	4	chr11:93736308-93736693,chr11:93736309-93736693,chr11:93736311-93736693,chr11:93736510-93736693	TRUE	chr11:93736305-93736693	TRUE	385	chr11:93736305-93736693_TAF1D	0	0	0	0	0	0	0	0	0.004932285563965152	0	0.015428922899435078	0.010336644243177576	0	0	0	0	0	0	0	0	0.005465024808534768	0	0	0	0	0	0	0	0	0	0	0	0	0	0	0
chr11	93738497	93739236	-	TAF1D	1	2	1	chr11:93738497-93739236	FALSE	chr11:93738441-93739236	TRUE	740	chr11:93738500-93739236_TAF1D	0	0	0	0	0	0	0	0	0	0	0	0	0	0	0	0	0	0	0	0	0	0	0	0	0	0	0	0	0	0	0.010912740288174043	0	0	0	0	0
chr11	93738501	93739236	-	TAF1D	1	15	2	chr11:93738501-93739236	FALSE	chr11:93738500-93739236	TRUE	736	chr11:93738500-93739236_TAF1D	0	0	0	0	0.011766340619276313	0	0	0	0	0	0	0	0	0	0	0.03266518511904827	0	0	0	0	0	0	0	0	0	0	0	0	0	0	0	0	0	0	0	0
chr11	93742067	93742172	+	C11orf54	1	2	1	chr11:93742067-93742172	FALSE	chr11:93742067-93747296	TRUE	106	NA	0.005272696619186473	0	0	0	0	0	0	0	0	0	0	0	0	0	0	0	0	0	0	0	0	0	0	0	0	0	0	0	0	0	0	0	0	0	0	0
chr11	9414412	9417057	+	IPO7	1	3	2	chr11:9414412-9417057	FALSE	chr11:9414412-9417058	TRUE	2646	chr11:9414412-9417058_IPO7	0	0	0	0	0	0	0	0	0	0	0	0	0	0.0015089081561706662	0	0	0	0	0.0042058777760183895	0	0	0	0	0	0	0	0	0	0	0	0	0	0	0	0	0
chr11	9423141	9423742	+	IPO7	1	2	1	chr11:9423141-9423742	FALSE	chr11:9423141-9423776	TRUE	602	chr11:9423141-9423776_IPO7	0.0029606186179443263	0	0	0	0	0	0	0	0	0	0	0	0	0	0	0	0	0	0	0	0	0	0	0	0	0	0	0	0	0	0	0	0	0	0	0
chr11	9440662	9442055	+	IPO7	1	2	1	chr11:9440662-9442055	FALSE	chr11:9440662-9442080	TRUE	1394	chr11:9440662-9442080_IPO7	0	0	0	0	0	0	0	0	0	0	0.010285948599623385	0	0	0	0	0	0	0	0	0	0	0	0	0	0	0	0	0	0	0	0	0	0	0	0	0
chr11	94467989	94470470	-	MRE11	1	2	1	chr11:94467989-94470470	FALSE	chr11:94467894-94470470	TRUE	2482	chr11:94467894-94470470_MRE11	0	0	0	0	0	0	0	0	0	0	0	0	0	0	0	0	0	0	0	0	0	0	0	0	0	0	0	0	0	0	0	0	0	0	0	0.010615612083453999
chr11	94543990	94544919	+	PIWIL4	1	8	1	chr11:94543990-94544919	FALSE	chr11:94543990-94568729	TRUE	930	NA	0	0	0	0	0	0	0	0	0	0	0	0	0	0	0	0	0	0	0	0	0	0	0	0	0	0	0	0	0	0	0	0	0	0	0	0
chr11	94850260	94851697	+	AMOTL1	1	5	1	chr11:94850260-94851697	FALSE	chr11:94850260-94853932	TRUE	1438	chr11:94850260-94853932_AMOTL1	0	0	0	0	0	0	0	0	0	0	0	0	0	0	0	0	0	0	0	0	0	0	0	0	0.028170441175250974	0	0	0	0	0	0	0	0	0	0	0
chr11	94866169	94866464	+	AMOTL1	1	4	1	chr11:94866169-94866464	FALSE	chr11:94866169-94869197	TRUE	296	chr11:94866169-94869197_AMOTL1	0	0	0	0	0	0	0	0	0	0	0	0	0	0	0	0	0	0	0	0	0	0	0	0	0	0	0	0	0	0	0	0	0	0	0	0
chr11	95184598	95185255	-	SESN3	2	4	2	chr11:95184598-95185255,chr11:95184599-95185255	FALSE	chr11:95184595-95185255	TRUE	658	chr11:95184595-95185255_SESN3	0	0	0.009559458839799835	0	0	0	0	0	0	0	0	0	0	0	0	0	0	0	0	0	0	0	0	0	0	0.009206867833598495	0	0	0	0	0	0	0	0	0	0
chr11	95771480	95771604	-	FAM76B	1	2	2	chr11:95771480-95771604	FALSE	chr11:95768988-95771604	TRUE	125	NA	0	0.004604506716202564	0	0	0	0	0	0	0	0	0	0.005168322121588788	0	0	0	0	0	0	0	0	0	0	0	0	0	0	0	0	0	0	0	0	0	0	0	0
chr11	95783296	95786118	-	FAM76B	1	8	2	chr11:95783296-95786118	FALSE	chr11:95783265-95786118	TRUE	2823	chr11:95783265-95786118_FAM76B	0	0	0	0	0	0	0	0	0	0	0.030857845798870156	0	0	0	0	0	0	0	0.0042058777760183895	0	0	0	0	0	0	0	0	0	0	0	0	0	0	0	0	0
chr11	95818905	95821870	+	CEP57	1	4	1	chr11:95818905-95821870	FALSE	chr11:95818905-95821870	FALSE	2966	chr11:95818905-95821870_CEP57	0	0	0	0	0	0	0	0	0	0	0	0	0	0	0	0	0	0	0.008411755552036779	0	0	0	0	0	0	0	0	0	0	0	0	0	0	0	0	0
chr11	95835454	95836147	-	MTMR2	2	3	3	chr11:95835454-95836147,chr11:95835457-95836147	FALSE	chr11:95835452-95836147	TRUE	694	chr11:95835452-95836147_MTMR2	0	0	0	0	0.003922113539758771	0	0.005115158954638699	0	0	0.0048760250635879986	0	0	0	0	0	0	0	0	0	0	0	0	0	0	0	0	0	0	0	0	0	0	0	0	0	0
chr11	9585528	9586387	+	WEE1	1	3	1	chr11:9585528-9586387	FALSE	chr11:9585528-9586448	TRUE	860	chr11:9585528-9586448_WEE1	0	0	0	0	0	0	0	0	0.014796856691895455	0	0	0	0	0	0	0	0	0	0	0	0	0	0	0	0	0	0	0	0	0	0	0	0	0	0	0
chr11	9588538	9588847	+	WEE1	2	4	3	chr11:9588538-9588661,chr11:9588538-9588847	TRUE	chr11:9588538-9593224	TRUE	310	NA	0	0.004604506716202564	0	0	0	0	0	0	0	0	0	0	0	0	0	0	0	0	0	0	0	0	0	0	0	0	0	0	0	0	0	0	0	0	0	0
chr11	95887685	95888155	-	MTMR2	2	4	2	chr11:95887685-95888155,chr11:95887686-95888155	FALSE	chr11:95887685-95888155	FALSE	471	chr11:95887685-95888155_MTMR2	0	0	0	0	0.003922113539758771	0	0	0	0.014796856691895455	0	0	0	0	0	0	0	0	0	0	0	0	0	0	0	0	0	0	0	0	0	0	0	0	0	0	0
chr11	96359180	96364979	-	CCDC82	1	3	1	chr11:96359180-96364979	FALSE	chr11:96359179-96364979	TRUE	5800	chr11:96359179-96364979_CCDC82	0	0	0	0	0	0	0	0.012947222249639165	0	0	0	0	0	0	0	0	0	0	0	0	0	0	0	0	0	0	0	0	0	0	0	0	0	0	0	0
chr11	9787765	9789108	-	SBF2	2	4	2	chr11:9787758-9789108,chr11:9787765-9789108	FALSE	chr11:9787739-9789108	TRUE	1344	chr11:9787739-9789108_SBF2	0	0	0.004779729419899918	0	0	0	0	0	0	0	0	0	0	0	0	0	0	0	0	0	0	0	0	0	0	0	0	0	0	0	0	0	0	0	0.00974604420735481	0
chr11	9845769	9846955	-	SBF2	1	2	1	chr11:9845769-9846955	FALSE	chr11:9845741-9846955	TRUE	1187	chr11:9845741-9846955_SBF2	0	0	0	0	0	0	0	0	0	0	0	0	0	0	0	0	0	0	0	0	0.010930049617069537	0	0	0	0	0	0	0	0	0	0	0	0	0	0	0
chr11	985583	986748	+	AP2A2	2	4	3	chr11:985583-986748,chr11:985583-986750	FALSE	chr11:985583-986784	TRUE	1166	NA	0	0	0	0	0	0	0	0	0	0	0	0	0	0	0	0	0	0	0.0042058777760183895	0	0.005465024808534768	0	0	0	0	0	0	0	0	0	0	0	0	0	0.002864066795903289	0
chr11	993382	993728	+	AP2A2	2	2	2	chr11:993382-993721,chr11:993382-993728	FALSE	chr11:993382-993753	TRUE	347	chr11:993382-993753_AP2A2	0	0	0	0	0	0.0031945683546518804	0	0	0	0	0	0	0	0	0	0	0	0	0	0	0	0	0	0	0	0	0	0	0	0	0	0	0	0	0	0
chr12	100097778	100098351	-	UHRF1BP1L	1	4	2	chr12:100097778-100098351	FALSE	chr12:100097506-100098351	TRUE	574	chr12:100097506-100098351_UHRF1BP1L	0	0.013813520148607691	0	0	0	0	0	0	0	0	0	0	0	0	0	0	0	0	0	0	0	0	0	0	0	0	0.005757273399533841	0	0	0	0	0	0	0	0	0
chr12	100593974	100594839	+	GAS2L3	1	4	1	chr12:100593974-100594839	FALSE	chr12:100593974-100594874	TRUE	866	NA	0	0	0	0	0	0	0	0	0	0	0	0	0.018823434453074193	0	0	0	0	0	0	0	0	0	0	0	0	0	0	0	0	0	0	0	0	0	0	0
chr12	10127503	10127746	-	CLEC7A	1	2	2	chr12:10127503-10127746	FALSE	chr12:10127443-10127746	TRUE	244	NA	0.0026363483095932366	0	0	0	0	0	0	0	0	0	0	0	0	0	0	0	0	0	0	0	0	0	0	0	0	0	0	0.00548128307365097	0	0	0	0	0	0	0	0
chr12	101405169	101405655	-	ARL1	1	2	1	chr12:101405169-101405655	FALSE	chr12:101403700-101405655	TRUE	487	NA	0	0	0	0	0	0	0	0	0.009864571127930304	0	0	0	0	0	0	0	0	0	0	0	0	0	0	0	0	0	0	0	0	0	0	0	0	0	0	0
chr12	101663561	101666739	+	MYBPC1	1	3	1	chr12:101663561-101666739	FALSE	chr12:101663561-101666743	TRUE	3179	NA	0	0	0	0	0	0	0	0	0	0	0.015428922899435078	0	0	0	0	0	0	0	0	0	0	0	0	0	0	0	0	0	0	0	0	0	0	0	0	0
chr12	101663561	101667714	+	MYBPC1	1	2	1	chr12:101663561-101667714	FALSE	chr12:101663561-101667731	TRUE	4154	NA	0	0	0	0	0	0	0	0	0	0	0	0	0	0	0	0	0.01391971777716528	0	0	0	0	0	0	0	0	0	0	0	0	0	0	0	0	0	0	0
chr12	101714646	101715203	+	CHPT1	2	3	2	chr12:101714646-101715203,chr12:101714646-101716651	TRUE	chr12:101714646-101716727	TRUE	558	chr12:101714646-101716727_CHPT1	0	0	0	0	0.007844227079517542	0.0031945683546518804	0	0	0	0	0	0	0	0	0	0	0	0	0	0	0	0	0	0	0	0	0	0	0	0	0	0	0	0	0	0
chr12	101726405	101726654	+	CHPT1	1	4	1	chr12:101726405-101726654	FALSE	chr12:101726405-101728900	TRUE	250	NA	0	0	0	0	0	0	0.020460635818554795	0	0	0	0	0	0	0	0	0	0	0	0	0	0	0	0	0	0	0	0	0	0	0	0	0	0	0	0	0
chr12	101770195	101770405	-	GNPTAB	1	2	1	chr12:101770195-101770405	FALSE	chr12:101770192-101770405	TRUE	211	chr12:101770192-101770405_GNPTAB	0	0	0	0	0.007844227079517542	0	0	0	0	0	0	0	0	0	0	0	0	0	0	0	0	0	0	0	0	0	0	0	0	0	0	0	0	0	0	0
chr12	10213618	10214180	+	GABARAPL1	1	2	1	chr12:10213618-10214180	FALSE	chr12:10213618-10218062	TRUE	563	NA	0.005272696619186473	0	0	0	0	0	0	0	0	0	0	0	0	0	0	0	0	0	0	0	0	0	0	0	0	0	0	0	0	0	0	0	0	0	0	0
chr12	102417028	102417954	-	IGF1	1	3	1	chr12:102417028-102417954	FALSE	chr12:102402567-102417954	TRUE	927	NA	0	0	0	0	0	0	0	0	0	0	0	0	0	0	0	0.008166296279762068	0	0	0	0	0	0	0	0	0	0	0	0	0	0	0	0	0	0	0	0
chr12	102854864	102855135	-	PAH	3	4	1	chr12:102854253-102855135,chr12:102854846-102855135,chr12:102854864-102855135	TRUE	chr12:102852951-102855135	TRUE	272	chr12:102852951-102855135_PAH	0.0059212372358886526	0	0	0	0	0	0	0	0	0	0	0	0	0	0	0	0	0	0	0	0	0	0	0	0	0	0	0	0	0	0	0	0	0	0	0
chr12	103660385	103660659	+	STAB2	1	3	1	chr12:103660385-103660659	FALSE	chr12:103660385-103660682	TRUE	275	chr12:103660385-103660682_STAB2	0	0	0	0	0	0	0	0	0	0	0	0	0	0	0	0	0	0	0	0	0	0	0	0	0	0	0	0	0	0	0	0	0	0	0	0
chr12	103727351	103728823	+	STAB2	1	2	1	chr12:103727351-103728823	FALSE	chr12:103727351-103728848	TRUE	1473	chr12:103727351-103728848_STAB2	0.0029606186179443263	0	0	0	0	0	0	0	0	0	0	0	0	0	0	0	0	0	0	0	0	0	0	0	0	0	0	0	0	0	0	0	0	0	0	0
chr12	103931624	103932274	+	HSP90B1	2	3	2	chr12:103931624-103932256,chr12:103931624-103932274	TRUE	chr12:103931624-103932276	TRUE	651	chr12:103931624-103932276_HSP90B1	0	0	0	0	0	0	0	0	0	0	0	0.005168322121588788	0.009411717226537096	0	0	0	0	0	0	0	0	0	0	0	0	0	0	0	0	0	0	0	0	0	0	0
chr12	103938419	103946691	+	HSP90B1	9	45	15	chr12:103938419-103939572,chr12:103938419-103939575,chr12:103938419-103939581,chr12:103938419-103941449,chr12:103938419-103941894,chr12:103938419-103942730,chr12:103938419-103943260,chr12:103938419-103946691,chr12:103938419-103946948	TRUE	chr12:103938419-103947373	TRUE	8273	NA	0.007401546544860816	0.023022533581012822	0	0.006859923376165072	0.003922113539758771	0.009267853575380585	0	0	0	0.0048760250635879986	0	0	0	0	0	0.04501985037847377	0	0	0	0	0	0	0.007782051023048661	0	0	0	0	0	0	0	0	0	0	0	0	0
chr12	103956768	103957068	-	C12orf73	2	36	10	chr12:103956768-103957068,chr12:103956777-103957068	FALSE	chr12:103956749-103957068	TRUE	301	NA	0	0	0	0.006859923376165072	0.007844227079517542	0	0	0.012947222249639165	0.01972914225586061	0	0	0	0	0	0	0	0	0	0	0	0.010930049617069537	0	0	0	0.09142865770610274	0.013810301750397746	0.01970566867721888	0	0	0	0	0	0	0	0	0
chr12	104049493	104049894	-	GLT8D2	1	2	1	chr12:104049493-104049894	FALSE	chr12:104049493-104049894	FALSE	402	chr12:104049493-104049894_GLT8D2	0	0	0	0	0	0	0	0	0	0	0	0	0	0	0	0	0	0	0.0042058777760183895	0	0	0	0	0	0	0	0	0	0	0	0	0	0	0	0	0
chr12	104064724	104066150	+	HCFC2	2	2	2	chr12:104064724-104066143,chr12:104064724-104066150	FALSE	chr12:104064724-104066166	TRUE	1427	NA	0	0	0	0	0	0	0	0	0	0	0	0	0.004705858613268548	0	0.005782718771715374	0	0	0	0	0	0	0	0	0	0	0	0	0	0	0	0	0	0	0	0	0
chr12	104096434	104097640	+	HCFC2	1	2	1	chr12:104096434-104097640	FALSE	chr12:104096434-104098342	TRUE	1207	chr12:104096434-104098342_HCFC2	0	0	0	0	0.007844227079517542	0	0	0	0	0	0	0	0	0	0	0	0	0	0	0	0	0	0	0	0	0	0	0	0	0	0	0	0	0	0	0
chr12	104126272	104128423	-	NFYB	1	3	1	chr12:104126272-104128423	FALSE	chr12:104126245-104128423	TRUE	2152	chr12:104126245-104128423_NFYB	0	0	0	0	0	0	0	0	0.014796856691895455	0	0	0	0	0	0	0	0	0	0	0	0	0	0	0	0	0	0	0	0	0	0	0	0	0	0	0
chr12	104928713	104931631	-	SLC41A2	1	3	1	chr12:104928713-104931631	FALSE	chr12:104928695-104931631	TRUE	2919	chr12:104928695-104931631_SLC41A2	0	0	0	0	0	0	0	0	0	0	0	0	0	0	0.017348156315146124	0	0	0	0	0	0	0	0	0	0	0	0	0	0	0	0	0	0	0	0	0
chr12	105067700	105068718	-	ALDH1L2	1	2	1	chr12:105067700-105068718	FALSE	chr12:105066670-105068718	TRUE	1019	chr12:105066670-105068718_ALDH1L2	0	0	0	0.013719846752330143	0	0	0	0	0	0	0	0	0	0	0	0	0	0	0	0	0	0	0	0	0	0	0	0	0	0	0	0	0	0	0	0
chr12	105120598	105121088	+	WASHC4	1	36	6	chr12:105120598-105121088	FALSE	chr12:105120598-105121088	FALSE	491	chr12:105120598-105121100_WASHC4	0	0	0.014339188259699752	0	0.05098747601686402	0	0.005115158954638699	0	0	0	0	0.005168322121588788	0	0	0.011565437543430748	0	0	0	0	0	0	0	0	0	0	0	0	0	0	0	0	0	0	0	0	0
chr12	105142559	105143121	+	WASHC4	1	2	1	chr12:105142559-105143121	FALSE	chr12:105142559-105143126	TRUE	563	chr12:105142559-105143126_WASHC4	0	0	0	0	0	0	0	0	0	0	0	0.010336644243177576	0	0	0	0	0	0	0	0	0	0	0	0	0	0	0	0	0	0	0	0	0	0	0	0
chr12	105164308	105164595	+	WASHC4	1	2	1	chr12:105164308-105164595	FALSE	chr12:105164308-105164640	TRUE	288	chr12:105164308-105164640_WASHC4	0	0	0	0	0	0	0	0	0	0	0	0	0	0	0	0	0	0	0	0	0	0	0	0	0	0	0	0	0	0	0	0	0	0	0	0.010852180260530897
chr12	105164741	105166838	+	WASHC4	1	7	2	chr12:105164741-105166838	FALSE	chr12:105164741-105166863	TRUE	2098	chr12:105164741-105166863_WASHC4	0	0	0	0	0	0	0	0	0	0	0	0	0	0	0	0	0	0	0	0.041027379744954934	0	0	0	0	0	0	0	0.005334211387201358	0	0	0	0	0	0	0	0
chr12	105196104	105197764	-	APPL2	1	4	1	chr12:105196104-105197764	FALSE	chr12:105195628-105197764	TRUE	1661	chr12:105195628-105197764_APPL2	0	0	0	0	0	0	0	0	0	0	0	0	0.018823434453074193	0	0	0	0	0	0	0	0	0	0	0	0	0	0	0	0	0	0	0	0	0	0	0
chr12	105207755	105207970	-	APPL2	1	2	1	chr12:105207755-105207970	FALSE	chr12:105207208-105207970	TRUE	216	chr12:105207208-105207970_APPL2	0	0.009209013432405128	0	0	0	0	0	0	0	0	0	0	0	0	0	0	0	0	0	0	0	0	0	0	0	0	0	0	0	0	0	0	0	0	0	0
chr12	105366697	105367471	+	C12orf75	1	2	1	chr12:105366697-105367471	FALSE	chr12:105366697-105367471	FALSE	775	chr12:105366697-105367471_C12orf75	0	0	0	0	0.007844227079517542	0	0	0	0	0	0	0	0	0	0	0	0	0	0	0	0	0	0	0	0	0	0	0	0	0	0	0	0	0	0	0
chr12	106247132	106247368	-	CKAP4	1	3	1	chr12:106247132-106247368	FALSE	chr12:106240350-106247368	TRUE	237	chr12:106240350-106247368_CKAP4	0	0	0	0	0	0	0	0	0.014796856691895455	0	0	0	0	0	0	0	0	0	0	0	0	0	0	0	0	0	0	0	0	0	0	0	0	0	0	0
chr12	10701385	10701959	-	YBX3	1	2	1	chr12:10701385-10701959	FALSE	chr12:10701354-10701959	TRUE	575	chr12:10701354-10701959_YBX3	0	0	0	0	0	0	0	0	0	0	0	0	0	0	0	0.00462336347381038	0	0	0	0	0	0	0	0	0	0	0	0	0	0	0	0	0	0	0	0
chr12	10704174	10713210	-	YBX3	1	2	1	chr12:10704174-10713210	FALSE	chr12:10704149-10713210	TRUE	9037	chr12:10710789-10713210_YBX3	0	0	0	0	0	0	0	0	0	0	0	0	0	0	0	0	0	0	0	0	0	0	0	0	0	0	0	0	0	0	0	0	0	0	0	0
chr12	10712857	10713210	-	YBX3	1	2	1	chr12:10712857-10713210	FALSE	chr12:10710789-10713210	TRUE	354	chr12:10710789-10713210_YBX3	0	0	0	0	0	0	0	0	0	0	0	0	0	0	0	0	0	0	0.0042058777760183895	0	0	0	0	0	0	0	0	0	0	0	0	0	0	0	0	0
chr12	10713365	10715693	-	YBX3	2	2	2	chr12:10713365-10715693,chr12:10713366-10715693	FALSE	chr12:10713334-10715693	TRUE	2329	chr12:10713334-10715693_YBX3	0	0	0	0	0	0	0	0	0	0	0	0	0	0	0	0	0	0	0	0	0.005465024808534768	0	0	0.004714968018654828	0	0	0	0	0	0	0	0	0	0	0	0
chr12	10721047	10722059	-	YBX3	1	4	1	chr12:10721047-10722059	FALSE	chr12:10720933-10722059	TRUE	1013	NA	0	0	0	0	0	0	0	0	0	0	0	0	0	0	0	0	0	0	0	0	0	0	0	0	0	0	0	0	0	0	0	0	0	0	0	0
chr12	107696585	107697435	+	PWP1	1	4	1	chr12:107696585-107697435	FALSE	chr12:107696585-107697466	TRUE	851	chr12:107696585-107697466_PWP1	0	0	0	0	0	0	0	0	0	0	0	0.020673288486355152	0	0	0	0	0	0	0	0	0	0	0	0	0	0	0	0	0	0	0	0	0	0	0	0
chr12	107754127	107756831	-	PRDM4	1	4	1	chr12:107754127-107756831	FALSE	chr12:107754110-107756831	TRUE	2705	chr12:107754110-107756831_PRDM4	0	0	0	0	0	0	0	0	0	0	0	0	0	0	0	0	0	0	0	0	0	0	0	0	0	0.017573334292837386	0	0	0	0	0	0	0	0	0	0
chr12	108538481	108538933	-	SART3	1	2	1	chr12:108538481-108538933	FALSE	chr12:108538204-108538933	TRUE	453	chr12:108538204-108538933_SART3	0	0	0	0	0	0	0	0	0	0	0	0	0	0	0	0	0	0	0	0	0	0	0	0	0	0	0	0	0.009705944248318586	0	0	0	0	0	0	0
chr12	108544565	108545138	-	SART3	1	3	1	chr12:108544565-108545138	FALSE	chr12:108544533-108545138	TRUE	574	chr12:108544533-108545138_SART3	0	0	0	0	0	0	0	0	0	0	0	0	0	0	0	0	0	0	0	0	0	0.016743625578955503	0	0	0	0	0	0	0	0	0	0	0	0	0	0
chr12	108647021	108647400	-	CORO1C	2	2	2	chr12:108647021-108647400,chr12:108647096-108647400	TRUE	chr12:108646646-108647400	TRUE	380	NA	0	0	0	0	0	0	0	0	0	0	0	0	0	0	0.005782718771715374	0	0	0	0	0	0	0	0	0	0	0	0	0	0	0	0	0	0	0	0	0.005426090130265448
chr12	108652458	108654305	-	CORO1C	1	2	2	chr12:108652458-108654305	FALSE	chr12:108652418-108654305	TRUE	1848	chr12:108652418-108654305_CORO1C	0	0	0	0	0	0.0028787168660768235	0	0	0	0	0	0	0	0	0	0.0012094539922370953	0	0	0	0	0	0	0	0	0	0	0	0	0	0	0	0	0	0	0	0
chr12	108799256	108800779	-	SSH1	1	2	1	chr12:108799256-108800779	FALSE	chr12:108799201-108800779	TRUE	1524	chr12:108799201-108800779_SSH1	0	0	0	0	0	0	0	0	0	0	0	0	0	0	0	0	0	0	0	0	0.010930049617069537	0	0	0	0	0	0	0	0	0	0	0	0	0	0	0
chr12	109172357	109174092	+	ACACB	2	7	3	chr12:109172357-109174092,chr12:109172357-109174094	FALSE	chr12:109172357-109174131	TRUE	1736	chr12:109172357-109174131_ACACB	0	0	0	0	0	0	0	0	0	0	0	0	0	0	0	0	0	0	0	0	0	0	0	0.00572893528929267	0	0.0043933335732093464	0	0	0	0	0.02403718386968816	0	0	0	0	0
chr12	109456314	109457629	-	KCTD10	1	3	2	chr12:109456314-109457629	FALSE	chr12:109456314-109457629	FALSE	1316	chr12:109456314-109457629_KCTD10	0	0	0	0	0	0	0	0	0	0	0	0	0	0	0.011565437543430748	0	0	0	0	0	0	0	0	0	0	0	0	0.008717958017103936	0	0	0	0	0	0	0	0
chr12	109571730	109573346	-	MMAB	1	3	1	chr12:109571730-109573346	FALSE	chr12:109571711-109573346	TRUE	1617	chr12:109571711-109573346_MMAB	0	0	0	0	0	0	0	0	0	0	0	0	0	0	0	0	0	0	0	0	0.016395074425604308	0	0	0	0	0	0	0	0	0	0	0	0	0	0	0
chr12	109967345	109967457	-	GIT2	2	2	2	chr12:109967345-109967457,chr12:109967347-109967457	FALSE	chr12:109967320-109967457	TRUE	113	chr12:109967320-109967457_GIT2	0	0	0.004779729419899918	0	0.003922113539758771	0	0	0	0	0	0	0	0	0	0	0	0	0	0	0	0	0	0	0	0	0	0	0	0	0	0	0	0	0	0	0
chr12	109989101	109989689	-	GIT2	2	7	2	chr12:109989097-109989689,chr12:109989101-109989689	FALSE	chr12:109989069-109989689	TRUE	589	chr12:109989069-109989689_GIT2	0	0	0	0	0	0	0	0	0	0	0	0	0	0	0	0.0012094539922370953	0.04175915333149584	0	0	0	0	0	0	0	0	0	0	0	0	0	0	0	0	0	0	0
chr12	110281908	110282533	+	ATP2A2	6	15	6	chr12:110281908-110282467,chr12:110281908-110282526,chr12:110281908-110282533,chr12:110281908-110282599,chr12:110281908-110282600,chr12:110281908-110282601	TRUE	chr12:110281908-110282603	TRUE	626	chr12:110281908-110282603_ATP2A2	0.0014803093089721631	0	0	0.013719846752330143	0	0.00958370506395564	0	0	0	0	0	0	0.009411717226537096	0	0	0	0	0	0	0	0.032790148851208616	0	0	0.004714968018654828	0	0	0	0	0	0	0	0	0	0	0	0
chr12	110328018	110328159	+	ATP2A2	2	5	1	chr12:110328018-110328159,chr12:110328018-110329412	TRUE	chr12:110328018-110331971	TRUE	142	chr12:110328018-110332596_ATP2A2	0	0	0	0	0	0	0	0	0	0	0	0	0	0	0	0.006047269961185478	0	0	0	0	0	0	0	0	0	0	0	0	0	0	0	0	0	0	0	0
chr12	110333284	110333979	+	ATP2A2	10	24	8	chr12:110333284-110333957,chr12:110333284-110333967,chr12:110333284-110333969,chr12:110333284-110333971,chr12:110333284-110333972,chr12:110333284-110333974,chr12:110333284-110333975,chr12:110333284-110333979,chr12:110333284-110333983,chr12:110333284-110333985	TRUE	chr12:110333284-110334011	TRUE	696	chr12:110333284-110334011_ATP2A2	0.0014803093089721631	0	0	0	0.027454794778311396	0	0.005115158954638699	0	0.03452599894775606	0	0	0.005168322121588788	0.004705858613268548	0.0015089081561706662	0	0	0	0	0	0	0	0	0	0	0	0	0	0	0	0	0	0	0	0	0	0
chr12	110342449	110343192	+	ATP2A2	2	6	2	chr12:110342449-110343184,chr12:110342449-110343192	FALSE	chr12:110342449-110343231	TRUE	744	chr12:110342449-110343231_ATP2A2	0	0	0	0	0	0	0	0	0	0	0	0	0	0	0	0	0	0	0.010514694440045972	0	0	0	0	0	0	0.004603433916799247	0	0	0	0	0	0	0	0	0	0
chr12	110346322	110346645	+	ATP2A2	1	3	1	chr12:110346322-110346645	FALSE	chr12:110346322-110347392	TRUE	324	NA	0	0	0	0	0	0	0	0	0	0	0	0	0	0	0	0	0	0	0	0	0	0	0	0	0	0	0.014200787356027922	0	0	0	0	0	0	0	0	0
chr12	110641628	110642248	+	TCTN1	1	45	14	chr12:110641628-110642248	FALSE	chr12:110641628-110642248	FALSE	621	chr12:110641628-110642246_TCTN1	0	0	0.009559458839799835	0	0.04314324893734648	0	0.015345476863916097	0	0.02959371338379091	0	0.005142974299811693	0.005168322121588788	0.009411717226537096	0.0030178163123413325	0.011565437543430748	0.012201474604332716	0	0	0	0	0	0	0	0	0.017773523085993587	0.0043933335732093464	0	0	0	0	0	0	0	0	0	0
chr12	110724730	110730650	-	PPP1CC	1	9	2	chr12:110724730-110730650	FALSE	chr12:110722696-110730650	TRUE	5921	NA	0	0	0	0	0	0	0	0	0	0	0	0	0.004705858613268548	0	0	0	0	0	0	0	0	0	0	0	0	0	0	0	0	0	0	0	0	0	0	0
chr12	110852964	110853387	+	CCDC63	1	3	1	chr12:110852964-110853387	FALSE	chr12:110852964-110853404	TRUE	424	chr12:110852964-110853404_CCDC63	0	0	0	0	0	0	0	0	0	0	0	0	0	0	0	0	0	0	0	0	0.01790729586330363	0	0	0	0	0	0	0	0	0	0	0	0	0	0	0
chr12	111456279	111457213	-	ATXN2	1	3	1	chr12:111456279-111457213	FALSE	chr12:111456257-111457213	TRUE	935	chr12:111456257-111457213_ATXN2	0	0	0	0	0	0	0.015345476863916097	0	0	0	0	0	0	0	0	0	0	0	0	0	0	0	0	0	0	0	0	0	0	0	0	0	0	0	0	0
chr12	111485333	111485712	-	ATXN2	2	2	2	chr12:111485333-111485712,chr12:111485344-111485712	TRUE	chr12:111485332-111485712	TRUE	380	chr12:111485332-111485712_ATXN2	0	0	0	0	0.003922113539758771	0	0	0	0	0	0	0	0	0	0	0.002722098759920689	0	0	0	0	0	0	0	0	0	0	0	0	0	0	0	0	0	0	0	0
chr12	111509669	111509890	-	ATXN2	1	3	2	chr12:111509669-111509890	FALSE	chr12:111509620-111509890	TRUE	222	chr12:111509620-111509890_ATXN2	0.0029606186179443263	0	0	0	0	0.0028787168660768235	0	0	0	0	0	0	0	0	0	0	0	0	0	0	0	0	0	0	0	0	0	0	0	0	0	0	0	0	0	0
chr12	111553000	111554157	-	ATXN2	1	2	1	chr12:111553000-111554157	FALSE	chr12:111552978-111554157	TRUE	1158	chr12:111552978-111554157_ATXN2	0	0	0	0	0	0	0	0	0	0	0	0	0	0	0	0	0	0	0	0	0	0	0	0	0	0	0	0	0	0	0	0	0	0	0.006497362804903207	0
chr12	111747386	111748301	+	ACAD10	1	3	1	chr12:111747386-111748301	FALSE	chr12:111747386-111748316	TRUE	916	chr12:111747386-111748316_ACAD10	0	0	0	0	0	0	0	0	0.014796856691895455	0	0	0	0	0	0	0	0	0	0	0	0	0	0	0	0	0	0	0	0	0	0	0	0	0	0	0
chr12	111749346	111753747	+	ACAD10	1	2	1	chr12:111749346-111753747	FALSE	chr12:111749346-111753771	TRUE	4402	chr12:111749346-111753771_ACAD10	0.0029606186179443263	0	0	0	0	0	0	0	0	0	0	0	0	0	0	0	0	0	0	0	0	0	0	0	0	0	0	0	0	0	0	0	0	0	0	0
chr12	111792164	111792556	+	ALDH2	2	6	3	chr12:111792164-111792555,chr12:111792164-111792556	FALSE	chr12:111792164-111792597	TRUE	393	chr12:111792164-111792597_ALDH2	0.0029606186179443263	0	0	0	0	0	0	0	0	0	0	0	0	0	0	0	0	0	0.0021029388880091948	0	0	0	0	0	0	0	0.01497207289187624	0	0	0	0	0	0	0	0	0
chr12	111868862	111869773	+	MAPKAPK5	2	4	3	chr12:111868862-111869483,chr12:111868862-111869773	TRUE	chr12:111868862-111870270	TRUE	912	chr12:111868862-111870270_MAPKAPK5	0.0014803093089721631	0.004604506716202564	0	0	0	0	0	0	0	0	0	0	0	0	0	0.0024189079844741906	0	0	0	0	0	0	0	0	0	0	0	0	0	0	0	0	0	0	0	0
chr12	111883769	111885894	+	MAPKAPK5	1	2	1	chr12:111883769-111885894	FALSE	chr12:111883769-111885915	TRUE	2126	chr12:111883769-111885915_MAPKAPK5	0	0	0	0	0	0	0	0	0	0	0	0	0	0	0	0	0	0	0	0	0.011938197242202419	0	0	0	0	0	0	0	0	0	0	0	0	0	0	0
chr12	111886037	111886270	+	MAPKAPK5	1	3	1	chr12:111886037-111886270	FALSE	chr12:111886037-111888487	TRUE	234	chr12:111886037-111888487_MAPKAPK5	0	0.013813520148607691	0	0	0	0	0	0	0	0	0	0	0	0	0	0	0	0	0	0	0	0	0	0	0	0	0	0	0	0	0	0	0	0	0	0
chr12	111936854	111937159	-	TMEM116	2	2	2	chr12:111936854-111937159,chr12:111936859-111937159	FALSE	chr12:111936831-111937159	TRUE	306	chr12:111936831-111937159_TMEM116	0	0	0	0	0	0.0028787168660768235	0	0	0	0	0	0	0	0	0	0	0	0	0	0	0.005465024808534768	0	0	0	0	0	0	0	0	0	0	0	0	0	0	0
chr12	112047794	112048291	-	NAA25	3	4	3	chr12:112047794-112048291,chr12:112047795-112048291,chr12:112047802-112048291	FALSE	chr12:112047791-112048291	TRUE	498	chr12:112047791-112048291_NAA25	0	0	0	0	0.007844227079517542	0	0	0	0.004932285563965152	0	0	0	0.004705858613268548	0	0	0	0	0	0	0	0	0	0	0	0	0	0	0	0	0	0	0	0	0	0	0
chr12	112060369	112061180	-	NAA25	1	2	1	chr12:112060369-112061180	FALSE	chr12:112060360-112061180	TRUE	812	chr12:112060360-112061180_NAA25	0	0	0.009559458839799835	0	0	0	0	0	0	0	0	0	0	0	0	0	0	0	0	0	0	0	0	0	0	0	0	0	0	0	0	0	0	0	0	0
chr12	112163764	112164108	-	HECTD4	1	2	1	chr12:112163764-112164108	FALSE	chr12:112163738-112164108	TRUE	345	chr12:112163738-112164108_HECTD4	0	0	0	0	0	0	0	0	0	0	0	0	0	0	0	0	0	0	0	0	0.010930049617069537	0	0	0	0	0	0	0	0	0	0	0	0	0	0	0
chr12	112167945	112168632	-	HECTD4	1	4	1	chr12:112167945-112168632	FALSE	chr12:112167918-112168632	TRUE	688	NA	0	0	0	0	0	0	0	0	0	0	0	0	0	0	0	0	0	0	0	0	0.021860099234139074	0	0	0	0	0	0	0	0	0	0	0	0	0	0	0
chr12	112190970	112192559	-	HECTD4	1	2	1	chr12:112190970-112192559	FALSE	chr12:112190966-112192559	TRUE	1590	chr12:112190966-112192559_HECTD4	0	0	0	0	0.007844227079517542	0	0	0	0	0	0	0	0	0	0	0	0	0	0	0	0	0	0	0	0	0	0	0	0	0	0	0	0	0	0	0
chr12	112208638	112210014	-	HECTD4	2	2	2	chr12:112208638-112210014,chr12:112208639-112210014	FALSE	chr12:112208631-112210014	TRUE	1377	chr12:112208631-112210014_HECTD4	0	0	0	0	0.003922113539758771	0	0	0	0	0.0048760250635879986	0	0	0	0	0	0	0	0	0	0	0	0	0	0	0	0	0	0	0	0	0	0	0	0	0	0
chr12	112228300	112228646	-	HECTD4	1	14	1	chr12:112228300-112228646	FALSE	chr12:112228259-112228646	TRUE	347	chr12:112228259-112228646_HECTD4	0	0	0	0	0	0	0	0	0	0	0	0	0	0	0	0.03810938263888965	0	0	0	0	0	0	0	0	0	0	0	0	0	0	0	0	0	0	0	0
chr12	112237130	112239051	-	HECTD4	2	2	2	chr12:112237130-112239051,chr12:112238912-112239051	TRUE	chr12:112237099-112239051	TRUE	1922	chr12:112237099-112239051_HECTD4	0.0026363483095932366	0	0	0	0	0	0	0	0	0	0	0	0	0	0	0	0	0	0	0	0	0	0	0	0	0	0	0	0	0	0	0	0	0	0	0
chr12	112248569	112250143	-	HECTD4	2	3	2	chr12:112248518-112250143,chr12:112248569-112250143	TRUE	chr12:112248513-112250143	TRUE	1575	chr12:112248513-112250143_HECTD4	0	0	0	0	0.007844227079517542	0	0	0	0	0	0	0.005168322121588788	0	0	0	0	0	0	0	0	0	0	0	0	0	0	0	0	0	0	0	0	0	0	0	0
chr12	112264215	112265174	-	HECTD4	2	5	1	chr12:112264215-112265174,chr12:112264216-112265174	FALSE	chr12:112264213-112265174	TRUE	960	chr12:112264213-112265174_HECTD4	0	0	0	0	0.019610567698793855	0	0	0	0	0	0	0	0	0	0	0	0	0	0	0	0	0	0	0	0	0	0	0	0	0	0	0	0	0	0	0
chr12	112273799	112274846	-	HECTD4	2	2	2	chr12:112273799-112274846,chr12:112273842-112274846	TRUE	chr12:112273796-112274846	TRUE	1048	chr12:112273796-112274846_HECTD4	0	0	0	0	0.003922113539758771	0	0	0	0.004932285563965152	0	0	0	0	0	0	0	0	0	0	0	0	0	0	0	0	0	0	0	0	0	0	0	0	0	0	0
chr12	112306242	112308752	-	HECTD4	1	2	1	chr12:112306242-112308752	FALSE	chr12:112306235-112308752	TRUE	2511	chr12:112306235-112308752_HECTD4	0	0	0	0	0.007844227079517542	0	0	0	0	0	0	0	0	0	0	0	0	0	0	0	0	0	0	0	0	0	0	0	0	0	0	0	0	0	0	0
chr12	112409406	112409586	-	RPL6	1	2	1	chr12:112409406-112409586	FALSE	chr12:112408657-112409586	TRUE	181	NA	0.005272696619186473	0	0	0	0	0	0	0	0	0	0	0	0	0	0	0	0	0	0	0	0	0	0	0	0	0	0	0	0	0	0	0	0	0	0	0
chr12	112453388	112454526	+	PTPN11	1	4	1	chr12:112453388-112454526	FALSE	chr12:112453388-112454563	TRUE	1139	chr12:112453388-112454563_PTPN11	0.0059212372358886526	0	0	0	0	0	0	0	0	0	0	0	0	0	0	0	0	0	0	0	0	0	0	0	0	0	0	0	0	0	0	0	0	0	0	0
chr12	112473041	112473588	+	PTPN11	1	2	1	chr12:112473041-112473588	FALSE	chr12:112473041-112477650	TRUE	548	chr12:112473041-112477650_PTPN11	0.0029606186179443263	0	0	0	0	0	0	0	0	0	0	0	0	0	0	0	0	0	0	0	0	0	0	0	0	0	0	0	0	0	0	0	0	0	0	0
chr12	112907220	112907332	+	OAS1	1	2	1	chr12:112907220-112907332	FALSE	chr12:112907220-112908535	TRUE	113	chr12:112907220-112908535_OAS1	0	0	0	0	0	0	0.010230317909277397	0	0	0	0	0	0	0	0	0	0	0	0	0	0	0	0	0	0	0	0	0	0	0	0	0	0	0	0	0
chr12	112962903	112963283	+	OAS3	1	2	1	chr12:112962903-112963283	FALSE	chr12:112962903-112963312	TRUE	381	chr12:112962903-112963312_OAS3	0	0	0	0	0	0	0	0	0	0	0	0	0	0	0	0	0	0	0	0	0	0	0	0	0	0	0.009819834899901415	0	0	0	0	0	0	0	0	0
chr12	113093224	113093504	+	DTX1	2	10	3	chr12:113093224-113093503,chr12:113093224-113093504	FALSE	chr12:113093224-113093538	TRUE	281	chr12:113093224-113093538_DTX1	0	0	0	0	0.007844227079517542	0	0	0	0.009864571127930304	0	0	0	0	0	0.03469631263029225	0	0	0	0	0	0	0	0	0	0	0	0	0	0	0	0	0	0	0	0	0
chr12	113306636	113307690	-	SLC8B1	1	4	2	chr12:113306636-113307690	FALSE	chr12:113306576-113307690	TRUE	1055	NA	0	0	0	0	0	0	0	0	0	0	0	0	0	0	0	0	0	0	0	0	0	0	0	0	0	0	0	0	0	0	0	0	0	0	0.008592200387709867	0.005426090130265448
chr12	115960130	115960346	-	MED13L	1	2	1	chr12:115960130-115960346	FALSE	chr12:115958133-115960346	TRUE	217	NA	0	0	0	0	0	0	0	0	0	0	0	0	0.009411717226537096	0	0	0	0	0	0	0	0	0	0	0	0	0	0	0	0	0	0	0	0	0	0	0
chr12	115980225	115980749	-	MED13L	2	2	2	chr12:115980225-115980749,chr12:115980573-115980749	TRUE	chr12:115975739-115980749	TRUE	525	chr12:115975739-115980749_MED13L	0	0	0	0	0	0.0031945683546518804	0	0.004315740749879722	0	0	0	0	0	0	0	0	0	0	0	0	0	0	0	0	0	0	0	0	0	0	0	0	0	0	0	0
chr12	115982604	115983116	-	MED13L	2	13	6	chr12:115982604-115983116,chr12:115982605-115983116	FALSE	chr12:115982604-115983116	FALSE	513	chr12:115982604-115983116_MED13L	0	0	0	0	0.007844227079517542	0	0	0.008631481499759444	0.02466142781982576	0.0048760250635879986	0	0	0.004705858613268548	0	0.011565437543430748	0	0	0	0	0	0	0	0	0	0	0	0	0	0	0	0	0	0	0	0	0
chr12	115983546	115984179	-	MED13L	2	4	2	chr12:115983545-115984179,chr12:115983546-115984179	FALSE	chr12:115983541-115984179	TRUE	634	chr12:115983541-115984179_MED13L	0	0	0	0	0	0	0	0	0	0	0	0	0	0	0	0	0	0	0	0	0.0059690986211012095	0	0	0	0	0	0	0	0	0	0	0	0	0.01192264530497435	0	0
chr12	116007673	116008400	-	MED13L	1	7	1	chr12:116007673-116008400	FALSE	chr12:116007637-116008400	TRUE	728	chr12:116007637-116008400_MED13L	0	0	0	0	0.027454794778311396	0	0	0	0	0	0	0	0	0	0	0	0	0	0	0	0	0	0	0	0	0	0	0	0	0	0	0	0	0	0	0
chr12	116019435	116019777	-	MED13L	3	3	2	chr12:116019435-116019777,chr12:116019437-116019777,chr12:116019442-116019777	FALSE	chr12:116019413-116019777	TRUE	343	chr12:116019413-116019777_MED13L	0	0	0	0	0	0	0	0	0	0	0	0	0	0	0	0	0	0	0	0	0.011938197242202419	0	0	0	0	0	0	0	0	0	0	0.012125597031052418	0	0	0	0
chr12	116022141	116022455	-	MED13L	1	3	1	chr12:116022141-116022455	FALSE	chr12:116019973-116022455	TRUE	315	chr12:116019973-116022455_MED13L	0	0	0	0	0	0	0	0	0	0	0	0	0	0	0	0	0	0	0.006308816664027584	0	0	0	0	0	0	0	0	0	0	0	0	0	0	0	0	0
chr12	118029826	118029981	+	RFC5	2	2	2	chr12:118029826-118029962,chr12:118029826-118029981	TRUE	chr12:118029826-118031181	TRUE	156	chr12:118029826-118031181_RFC5	0	0	0.004779729419899918	0	0	0	0	0	0	0	0	0.005168322121588788	0	0	0	0	0	0	0	0	0	0	0	0	0	0	0	0	0	0	0	0	0	0	0	0
chr12	1180678	1181900	+	ERC1	1	2	1	chr12:1180678-1181900	FALSE	chr12:1180678-1181924	TRUE	1223	chr12:1180678-1181924_ERC1	0	0	0	0	0	0	0	0	0	0	0	0	0	0	0	0	0	0	0	0	0	0	0	0	0	0	0	0	0	0	0.010912740288174043	0	0	0	0	0
chr12	118380232	118383988	+	SUDS3	1	2	1	chr12:118380232-118383988	FALSE	chr12:118380232-118384011	TRUE	3757	chr12:118380232-118384011_SUDS3	0	0	0.009559458839799835	0	0	0	0	0	0	0	0	0	0	0	0	0	0	0	0	0	0	0	0	0	0	0	0	0	0	0	0	0	0	0	0	0
chr12	118389947	118391099	+	SUDS3	7	25	5	chr12:118389947-118391097,chr12:118389947-118391098,chr12:118389947-118391099,chr12:118389947-118391100,chr12:118389947-118391119,chr12:118389947-118391122,chr12:118389947-118391123	TRUE	chr12:118389947-118391125	TRUE	1153	chr12:118389947-118391125_SUDS3	0	0.004604506716202564	0	0	0	0	0	0	0.02466142781982576	0.009752050127175997	0	0	0	0	0	0	0	0	0	0	0.0969380122456226	0	0	0	0	0	0	0	0	0	0	0	0	0	0	0
chr12	119668404	119671480	+	PRKAB1	1	3	1	chr12:119668404-119671480	FALSE	chr12:119668404-119671494	TRUE	3077	NA	0	0	0	0	0	0	0	0	0	0	0	0	0	0	0	0	0	0	0	0	0	0	0	0	0	0.01318000071962804	0	0	0	0	0	0	0	0	0	0
chr12	119690478	119697658	-	CIT	1	2	1	chr12:119690478-119697658	FALSE	chr12:119690455-119697658	TRUE	7181	chr12:119690455-119697658_CIT	0	0	0	0	0	0	0	0	0.009864571127930304	0	0	0	0	0	0	0	0	0	0	0	0	0	0	0	0	0	0	0	0	0	0	0	0	0	0	0
chr12	119767207	119770784	-	CIT	1	4	2	chr12:119767207-119770784	FALSE	chr12:119767183-119770784	TRUE	3578	chr12:119767183-119770784_CIT	0	0	0	0	0	0	0	0	0	0	0	0	0	0	0	0	0	0	0.006308816664027584	0	0	0	0	0	0	0	0	0.006193981630137041	0	0	0	0	0	0	0	0
chr12	120061827	120062751	+	BICDL1	5	9	3	chr12:120061827-120062681,chr12:120061827-120062690,chr12:120061827-120062692,chr12:120061827-120062750,chr12:120061827-120062751	TRUE	chr12:120061827-120064732	TRUE	925	chr12:120061827-120064732_BICDL1	0	0	0	0.020579770128495215	0.015688454159035085	0	0	0	0.009864571127930304	0	0	0	0	0	0	0	0	0	0	0	0	0	0	0	0	0	0	0	0	0	0	0	0	0	0	0
chr12	120128008	120129275	-	GCN1	4	8	3	chr12:120128007-120129275,chr12:120128008-120129275,chr12:120128018-120129275,chr12:120128027-120129275	TRUE	chr12:120127975-120129275	TRUE	1268	chr12:120127975-120129275_GCN1	0	0	0	0	0.003922113539758771	0	0	0	0	0	0	0	0	0	0	0	0	0	0	0	0.010930049617069537	0	0	0	0	0	0	0	0	0	0	0	0	0	0	0
chr12	120134730	120136501	-	GCN1	1	2	1	chr12:120134730-120136501	FALSE	chr12:120134727-120136501	TRUE	1772	chr12:120134727-120136501_GCN1	0	0	0	0	0	0	0	0	0.009864571127930304	0	0	0	0	0	0	0	0	0	0	0	0	0	0	0	0	0	0	0	0	0	0	0	0	0	0	0
chr12	120141046	120142506	-	GCN1	1	2	1	chr12:120141046-120142506	FALSE	chr12:120141024-120142506	TRUE	1461	chr12:120141024-120142506_GCN1	0	0	0	0	0	0	0	0	0	0	0	0	0	0	0	0	0	0	0	0	0.010930049617069537	0	0	0	0	0	0	0	0	0	0	0	0	0	0	0
chr12	120142966	120144305	-	GCN1	1	2	1	chr12:120142966-120144305	FALSE	chr12:120142942-120144305	TRUE	1340	chr12:120142942-120144305_GCN1	0	0	0	0	0	0	0	0	0	0	0	0	0	0	0	0	0	0	0	0	0	0	0	0	0	0	0	0	0	0	0	0	0	0	0	0
chr12	120144471	120144638	-	GCN1	1	6	1	chr12:120144471-120144638	FALSE	chr12:120144449-120144638	TRUE	168	chr12:120144449-120144638_GCN1	0	0	0	0	0	0	0	0	0	0	0.030857845798870156	0	0	0	0	0	0	0	0	0	0	0	0	0	0	0	0	0	0	0	0	0	0	0	0	0
chr12	120145355	120147051	-	GCN1	1	2	1	chr12:120145355-120147051	FALSE	chr12:120145331-120147051	TRUE	1697	chr12:120145331-120147051_GCN1	0	0	0	0	0	0	0	0	0	0	0	0	0	0	0	0	0	0	0	0	0	0	0	0	0	0	0	0	0	0	0	0	0	0	0	0
chr12	120150072	120151144	-	GCN1	1	3	3	chr12:120150072-120151144	FALSE	chr12:120150044-120151144	TRUE	1073	chr12:120150044-120151144_GCN1	0	0.004604506716202564	0	0.006859923376165072	0	0	0	0	0	0	0	0	0	0	0	0	0	0	0	0	0	0	0	0	0	0	0	0	0	0	0	0	0	0	0	0
chr12	120158059	120158459	-	GCN1	1	2	1	chr12:120158059-120158459	FALSE	chr12:120158031-120158459	TRUE	401	chr12:120158031-120158459_GCN1	0	0.009209013432405128	0	0	0	0	0	0	0	0	0	0	0	0	0	0	0	0	0	0	0	0	0	0	0	0	0	0	0	0	0	0	0	0	0	0
chr12	120184257	120184823	-	GCN1	1	2	1	chr12:120184257-120184823	FALSE	chr12:120184244-120184823	TRUE	567	chr12:120184244-120184823_GCN1	0	0	0	0	0	0	0	0	0	0	0	0	0	0	0	0	0	0	0	0	0	0	0	0	0	0.008786667146418693	0	0	0	0	0	0	0	0	0	0
chr12	120199486	120200729	-	RPLP0	2	4	2	chr12:120199486-120200729,chr12:120199520-120200729	TRUE	chr12:120199486-120200729	FALSE	1244	chr12:120199486-120200045_RPLP0	0	0	0	0	0	0	0	0	0	0	0	0	0	0	0	0.008166296279762068	0	0	0.0021029388880091948	0	0	0	0	0	0	0	0	0	0	0	0	0	0	0	0	0
chr12	120200911	120201082	-	RPLP0	1	2	1	chr12:120200911-120201082	FALSE	chr12:120200892-120201082	TRUE	172	NA	0	0	0	0	0	0	0	0	0	0	0.010285948599623385	0	0	0	0	0	0	0	0	0	0	0	0	0	0	0	0	0	0	0	0	0	0	0	0	0
chr12	120214220	120214824	-	PXN	2	4	2	chr12:120214220-120214824,chr12:120214389-120214824	TRUE	chr12:120214218-120214824	TRUE	605	chr12:120214218-120214824_PXN	0	0	0	0	0	0	0	0	0	0	0	0	0	0	0	0	0	0	0	0	0	0.004760950395391217	0	0	0	0	0	0	0	0	0	0	0	0	0	0
chr12	120546602	120546848	+	RNF10	2	5	4	chr12:120546602-120546848,chr12:120546602-120546887	TRUE	chr12:120546602-120552498	TRUE	247	chr12:120546602-120552498_RNF10	0	0	0	0	0	0	0	0	0	0	0	0	0	0	0	0.002722098759920689	0	0	0.0042058777760183895	0	0	0	0	0.004714968018654828	0.0049089478534251	0	0	0	0	0	0	0	0	0	0	0
chr12	120565530	120566824	+	RNF10	2	2	2	chr12:120565530-120566823,chr12:120565530-120566824	FALSE	chr12:120565530-120566824	FALSE	1295	chr12:120565530-120566824_RNF10	0	0	0	0	0	0	0	0	0.004932285563965152	0	0	0.005168322121588788	0	0	0	0	0	0	0	0	0	0	0	0	0	0	0	0	0	0	0	0	0	0	0	0
chr12	120579948	120581114	-	POP5	1	2	1	chr12:120579948-120581114	FALSE	chr12:120579924-120581114	TRUE	1167	chr12:120579924-120581114_POP5	0	0	0	0	0	0	0	0	0	0	0	0	0	0	0	0	0	0	0.0042058777760183895	0	0	0	0	0	0	0	0	0	0	0	0	0	0	0	0	0
chr12	120696542	120698260	+	MLEC	1	4	1	chr12:120696542-120698260	FALSE	chr12:120696542-120700463	TRUE	1719	NA	0	0	0	0	0	0	0	0	0	0	0	0	0	0	0	0	0	0	0.008411755552036779	0	0	0	0	0	0	0	0	0	0	0	0	0	0	0	0	0
chr12	120737468	120737836	+	ACADS	1	5	1	chr12:120737468-120737836	FALSE	chr12:120737468-120737836	FALSE	369	chr12:120737468-120737836_ACADS	0	0	0	0	0	0	0	0	0	0	0	0	0	0	0	0	0	0	0	0	0.02984549310550605	0	0	0	0	0	0	0	0	0	0	0	0	0	0	0
chr12	120767596	120768324	-	SPPL3	2	5	3	chr12:120767596-120768324,chr12:120767605-120768324	FALSE	chr12:120767594-120768324	TRUE	729	chr12:120767594-120768324_SPPL3	0	0	0	0	0.011766340619276313	0	0.005115158954638699	0	0	0	0	0	0	0	0	0	0	0	0	0	0	0	0.007782051023048661	0	0	0	0	0	0	0	0	0	0	0	0	0
chr12	12120428	12121085	-	LRP6	1	2	1	chr12:12120428-12121085	FALSE	chr12:12120404-12121085	TRUE	658	NA	0	0	0	0	0	0.005757433732153647	0	0	0	0	0	0	0	0	0	0	0	0	0	0	0	0	0	0	0	0	0	0	0	0	0	0	0	0	0	0
chr12	121223044	121223257	+	P2RX4	1	3	1	chr12:121223044-121223257	FALSE	chr12:121223044-121223257	FALSE	214	chr12:121223044-121228532_P2RX4	0.007909044928779708	0	0	0	0	0	0	0	0	0	0	0	0	0	0	0	0	0	0	0	0	0	0	0	0	0	0	0	0	0	0	0	0	0	0	0
chr12	121250060	121252660	-	CAMKK2	1	4	1	chr12:121250060-121252660	FALSE	chr12:121250035-121252660	TRUE	2601	chr12:121250035-121252660_CAMKK2	0	0	0	0	0	0	0	0	0	0	0	0	0	0	0	0	0	0	0	0	0	0	0	0	0	0	0	0	0	0	0	0	0	0	0	0
chr12	121328039	121328315	-	ANAPC5	1	2	1	chr12:121328039-121328315	FALSE	chr12:121327232-121328315	TRUE	277	chr12:121327232-121328315_ANAPC5	0	0	0	0	0	0	0	0	0	0	0	0	0	0	0	0.00462336347381038	0	0	0	0	0	0	0	0	0	0	0	0	0	0	0	0	0	0	0	0
chr12	121335724	121337290	-	ANAPC5	1	2	1	chr12:121335724-121337290	FALSE	chr12:121335724-121337290	FALSE	1567	chr12:121335724-121337290_ANAPC5	0	0	0	0	0	0	0	0	0.009864571127930304	0	0	0	0	0	0	0	0	0	0	0	0	0	0	0	0	0	0	0	0	0	0	0	0	0	0	0
chr12	121346070	121346895	-	ANAPC5	1	2	1	chr12:121346070-121346895	FALSE	chr12:121346032-121346895	TRUE	826	chr12:121346032-121346895_ANAPC5	0.0029606186179443263	0	0	0	0	0	0	0	0	0	0	0	0	0	0	0	0	0	0	0	0	0	0	0	0	0	0	0	0	0	0	0	0	0	0	0
chr12	121347015	121347801	-	ANAPC5	1	3	1	chr12:121347015-121347801	FALSE	chr12:121347006-121347801	TRUE	787	chr12:121347006-121347801_ANAPC5	0	0	0	0.020579770128495215	0	0	0	0	0	0	0	0	0	0	0	0	0	0	0	0	0	0	0	0	0	0	0	0	0	0	0	0	0	0	0	0
chr12	12135373	12138324	-	LRP6	2	3	2	chr12:12135368-12138324,chr12:12135373-12138324	FALSE	chr12:12135301-12138324	TRUE	2952	chr12:12135301-12138324_LRP6	0	0	0	0	0.007844227079517542	0	0	0	0.004932285563965152	0	0	0	0	0	0	0	0	0	0	0	0	0	0	0	0	0	0	0	0	0	0	0	0	0	0	0
chr12	121416378	121417477	+	RNF34	2	2	2	chr12:121416378-121417475,chr12:121416378-121417477	FALSE	chr12:121416378-121417503	TRUE	1100	chr12:121416378-121417503_RNF34	0	0	0	0	0.003922113539758771	0	0	0	0	0	0	0	0	0	0	0	0	0	0	0.006837896624159155	0	0	0	0	0	0	0	0	0	0	0	0	0	0	0	0
chr12	121443063	121443679	-	KDM2B	1	4	3	chr12:121443063-121443679	FALSE	chr12:121443031-121443679	TRUE	617	chr12:121443031-121443679_KDM2B	0	0	0	0	0	0	0	0	0	0	0	0	0	0	0	0	0	0	0.0021029388880091948	0	0.0059690986211012095	0	0	0	0	0	0	0	0	0	0	0	0	0	0	0
chr12	12159182	12159779	-	LRP6	7	20	6	chr12:12159158-12159779,chr12:12159182-12159779,chr12:12159183-12159779,chr12:12159185-12159779,chr12:12159186-12159779,chr12:12159190-12159779,chr12:12159196-12159779	TRUE	chr12:12159156-12159779	TRUE	598	chr12:12159156-12159779_LRP6	0.0029606186179443263	0	0	0	0.007844227079517542	0	0	0	0.02959371338379091	0	0	0	0.004705858613268548	0	0.023130875086861496	0	0	0	0	0.03418948312079578	0	0	0	0	0	0	0	0	0	0	0	0	0	0	0	0
chr12	122129630	122129915	+	MLXIP	8	112	28	chr12:122129630-122129894,chr12:122129630-122129895,chr12:122129630-122129897,chr12:122129630-122129903,chr12:122129630-122129912,chr12:122129630-122129913,chr12:122129630-122129914,chr12:122129630-122129915	TRUE	chr12:122129630-122129940	TRUE	286	chr12:122129630-122129940_MLXIP	0.010545393238372947	0.027627040297215383	0.01911891767959967	0.10975877401864115	0.007844227079517542	0	0.005115158954638699	0.004315740749879722	0.01972914225586061	0	0.015428922899435078	0	0.004705858613268548	0	0.011565437543430748	0.0012094539922370953	0	0	0.0042058777760183895	0	0.09492171699535684	0.05235873586538436	0	0.005062176998937773	0.017483103625712586	0	0.10509182003070608	0	0	0	0	0	0	0	0	0
chr12	122138552	122138794	+	MLXIP	4	40	16	chr12:122138552-122138786,chr12:122138552-122138787,chr12:122138552-122138793,chr12:122138552-122138794	FALSE	chr12:122138552-122138814	TRUE	243	chr12:122138552-122138814_MLXIP	0	0.013813520148607691	0.023898647099499588	0.013719846752330143	0.019610567698793855	0	0	0	0	0.0048760250635879986	0.010285948599623385	0	0	0	0	0.0024189079844741906	0	0	0	0	0	0.00949846382294438	0.07884882382991165	0	0	0	0.020981738369752964	0	0	0	0	0	0	0	0	0
chr12	122207813	122208197	+	B3GNT4	1	2	1	chr12:122207813-122208197	FALSE	chr12:122207813-122208479	TRUE	385	NA	0.0029606186179443263	0	0	0	0	0	0	0	0	0	0	0	0	0	0	0	0	0	0	0	0	0	0	0	0	0	0	0	0	0	0	0	0	0	0	0
chr12	122232149	122232325	-	AC048338.1	1	2	2	chr12:122232149-122232325	FALSE	chr12:122218398-122232325	TRUE	177	NA	0	0	0	0	0	0	0.005115158954638699	0	0	0	0	0	0	0	0	0	0	0	0	0	0	0	0	0	0	0	0	0	0	0	0	0	0.005643713495755645	0	0	0
chr12	122361201	122363982	-	CLIP1	2	2	2	chr12:122361201-122363982,chr12:122361226-122363982	TRUE	chr12:122361182-122363982	TRUE	2782	chr12:122361182-122363982_CLIP1	0.0014803093089721631	0	0	0	0	0	0	0	0	0	0	0	0	0	0	0	0	0	0	0	0	0	0	0	0	0	0	0	0	0	0	0	0	0	0.002864066795903289	0
chr12	122508035	122508217	-	RSRC2	1	2	1	chr12:122508035-122508217	FALSE	chr12:122506924-122508217	TRUE	183	chr12:122506924-122508217_RSRC2	0.005272696619186473	0	0	0	0	0	0	0	0	0	0	0	0	0	0	0	0	0	0	0	0	0	0	0	0	0	0	0	0	0	0	0	0	0	0	0
chr12	122513513	122513766	-	RSRC2	1	2	1	chr12:122513513-122513766	FALSE	chr12:122511189-122513766	TRUE	254	NA	0	0	0	0	0	0	0	0	0	0	0	0	0	0	0	0	0	0	0	0.01367579324831831	0	0	0	0	0	0	0	0	0	0	0	0	0	0	0	0
chr12	122515243	122517226	-	RSRC2	1	2	2	chr12:122515243-122517226	FALSE	chr12:122515228-122517226	TRUE	1984	chr12:122515228-122517226_RSRC2	0	0	0.004779729419899918	0.006859923376165072	0	0	0	0	0	0	0	0	0	0	0	0	0	0	0	0	0	0	0	0	0	0	0	0	0	0	0	0	0	0	0	0
chr12	122522300	122526847	-	RSRC2	1	3	1	chr12:122522300-122526847	FALSE	chr12:122522300-122526847	FALSE	4548	chr12:122526294-122526847_RSRC2	0	0	0	0	0.011766340619276313	0	0	0	0	0	0	0	0	0	0	0	0	0	0	0	0	0	0	0	0	0	0	0	0	0	0	0	0	0	0	0
chr12	122574381	122575532	+	KNTC1	1	9	1	chr12:122574381-122575532	FALSE	chr12:122574381-122575542	TRUE	1152	chr12:122574381-122575542_KNTC1	0	0	0	0	0	0	0	0	0	0	0	0	0	0	0	0	0	0	0	0.06154106961743241	0	0	0	0	0	0	0	0	0	0	0	0	0	0	0	0
chr12	122591454	122594231	+	KNTC1	1	6	1	chr12:122591454-122594231	FALSE	chr12:122591454-122594275	TRUE	2778	NA	0	0	0	0	0	0	0	0	0	0	0	0	0	0	0	0	0	0	0	0	0.032790148851208616	0	0	0	0	0	0	0	0	0	0	0	0	0	0	0
chr12	122615087	122615462	+	KNTC1	1	2	1	chr12:122615087-122615462	FALSE	chr12:122615087-122615469	TRUE	376	chr12:122615087-122615469_KNTC1	0	0	0	0	0	0	0	0	0	0	0	0	0	0	0	0	0	0	0	0	0	0	0	0	0	0	0	0	0	0	0	0	0	0	0	0
chr12	122848095	122848449	+	HIP1R	1	2	1	chr12:122848095-122848449	FALSE	chr12:122848095-122848465	TRUE	355	chr12:122848095-122848465_HIP1R	0	0	0	0	0.007844227079517542	0	0	0	0	0	0	0	0	0	0	0	0	0	0	0	0	0	0	0	0	0	0	0	0	0	0	0	0	0	0	0
chr12	122848609	122848767	+	HIP1R	3	13	7	chr12:122848609-122848767,chr12:122848609-122848768,chr12:122848609-122848770	FALSE	chr12:122848609-122848795	TRUE	159	chr12:122848609-122848795_HIP1R	0.0044409279269164905	0	0	0	0	0	0.010230317909277397	0	0	0.0048760250635879986	0	0	0	0	0.005782718771715374	0	0	0	0	0	0	0	0	0	0	0	0	0	0	0	0.025503242568589518	0	0	0	0	0
chr12	122850912	122851196	+	HIP1R	1	10	4	chr12:122850912-122851196	FALSE	chr12:122850912-122851235	TRUE	285	chr12:122850912-122851235_HIP1R	0	0	0	0.013719846752330143	0	0	0	0	0	0	0	0	0	0	0.005782718771715374	0	0	0	0	0.006837896624159155	0	0	0	0	0	0	0	0	0	0	0	0.056801227512394026	0	0	0	0
chr12	122858436	122858790	+	HIP1R	2	4	3	chr12:122858436-122858788,chr12:122858436-122858790	FALSE	chr12:122858436-122858837	TRUE	355	chr12:122858436-122858837_HIP1R	0	0	0	0	0	0	0	0	0	0	0	0	0	0	0	0.0021514068953279444	0	0	0	0	0	0	0	0	0	0	0	0	0.006716927013414322	0	0	0	0	0	0	0
chr12	122949901	122950450	-	ABCB9	1	3	1	chr12:122949901-122950450	FALSE	chr12:122949868-122950450	TRUE	550	chr12:122949919-122950450_ABCB9	0	0	0	0	0	0	0	0	0.014796856691895455	0	0	0	0	0	0	0	0	0	0	0	0	0	0	0	0	0	0	0	0	0	0	0	0	0	0	0
chr12	122975384	122975785	+	OGFOD2	1	2	1	chr12:122975384-122975785	FALSE	chr12:122975384-122975810	TRUE	402	chr12:122975384-122975810_OGFOD2	0.0029606186179443263	0	0	0	0	0	0	0	0	0	0	0	0	0	0	0	0	0	0	0	0	0	0	0	0	0	0	0	0	0	0	0	0	0	0	0
chr12	122981267	122981569	+	ARL6IP4	2	2	2	chr12:122981267-122981558,chr12:122981267-122981569	TRUE	chr12:122981267-122981570	TRUE	303	NA	0.0014803093089721631	0	0	0	0	0	0	0	0	0	0.005142974299811693	0	0	0	0	0	0	0	0	0	0	0	0	0	0	0	0	0	0	0	0	0	0	0	0	0
chr12	122981300	122981638	+	ARL6IP4	3	15	5	chr12:122981300-122981620,chr12:122981300-122981637,chr12:122981300-122981638	TRUE	chr12:122981300-122981655	TRUE	339	chr12:122981300-122981570_ARL6IP4	0	0	0	0	0	0	0	0.004315740749879722	0	0	0	0	0	0	0	0	0	0	0	0	0	0.00949846382294438	0	0	0	0	0.015224464970219124	0	0	0	0	0	0	0	0	0
chr12	122989976	122990544	-	PITPNM2	1	5	1	chr12:122989976-122990544	FALSE	chr12:122989949-122990544	TRUE	569	chr12:122989949-122990544_PITPNM2	0	0	0	0	0	0	0	0	0	0	0	0	0	0	0	0	0	0	0	0	0	0	0	0	0	0	0	0	0	0	0	0	0.028218567478778225	0	0	0
chr12	122996941	122997324	-	PITPNM2	1	2	1	chr12:122996941-122997324	FALSE	chr12:122996911-122997324	TRUE	384	chr12:122996911-122997324_PITPNM2	0.0029606186179443263	0	0	0	0	0	0	0	0	0	0	0	0	0	0	0	0	0	0	0	0	0	0	0	0	0	0	0	0	0	0	0	0	0	0	0
chr12	123000481	123000777	-	PITPNM2	1	2	1	chr12:123000481-123000777	FALSE	chr12:123000479-123000777	TRUE	297	chr12:123000479-123000777_PITPNM2	0	0	0	0	0	0	0	0	0	0	0	0	0	0	0	0	0	0	0	0	0.010930049617069537	0	0	0	0	0	0	0	0	0	0	0	0	0	0	0
chr12	123315677	123317220	-	SBNO1	1	2	1	chr12:123315677-123317220	FALSE	chr12:123315661-123317220	TRUE	1544	chr12:123315661-123317220_SBNO1	0	0	0	0	0	0	0	0	0.009864571127930304	0	0	0	0	0	0	0	0	0	0	0	0	0	0	0	0	0	0	0	0	0	0	0	0	0	0	0
chr12	123323840	123325501	-	SBNO1	2	2	2	chr12:123323840-123325501,chr12:123324848-123325501	TRUE	chr12:123323832-123325501	TRUE	1662	chr12:123323832-123325501_SBNO1	0	0	0.004779729419899918	0	0	0.0031945683546518804	0	0	0	0	0	0	0	0	0	0	0	0	0	0	0	0	0	0	0	0	0	0	0	0	0	0	0	0	0	0
chr12	123396433	123403544	+	KMT5A	1	6	3	chr12:123396433-123403544	FALSE	chr12:123396433-123403572	TRUE	7112	chr12:123396433-123403572_KMT5A	0.0014803093089721631	0	0	0	0	0	0	0	0	0	0	0	0	0	0	0	0	0	0	0	0	0	0	0	0	0.013810301750397746	0.009467191570685282	0	0	0	0	0	0	0	0	0
chr12	123617873	123618591	+	DDX55	3	4	2	chr12:123617873-123618587,chr12:123617873-123618591,chr12:123617873-123618592	FALSE	chr12:123617873-123618610	TRUE	719	NA	0	0	0	0	0.011766340619276313	0	0	0	0	0	0	0	0	0	0	0	0	0	0	0.006837896624159155	0	0	0	0	0	0	0	0	0	0	0	0	0	0	0	0
chr12	123618838	123619431	+	DDX55	1	3	1	chr12:123618838-123619431	FALSE	chr12:123618838-123619431	FALSE	594	chr12:123618838-123619431_DDX55	0.0044409279269164905	0	0	0	0	0	0	0	0	0	0	0	0	0	0	0	0	0	0	0	0	0	0	0	0	0	0	0	0	0	0	0	0	0	0	0
chr12	123624879	123626424	-	EIF2B1	2	93	28	chr12:123624879-123626424,chr12:123624880-123626424	FALSE	chr12:123624863-123626424	TRUE	1546	NA	0.010545393238372947	0	0.009559458839799835	0.020579770128495215	0.027454794778311396	0.008952002086805527	0.005115158954638699	0	0.009864571127930304	0.014628075190763997	0.010285948599623385	0.015504966364766365	0	0	0.07517534403229986	0.0024189079844741906	0.02783943555433056	0	0.0021029388880091948	0.03418948312079578	0	0.01899692764588876	0.038910255115243306	0	0	0.004389260322728266	0.046958870803737895	0.038074838142657566	0	0	0	0	0.005643713495755645	0.003974215101658117	0	0.010852180260530897
chr12	123626494	123627043	-	EIF2B1	2	6	4	chr12:123626494-123627043,chr12:123626507-123627043	TRUE	chr12:123626494-123627043	FALSE	550	NA	0.0014803093089721631	0	0.004779729419899918	0	0.007844227079517542	0	0	0	0	0	0	0	0	0	0	0.004302813790655889	0	0	0	0	0	0	0	0	0	0	0	0	0	0	0	0	0	0	0	0
chr12	123690675	123690920	+	TCTN2	1	3	1	chr12:123690675-123690920	FALSE	chr12:123690675-123692657	TRUE	246	chr12:123690675-123692657_TCTN2	0	0	0	0	0	0	0	0	0.014796856691895455	0	0	0	0	0	0	0	0	0	0	0	0	0	0	0	0	0	0	0	0	0	0	0	0	0	0	0
chr12	123945338	123945703	-	CCDC92	1	4	1	chr12:123945338-123945703	FALSE	chr12:123944741-123945703	TRUE	366	NA	0	0	0	0	0	0	0	0	0	0	0	0	0	0	0	0	0	0	0	0	0	0	0	0	0	0	0	0	0	0	0	0	0	0	0	0
chr12	124325621	124326190	-	NCOR2	1	2	2	chr12:124325621-124326190	FALSE	chr12:124325584-124326190	TRUE	570	NA	0	0	0	0	0	0	0	0	0	0	0	0	0	0	0	0	0	0	0	0	0.005465024808534768	0	0	0	0	0	0	0	0	0	0	0	0	0	0	0
chr12	124912592	124913320	-	UBC	2	3	2	chr12:124912583-124913320,chr12:124912592-124913320	FALSE	chr12:124912181-124913320	TRUE	729	NA	0	0	0	0	0	0	0	0	0	0	0	0	0.004705858613268548	0	0	0	0	0	0	0	0	0	0	0	0	0	0	0	0	0	0	0	0	0	0	0
chr12	124968257	124968533	-	DHX37	1	3	1	chr12:124968257-124968533	FALSE	chr12:124967219-124968533	TRUE	277	chr12:124967219-124968533_DHX37	0	0	0	0	0	0	0	0	0	0	0	0	0	0	0	0	0	0	0	0	0	0	0	0	0	0.01318000071962804	0	0	0	0	0	0	0	0	0	0
chr12	124968675	124968866	-	DHX37	2	8	5	chr12:124968674-124968866,chr12:124968675-124968866	FALSE	chr12:124968649-124968866	TRUE	192	chr12:124968649-124968866_DHX37	0	0	0.004779729419899918	0	0.007844227079517542	0	0	0.004315740749879722	0	0	0	0	0	0	0	0	0	0	0	0	0.005465024808534768	0.01827294369082764	0	0	0	0	0	0	0	0	0	0	0	0	0	0
chr12	12560624	12560765	-	DUSP16	1	3	1	chr12:12560624-12560765	FALSE	chr12:12521464-12560765	TRUE	142	NA	0	0	0	0	0	0	0	0	0	0	0	0	0	0	0.017348156315146124	0	0	0	0	0	0	0	0	0	0	0	0	0	0	0	0	0	0	0	0	0
chr12	12561690	12562116	-	DUSP16	1	3	1	chr12:12561690-12562116	FALSE	chr12:12521464-12562116	TRUE	427	NA	0	0	0	0	0	0	0	0	0	0	0	0	0	0	0	0	0	0	0	0	0	0	0	0	0	0	0	0	0	0	0.014422310321812895	0	0	0	0	0
chr12	1263166	1266195	+	ERC1	1	2	1	chr12:1263166-1266195	FALSE	chr12:1263166-1289851	TRUE	3030	chr12:1263166-1289851_ERC1	0	0	0	0	0.007844227079517542	0	0	0	0	0	0	0	0	0	0	0	0	0	0	0	0	0	0	0	0	0	0	0	0	0	0	0	0	0	0	0
chr12	12718315	12718803	+	CDKN1B	4	5	4	chr12:12718315-12718801,chr12:12718315-12718803,chr12:12718315-12718804,chr12:12718315-12718805	FALSE	chr12:12718315-12718824	TRUE	489	chr12:12718315-12718824_CDKN1B	0	0.004604506716202564	0	0.006859923376165072	0.007844227079517542	0	0	0	0	0	0	0	0	0	0	0	0	0	0	0	0	0	0	0	0	0	0	0	0	0	0	0	0	0	0	0
chr12	12785695	12786278	+	APOLD1	2	2	2	chr12:12785695-12785910,chr12:12785695-12786278	TRUE	chr12:12785695-12786908	TRUE	584	chr12:12785695-12786908_APOLD1	0	0.004604506716202564	0	0	0	0	0	0	0.004932285563965152	0	0	0	0	0	0	0	0	0	0	0	0	0	0	0	0	0	0	0	0	0	0	0	0	0	0	0
chr12	12813455	12814088	+	APOLD1	1	4	1	chr12:12813455-12814088	FALSE	chr12:12813455-12814130	TRUE	634	chr12:12813455-12814130_DDX47	0	0	0	0	0	0	0	0	0	0	0.02057189719924677	0	0	0	0	0	0	0	0	0	0	0	0	0	0	0	0	0	0	0	0	0	0	0	0	0
chr12	12912143	12912417	+	GPRC5A	1	2	1	chr12:12912143-12912417	FALSE	chr12:12912143-12912446	TRUE	275	NA	0	0	0	0	0	0	0	0	0	0	0	0	0	0.0030178163123413325	0	0	0	0	0	0	0	0	0	0	0	0	0	0	0	0	0	0	0	0	0	0
chr12	130872630	130872815	+	RAN	1	4	3	chr12:130872630-130872815	FALSE	chr12:130872630-130872835	TRUE	186	chr12:130872630-130872835_RAN	0.005272696619186473	0	0	0	0	0.0028787168660768235	0	0	0	0	0	0	0	0	0	0	0	0	0	0	0	0	0	0	0	0	0	0	0	0	0	0	0	0	0	0
chr12	130873129	130874545	+	RAN	1	2	1	chr12:130873129-130874545	FALSE	chr12:130873129-130874545	FALSE	1417	chr12:130873129-130874033_RAN	0	0	0	0	0	0	0	0	0	0	0	0	0	0	0	0.00462336347381038	0	0	0	0	0	0	0	0	0	0	0	0	0	0	0	0	0	0	0	0
chr12	131913259	131913721	+	ULK1	1	2	1	chr12:131913259-131913721	FALSE	chr12:131913259-131913746	TRUE	463	chr12:131913259-131913746_ULK1	0.0029606186179443263	0	0	0	0	0	0	0	0	0	0	0	0	0	0	0	0	0	0	0	0	0	0	0	0	0	0	0	0	0	0	0	0	0	0	0
chr12	131916592	131916928	+	ULK1	1	2	1	chr12:131916592-131916928	FALSE	chr12:131916592-131916952	TRUE	337	chr12:131916592-131916952_ULK1	0	0	0	0	0	0	0	0	0	0	0	0	0	0	0	0	0	0	0.0042058777760183895	0	0	0	0	0	0	0	0	0	0	0	0	0	0	0	0	0
chr12	132006303	132006689	+	EP400	1	4	1	chr12:132006303-132006689	FALSE	chr12:132006303-132006699	TRUE	387	chr12:132006303-132006699_EP400	0	0	0	0	0	0	0	0	0	0	0	0	0	0	0.023130875086861496	0	0	0	0	0	0	0	0	0	0	0	0	0	0	0	0	0	0	0	0	0
chr12	132013179	132013464	+	EP400	3	3	2	chr12:132013179-132013460,chr12:132013179-132013462,chr12:132013179-132013464	FALSE	chr12:132013179-132013489	TRUE	286	chr12:132013179-132013489_EP400	0	0	0	0	0.003922113539758771	0	0	0	0	0	0	0	0	0	0	0	0	0	0	0	0.011938197242202419	0	0	0	0	0	0	0	0	0	0	0	0	0	0	0
chr12	132017722	132018184	+	EP400	1	2	1	chr12:132017722-132018184	FALSE	chr12:132017722-132018209	TRUE	463	chr12:132017722-132018209_EP400	0	0	0	0	0	0	0	0.008631481499759444	0	0	0	0	0	0	0	0	0	0	0	0	0	0	0	0	0	0	0	0	0	0	0	0	0	0	0	0
chr12	132018377	132020001	+	EP400	2	6	2	chr12:132018377-132020001,chr12:132018377-132020014	TRUE	chr12:132018377-132020048	TRUE	1625	chr12:132018377-132020048_EP400	0	0	0	0	0	0	0	0	0	0	0	0	0	0	0	0	0	0	0	0	0.005465024808534768	0	0	0.023574840093274135	0	0	0	0	0	0	0	0	0	0	0	0
chr12	132066970	132067330	+	EP400	2	12	7	chr12:132066970-132067279,chr12:132066970-132067330	TRUE	chr12:132066970-132067361	TRUE	361	chr12:132066970-132067361_EP400	0	0	0	0	0	0.0031945683546518804	0	0	0	0.0048760250635879986	0	0.005168322121588788	0	0	0	0	0	0	0	0.020513689872477467	0.005465024808534768	0	0	0.024269258053840028	0	0	0	0	0	0	0	0	0	0	0	0
chr12	132067487	132067619	+	EP400	1	2	1	chr12:132067487-132067619	FALSE	chr12:132067487-132069494	TRUE	133	chr12:132067487-132069494_EP400	0	0	0	0	0	0	0	0	0	0	0	0	0	0	0	0.0024189079844741906	0	0	0	0	0	0	0	0	0	0	0	0	0	0	0	0	0	0	0	0
chr12	13213822	13214533	+	EMP1	1	3	1	chr12:13213822-13214533	FALSE	chr12:13213822-13214533	FALSE	712	NA	0	0	0	0	0	0	0	0	0	0	0	0	0.014117575839805647	0	0	0	0	0	0	0	0	0	0	0	0	0	0	0	0	0	0	0	0	0	0	0
chr12	132572339	132572498	+	FBRSL1	1	2	1	chr12:132572339-132572498	FALSE	chr12:132572339-132572526	TRUE	160	chr12:132572345-132572526_FBRSL1	0.005272696619186473	0	0	0	0	0	0	0	0	0	0	0	0	0	0	0	0	0	0	0	0	0	0	0	0	0	0	0	0	0	0	0	0	0	0	0
chr12	132625813	132626116	-	POLE	3	11	3	chr12:132625797-132626116,chr12:132625798-132626116,chr12:132625813-132626116	TRUE	chr12:132625771-132626116	TRUE	304	chr12:132625771-132626116_POLE	0	0	0	0	0	0	0	0	0	0	0	0	0	0	0	0	0.06263872999724375	0	0.0021029388880091948	0	0.0059690986211012095	0	0	0	0	0	0	0	0	0	0	0	0	0	0	0
chr12	132638165	132639124	-	POLE	1	2	1	chr12:132638165-132639124	FALSE	chr12:132638140-132639124	TRUE	960	chr12:132638140-132639124_POLE	0	0	0	0	0	0	0	0	0	0	0	0	0	0	0	0	0	0	0	0	0.011938197242202419	0	0	0	0	0	0	0	0	0	0	0	0	0	0	0
chr12	132641873	132642176	-	POLE	1	2	1	chr12:132641873-132642176	FALSE	chr12:132641852-132642176	TRUE	304	chr12:132641852-132642176_POLE	0	0	0	0	0	0	0	0	0	0	0	0	0	0	0	0	0	0	0.0042058777760183895	0	0	0	0	0	0	0	0	0	0	0	0	0	0	0	0	0
chr12	132657468	132657867	-	POLE	4	15	8	chr12:132657467-132657867,chr12:132657468-132657867,chr12:132657470-132657867,chr12:132657471-132657867	FALSE	chr12:132657430-132657867	TRUE	400	chr12:132657430-132657867_POLE	0	0	0.004779729419899918	0	0	0	0	0	0.004932285563965152	0	0	0	0	0	0	0	0	0	0.012617633328055168	0	0.022364173046705516	0	0	0	0	0	0.010667190849484549	0	0	0	0	0	0	0	0	0
chr12	132667695	132668355	-	POLE	2	2	2	chr12:132667695-132668355,chr12:132667702-132668355	FALSE	chr12:132667649-132668355	TRUE	661	chr12:132667649-132668355_POLE	0.0014803093089721631	0	0	0	0	0	0	0	0	0	0	0	0	0	0	0	0	0	0	0	0	0	0	0	0	0	0	0	0	0	0	0	0	0	0	0
chr12	132676227	132676545	-	POLE	2	7	2	chr12:132676205-132676545,chr12:132676227-132676545	TRUE	chr12:132676205-132676545	TRUE	319	chr12:132676205-132676545_POLE	0	0	0	0	0	0	0	0	0	0	0	0	0	0	0.005782718771715374	0	0	0	0	0	0.032790148851208616	0	0	0	0	0	0	0	0	0	0	0	0	0	0	0
chr12	132735270	132735405	-	ANKLE2	1	3	2	chr12:132735270-132735405	FALSE	chr12:132734576-132735405	TRUE	136	NA	0	0	0	0	0	0	0.010230317909277397	0.004315740749879722	0	0	0	0	0	0	0	0	0	0	0	0	0	0	0	0	0	0	0	0	0	0	0	0	0	0	0	0
chr12	132737090	132741418	-	ANKLE2	1	3	1	chr12:132737090-132741418	FALSE	chr12:132737066-132741418	TRUE	4329	chr12:132737066-132741418_ANKLE2	0	0	0	0	0	0	0	0	0	0	0	0	0	0	0	0	0	0	0	0	0.01790729586330363	0	0	0	0	0	0	0	0	0	0	0	0	0	0	0
chr12	132774343	132775140	-	GOLGA3	1	2	1	chr12:132774343-132775140	FALSE	chr12:132774321-132775140	TRUE	798	NA	0	0	0	0	0	0	0	0	0	0	0	0	0	0	0	0	0	0	0	0	0	0	0	0	0.011268176470100389	0	0	0	0	0	0	0	0	0	0	0
chr12	132796246	132796538	-	GOLGA3	3	13	2	chr12:132796244-132796538,chr12:132796246-132796538,chr12:132796251-132796538	FALSE	chr12:132796221-132796538	TRUE	293	chr12:132796221-132796538_GOLGA3	0	0	0	0	0	0	0	0	0	0	0	0	0	0	0	0	0	0	0	0	0.021860099234139074	0	0	0	0	0	0.04491621867562872	0	0	0	0	0	0	0	0	0
chr12	133039013	133041092	+	ZNF84	1	5	1	chr12:133039013-133041092	FALSE	chr12:133039013-133041277	TRUE	2080	chr12:133039048-133041099_ZNF84	0	0	0	0	0.019610567698793855	0	0	0	0	0	0	0	0	0	0	0	0	0	0	0	0	0	0	0	0	0	0	0	0	0	0	0	0	0	0	0
chr12	133048082	133048219	+	ZNF84	3	4	3	chr12:133048082-133048219,chr12:133048082-133048722,chr12:133048082-133048729	TRUE	chr12:133048082-133048752	TRUE	138	chr12:133048082-133048752_ZNF84	0	0.004604506716202564	0.009559458839799835	0	0	0	0	0.004315740749879722	0	0	0	0	0	0	0	0	0	0	0	0	0	0	0	0	0	0	0	0	0	0	0	0	0	0	0	0
chr12	13615673	13616454	-	GRIN2B	3	5	3	chr12:13615673-13616454,chr12:13615679-13616454,chr12:13615684-13616454	TRUE	chr12:13615665-13616454	TRUE	782	chr12:13615665-13616454_GRIN2B	0	0	0	0	0.007844227079517542	0	0	0	0	0.0048760250635879986	0	0	0	0	0.011565437543430748	0	0	0	0	0	0	0	0	0	0	0	0	0	0	0	0	0	0	0	0	0
chr12	14456635	14457177	+	ATF7IP	2	4	2	chr12:14456635-14457177,chr12:14456635-14457185	FALSE	chr12:14456635-14457206	TRUE	543	chr12:14456635-14457206_ATF7IP	0	0.013813520148607691	0	0	0	0	0	0	0	0	0	0	0	0	0	0	0	0	0	0	0	0	0	0	0	0	0	0	0	0	0	0	0	0	0	0
chr12	14801665	14801877	-	WBP11	1	4	2	chr12:14801665-14801877	FALSE	chr12:14801429-14801877	TRUE	213	chr12:14801429-14801877_WBP11	0	0	0	0	0	0	0	0	0	0	0	0	0	0	0	0	0	0	0	0.006837896624159155	0.016395074425604308	0	0	0	0	0	0	0	0	0	0	0	0	0	0	0
chr12	15502064	15502181	+	PTPRO	2	3	2	chr12:15502064-15502181,chr12:15502064-15503120	TRUE	chr12:15502064-15503907	TRUE	118	chr12:15502064-15503907_PTPRO	0	0	0	0	0.003922113539758771	0	0	0	0	0.009752050127175997	0	0	0	0	0	0	0	0	0	0	0	0	0	0	0	0	0	0	0	0	0	0	0	0	0	0
chr12	15666544	15669386	-	EPS8	1	4	1	chr12:15666544-15669386	FALSE	chr12:15666523-15669386	TRUE	2843	chr12:15666523-15669386_EPS8	0	0	0	0	0	0	0	0	0	0	0	0	0	0	0	0	0	0	0	0	0	0	0	0	0	0.017557041290913063	0	0	0	0	0	0	0	0	0	0
chr12	15900054	15900909	+	STRAP	1	3	1	chr12:15900054-15900909	FALSE	chr12:15900054-15900946	TRUE	856	chr12:15900054-15900946_STRAP	0	0	0	0	0	0	0	0	0	0	0	0	0	0	0	0	0	0	0	0	0	0.014247695734416569	0	0	0	0	0	0	0	0	0	0	0	0	0	0
chr12	15911754	15912410	+	DERA	1	6	1	chr12:15911754-15912410	FALSE	chr12:15911754-15956935	TRUE	657	chr12:15911754-15916116_DERA	0	0	0	0	0	0	0	0	0	0	0	0	0	0	0	0	0	0	0	0.041027379744954934	0	0	0	0	0	0	0	0	0	0	0	0	0	0	0	0
chr12	16036382	16036571	+	DERA	1	2	1	chr12:16036382-16036571	FALSE	chr12:16036382-16036689	TRUE	190	chr12:16036382-16036689_DERA	0	0	0	0	0	0	0	0.008631481499759444	0	0	0	0	0	0	0	0	0	0	0	0	0	0	0	0	0	0	0	0	0	0	0	0	0	0	0	0
chr12	19205444	19205901	+	PLEKHA5	1	2	1	chr12:19205444-19205901	FALSE	chr12:19205444-19253939	TRUE	458	NA	0	0	0	0	0	0	0.010230317909277397	0	0	0	0	0	0	0	0	0	0	0	0	0	0	0	0	0	0	0	0	0	0	0	0	0	0	0	0	0
chr12	19254024	19255021	+	PLEKHA5	1	2	1	chr12:19254024-19255021	FALSE	chr12:19254024-19255044	TRUE	998	chr12:19254024-19255044_PLEKHA5	0	0	0	0	0	0	0	0	0	0	0	0	0	0	0	0	0	0	0	0	0	0	0	0	0	0	0	0	0	0	0	0	0	0	0	0
chr12	1965718	1967843	-	DCP1B	2	3	2	chr12:1965716-1967843,chr12:1965718-1967843	FALSE	chr12:1965694-1967843	TRUE	2126	chr12:1965694-1967843_DCP1B	0	0	0	0	0.003922113539758771	0	0	0	0.009864571127930304	0	0	0	0	0	0	0	0	0	0	0	0	0	0	0	0	0	0	0	0	0	0	0	0	0	0	0
chr12	1971202	1972532	+	CACNA1C	1	2	1	chr12:1971202-1972532	FALSE	chr12:1971202-2115223	TRUE	1331	NA	0	0	0	0	0	0.006389136709303761	0	0	0	0	0	0	0	0	0	0	0	0	0	0	0	0	0	0	0	0	0	0	0	0	0	0	0	0	0	0
chr12	1992041	1993263	-	DCP1B	1	3	2	chr12:1992041-1993263	FALSE	chr12:1991247-1993263	TRUE	1223	NA	0	0	0	0	0	0	0	0	0	0	0	0	0	0	0	0	0	0	0.0042058777760183895	0	0.0059690986211012095	0	0	0	0	0	0	0	0	0	0	0	0	0	0	0
chr12	20613701	20616203	+	PDE3A	1	4	1	chr12:20613701-20616203	FALSE	chr12:20613701-20616229	TRUE	2503	chr12:20613701-20616229_PDE3A	0	0	0	0	0	0	0	0	0	0	0	0	0	0	0	0	0	0	0	0	0	0	0	0	0	0	0	0	0	0	0	0	0.028903107419323622	0	0	0
chr12	20633779	20634883	+	PDE3A	2	2	2	chr12:20633779-20634873,chr12:20633779-20634883	FALSE	chr12:20633779-20634901	TRUE	1105	chr12:20633779-20634901_PDE3A	0	0	0	0	0	0.0031945683546518804	0	0	0	0	0	0	0	0	0	0	0	0	0	0	0	0.005581208526318502	0	0	0	0	0	0	0	0	0	0	0	0	0	0
chr12	21295374	21295596	-	SLCO1A2	1	2	1	chr12:21295374-21295596	FALSE	chr12:21294111-21295596	TRUE	223	chr12:21294111-21295596_SLCO1A2	0.0029606186179443263	0	0	0	0	0	0	0	0	0	0	0	0	0	0	0	0	0	0	0	0	0	0	0	0	0	0	0	0	0	0	0	0	0	0	0
chr12	21462121	21462739	+	PYROXD1	1	2	1	chr12:21462121-21462739	FALSE	chr12:21462121-21462739	FALSE	619	chr12:21462121-21462739_PYROXD1	0	0	0	0	0	0	0	0	0	0	0.010285948599623385	0	0	0	0	0	0	0	0	0	0	0	0	0	0	0	0	0	0	0	0	0	0	0	0	0
chr12	21637199	21638352	-	AC010197.2	2	4	2	chr12:21637199-21638352,chr12:21637307-21638352	TRUE	chr12:21637195-21638352	TRUE	1154	NA	0	0	0	0	0.007844227079517542	0	0	0	0	0	0.010285948599623385	0	0	0	0	0	0	0	0	0	0	0	0	0	0	0	0	0	0	0	0	0	0	0	0	0
chr12	22354365	22354696	-	ST8SIA1	1	2	1	chr12:22354365-22354696	FALSE	chr12:22354326-22354696	TRUE	332	NA	0	0	0	0	0	0	0	0	0	0	0	0	0	0	0	0	0	0	0	0	0	0	0	0	0	0	0	0	0	0	0	0	0	0	0	0
chr12	22453593	22453895	-	C2CD5	1	2	2	chr12:22453593-22453895	FALSE	chr12:22449892-22453895	TRUE	303	chr12:22449892-22453895_C2CD5	0	0	0	0	0	0	0	0	0	0	0	0	0	0	0	0	0	0	0	0	0	0	0	0	0.010543036088475295	0	0	0	0	0	0	0	0	0	0	0
chr12	22518456	22519039	-	C2CD5	2	6	2	chr12:22518323-22519039,chr12:22518456-22519039	TRUE	chr12:22518138-22519039	TRUE	584	NA	0	0	0	0	0	0	0	0	0.02466142781982576	0.0048760250635879986	0	0	0	0	0	0	0	0	0	0	0	0	0	0	0	0	0	0	0	0	0	0	0	0	0	0
chr12	23534539	23536452	-	SOX5	5	15	3	chr12:23534535-23536452,chr12:23534536-23536452,chr12:23534539-23536452,chr12:23534540-23536452,chr12:23534541-23536452	FALSE	chr12:23534523-23536452	TRUE	1914	chr12:23534523-23536452_SOX5	0	0	0	0	0.027454794778311396	0	0	0	0.03452599894775606	0.0048760250635879986	0	0	0	0	0	0	0	0	0	0	0	0	0	0	0	0	0	0	0	0	0	0	0	0	0	0
chr12	241886	242613	-	SLC6A13	1	3	1	chr12:241886-242613	FALSE	chr12:238344-242613	TRUE	728	chr12:238011-242613_SLC6A13	0	0	0.014339188259699752	0	0	0	0	0	0	0	0	0	0	0	0	0	0	0	0	0	0	0	0	0	0	0	0	0	0	0	0	0	0	0	0	0
chr12	259610	259850	-	SLC6A13	1	2	2	chr12:259610-259850	FALSE	chr12:243814-259850	TRUE	241	NA	0	0	0.004779729419899918	0	0.003922113539758771	0	0	0	0	0	0	0	0	0	0	0	0	0	0	0	0	0	0	0	0	0	0	0	0	0	0	0	0	0	0	0
chr12	2486263	2487725	+	CACNA1C	1	3	1	chr12:2486263-2487725	FALSE	chr12:2486263-2493189	TRUE	1463	chr12:2486263-2493189_CACNA1C	0	0	0	0	0.011766340619276313	0	0	0	0	0	0	0	0	0	0	0	0	0	0	0	0	0	0	0	0	0	0	0	0	0	0	0	0	0	0	0
chr12	25185192	25185748	-	CASC1	1	2	1	chr12:25185192-25185748	FALSE	chr12:25161198-25185748	TRUE	557	chr12:25161198-25185748_CASC1	0	0	0	0	0	0	0	0	0	0	0	0	0.009411717226537096	0	0	0	0	0	0	0	0	0	0	0	0	0	0	0	0	0	0	0	0	0	0	0
chr12	2593346	2595836	+	CACNA1C	3	8	4	chr12:2593346-2595833,chr12:2593346-2595835,chr12:2593346-2595836	FALSE	chr12:2593346-2595873	TRUE	2491	chr12:2593346-2595873_CACNA1C	0	0	0	0	0	0.0028787168660768235	0.020460635818554795	0	0.009864571127930304	0	0	0	0	0	0	0	0	0	0.0021029388880091948	0	0	0	0	0	0	0	0	0	0	0	0	0	0	0	0	0
chr12	26123767	26124071	-	BHLHE41	3	8	3	chr12:26123765-26124071,chr12:26123767-26124071,chr12:26123779-26124071	TRUE	chr12:26123742-26124071	TRUE	305	chr12:26123742-26124071_BHLHE41	0	0	0	0	0	0	0	0	0	0	0	0	0	0	0	0.0036283619767112857	0	0	0	0	0.021860099234139074	0	0	0	0	0	0.005757273399533841	0	0	0	0	0	0	0	0	0
chr12	26663306	26663684	-	ITPR2	1	3	1	chr12:26663306-26663684	FALSE	chr12:26659286-26663684	TRUE	379	chr12:26659286-26663684_ITPR2	0	0	0	0	0	0	0	0	0	0	0	0	0	0	0	0	0	0	0	0	0	0	0	0	0.016902264705150584	0	0	0	0	0	0	0	0	0	0	0
chr12	26924671	26925760	-	INTS13	1	5	2	chr12:26924671-26925760	FALSE	chr12:26924484-26925760	TRUE	1090	chr12:26924484-26925760_INTS13	0	0	0	0	0.015688454159035085	0	0	0	0	0	0	0.005168322121588788	0	0	0	0	0	0	0	0	0	0	0	0	0	0	0	0	0	0	0	0	0	0	0	0
chr12	26976387	26979783	-	TM7SF3	1	2	1	chr12:26976387-26979783	FALSE	chr12:26976358-26979783	TRUE	3397	chr12:26976358-26979783_TM7SF3	0	0	0	0.013719846752330143	0	0	0	0	0	0	0	0	0	0	0	0	0	0	0	0	0	0	0	0	0	0	0	0	0	0	0	0	0	0	0	0
chr12	27027448	27028268	+	MED21	2	15	7	chr12:27027448-27028268,chr12:27027448-27028284	TRUE	chr12:27027448-27028284	TRUE	821	chr12:27027448-27028284_MED21	0	0	0	0.006859923376165072	0.003922113539758771	0	0	0	0.02959371338379091	0.0048760250635879986	0	0	0.014117575839805647	0	0.011565437543430748	0	0	0	0	0	0	0	0	0	0	0	0	0	0	0	0.005456370144087021	0	0	0	0	0
chr12	27389297	27390072	+	ARNTL2	1	3	1	chr12:27389297-27390072	FALSE	chr12:27389297-27390095	TRUE	776	chr12:27389297-27390095_ARNTL2	0	0	0	0	0	0	0	0	0.014796856691895455	0	0	0	0	0	0	0	0	0	0	0	0	0	0	0	0	0	0	0	0	0	0	0	0	0	0	0
chr12	27658849	27660684	+	PPFIBP1	1	3	1	chr12:27658849-27660684	FALSE	chr12:27658849-27660883	TRUE	1836	chr12:27658849-27660883_PPFIBP1	0	0	0	0	0	0	0	0	0.014796856691895455	0	0	0	0	0	0	0	0	0	0	0	0	0	0	0	0	0	0	0	0	0	0	0	0	0	0	0
chr12	27676600	27677013	+	PPFIBP1	10	38	13	chr12:27676600-27677005,chr12:27676600-27677012,chr12:27676600-27677013,chr12:27676600-27677014,chr12:27676600-27677015,chr12:27676600-27677016,chr12:27676600-27677018,chr12:27676600-27677019,chr12:27676600-27677020,chr12:27676600-27677062	TRUE	chr12:27676600-27677063	TRUE	414	NA	0.0014803093089721631	0	0	0	0	0.006389136709303761	0	0.012947222249639165	0	0	0	0	0	0.0030178163123413325	0	0.021887942993920235	0	0	0	0	0.016395074425604308	0	0.10116666329963259	0	0	0.008786667146418693	0	0	0	0	0	0	0	0	0	0.0053078060417269994
chr12	27716459	27716661	+	MRPS35	3	5	3	chr12:27716459-27716661,chr12:27716459-27719779,chr12:27716459-27719804	TRUE	chr12:27716459-27719807	TRUE	203	chr12:27716459-27719807_MRPS35	0	0	0	0	0.011766340619276313	0	0	0	0	0	0	0	0	0	0	0	0.00695985888858264	0	0	0	0	0	0	0	0	0	0	0	0	0	0	0	0.005089295662041127	0	0	0
chr12	27780382	27780640	+	KLHL42	2	9	4	chr12:27780382-27780624,chr12:27780382-27780640	TRUE	chr12:27780382-27791707	TRUE	259	NA	0	0	0	0.006859923376165072	0	0	0	0	0	0	0	0	0	0	0	0	0	0	0	0	0.010930049617069537	0	0	0.00572893528929267	0	0.02301716958399624	0	0	0	0	0	0	0	0	0	0
chr12	2803241	2803603	+	FKBP4	1	2	1	chr12:2803241-2803603	FALSE	chr12:2803241-2805167	TRUE	363	NA	0	0	0	0	0	0	0	0	0	0	0	0	0	0	0	0	0	0	0	0	0	0	0	0	0	0	0	0	0	0	0	0	0	0	0.008580087203201485	0
chr12	2827763	2827925	-	NRIP2	1	2	1	chr12:2827763-2827925	FALSE	chr12:2827678-2827925	TRUE	163	chr12:2827678-2827925_NRIP2	0	0	0	0	0	0	0.010230317909277397	0	0	0	0	0	0	0	0	0	0	0	0	0	0	0	0	0	0	0	0	0	0	0	0	0	0	0	0	0
chr12	29332728	29333623	+	FAR2	2	3	2	chr12:29332728-29333610,chr12:29332728-29333623	TRUE	chr12:29332728-29333631	TRUE	896	chr12:29332728-29332844_FAR2	0	0	0	0.006859923376165072	0.007844227079517542	0	0	0	0	0	0	0	0	0	0	0	0	0	0	0	0	0	0	0	0	0	0	0	0	0	0	0	0	0	0	0
chr12	29343318	29345442	-	ERGIC2	2	3	2	chr12:29343318-29345442,chr12:29343319-29345442	FALSE	chr12:29343283-29345442	TRUE	2125	chr12:29343283-29345442_ERGIC2	0	0	0	0	0.007844227079517542	0.0028787168660768235	0	0	0	0	0	0	0	0	0	0	0	0	0	0	0	0	0	0	0	0	0	0	0	0	0	0	0	0	0	0
chr12	30652292	30652966	-	IPO8	1	6	1	chr12:30652292-30652966	FALSE	chr12:30652290-30652966	TRUE	675	chr12:30652290-30652966_IPO8	0	0	0	0	0	0	0	0	0	0	0	0	0	0	0	0	0	0	0	0	0	0	0	0	0.03380452941030117	0	0	0	0	0	0	0	0	0	0	0
chr12	30670698	30670961	-	IPO8	1	4	1	chr12:30670698-30670961	FALSE	chr12:30669283-30670961	TRUE	264	chr12:30669283-30670961_IPO8	0	0	0	0	0	0	0	0	0	0	0	0	0	0	0	0	0	0	0	0	0	0	0	0	0	0	0	0	0	0	0	0	0	0	0	0
chr12	30674077	30674658	-	IPO8	2	2	2	chr12:30674077-30674658,chr12:30674085-30674658	FALSE	chr12:30674075-30674658	TRUE	582	chr12:30674075-30674658_IPO8	0	0	0	0.006859923376165072	0	0	0	0	0	0	0	0	0.004705858613268548	0	0	0	0	0	0	0	0	0	0	0	0	0	0	0	0	0	0	0	0	0	0	0
chr12	307130	307453	-	KDM5A	2	18	3	chr12:307094-307453,chr12:307130-307453	TRUE	chr12:307090-307453	TRUE	324	chr12:307090-307453_KDM5A	0	0	0.004779729419899918	0	0	0	0	0	0	0	0.06685866589755202	0.020673288486355152	0	0	0	0	0	0	0	0	0	0	0	0	0	0	0	0	0	0	0	0	0	0	0	0
chr12	30710547	30711565	-	CAPRIN2	1	5	1	chr12:30710547-30711565	FALSE	chr12:30710515-30711565	TRUE	1019	chr12:30710515-30711565_CAPRIN2	0	0	0	0	0	0	0	0	0	0	0	0	0	0	0	0	0	0	0	0.03418948312079578	0	0	0	0	0	0	0	0	0	0	0	0	0	0	0	0
chr12	31092893	31093221	+	DDX11	1	4	1	chr12:31092893-31093221	FALSE	chr12:31092893-31093244	TRUE	329	chr12:31092893-31093244_DDX11	0	0	0	0	0	0	0	0	0	0	0	0	0	0	0	0	0	0	0	0	0	0	0	0	0	0	0	0	0	0	0	0	0	0	0	0
chr12	31101131	31101807	+	DDX11	1	3	1	chr12:31101131-31101807	FALSE	chr12:31101131-31101832	TRUE	677	chr12:31101131-31101832_DDX11	0	0	0	0	0	0	0	0	0	0	0	0	0	0	0	0	0	0	0	0	0	0	0	0	0	0	0	0	0	0	0	0	0	0	0	0.016278270390796344
chr12	31102528	31102905	+	DDX11	2	6	3	chr12:31102528-31102905,chr12:31102528-31102907	FALSE	chr12:31102528-31102935	TRUE	378	chr12:31102528-31102935_DDX11	0	0	0	0	0	0	0	0	0	0	0	0	0	0	0	0	0	0	0.008411755552036779	0	0	0	0	0	0	0	0.010667190849484549	0	0	0	0	0	0	0	0	0
chr12	31287831	31293804	-	SINHCAF	1	2	1	chr12:31287831-31293804	FALSE	chr12:31287785-31293804	TRUE	5974	chr12:31287785-31293804_SINHCAF	0	0	0	0	0	0	0	0	0	0	0	0	0	0	0	0	0	0	0	0	0	0	0	0	0	0	0	0	0	0	0	0	0	0	0	0
chr12	31424727	31426292	-	DENND5B	1	2	1	chr12:31424727-31426292	FALSE	chr12:31424688-31426292	TRUE	1566	chr12:31424688-31426292_DENND5B	0	0	0	0	0	0	0	0	0.009864571127930304	0	0	0	0	0	0	0	0	0	0	0	0	0	0	0	0	0	0	0	0	0	0	0	0	0	0	0
chr12	323255	323599	-	KDM5A	3	6	4	chr12:323252-323599,chr12:323255-323599,chr12:323262-323599	FALSE	chr12:323207-323599	TRUE	345	chr12:323207-323599_KDM5A	0	0	0	0	0	0	0	0	0	0	0	0	0.004705858613268548	0	0	0.0012094539922370953	0	0	0	0	0.005465024808534768	0	0	0	0	0	0	0	0	0	0	0	0.016931140487266936	0	0	0
chr12	32337707	32338754	+	BICD1	13	28	10	chr12:32337707-32338731,chr12:32337707-32338742,chr12:32337707-32338743,chr12:32337707-32338744,chr12:32337707-32338746,chr12:32337707-32338747,chr12:32337707-32338748,chr12:32337707-32338749,chr12:32337707-32338750,chr12:32337707-32338751,chr12:32337707-32338753,chr12:32337707-32338754,chr12:32337707-32338760	TRUE	chr12:32337707-32338785	TRUE	1048	NA	0	0.009209013432405128	0.004779729419899918	0	0.019610567698793855	0	0	0.008631481499759444	0.03945828451172122	0.014628075190763997	0	0	0.004705858613268548	0	0.023130875086861496	0.0012094539922370953	0	0	0	0	0	0	0	0	0	0	0	0	0	0.013609177942505686	0	0	0	0	0	0
chr12	32337817	32338750	+	BICD1	2	4	2	chr12:32337817-32338746,chr12:32337817-32338750	FALSE	chr12:32337817-32338785	TRUE	934	NA	0	0	0	0	0	0	0	0	0.004932285563965152	0	0	0	0	0	0	0	0	0	0	0.020513689872477467	0	0	0	0	0	0	0	0	0	0	0	0	0	0	0	0
chr12	32624453	32624959	+	FGD4	1	2	1	chr12:32624453-32624959	FALSE	chr12:32624453-32624975	TRUE	507	chr12:32624453-32624975_FGD4	0	0	0	0	0	0	0	0	0	0	0	0	0	0	0	0	0	0	0	0	0	0	0.015564102046097322	0	0	0	0	0	0	0	0	0	0	0	0	0
chr12	331987	333486	-	KDM5A	10	32	9	chr12:331980-333486,chr12:331981-333486,chr12:331986-333486,chr12:331987-333486,chr12:331988-333486,chr12:331992-333486,chr12:332001-333486,chr12:332002-333486,chr12:332003-333486,chr12:333252-333486	TRUE	chr12:331939-333486	TRUE	1500	chr12:331939-333486_KDM5A	0	0	0	0	0.03137690831807017	0	0.020460635818554795	0	0.004932285563965152	0.0048760250635879986	0	0.005168322121588788	0.014117575839805647	0	0	0	0	0	0	0	0	0	0	0	0	0.009206867833598495	0	0.06193981630137041	0.013433854026828644	0	0	0	0	0	0	0
chr12	34022771	34023936	+	ALG10	2	2	2	chr12:34022771-34023863,chr12:34022771-34023936	TRUE	chr12:34022771-34023961	TRUE	1166	chr12:34022771-34023961_ALG10	0	0	0	0	0	0	0	0	0	0	0	0	0	0	0	0	0	0	0	0.006837896624159155	0.005465024808534768	0	0	0	0	0	0	0	0	0	0	0	0	0	0	0
chr12	386491	388232	-	KDM5A	2	2	2	chr12:386491-388232,chr12:387275-388232	TRUE	chr12:385975-388232	TRUE	1742	chr12:387275-388232_KDM5A	0.0014803093089721631	0	0	0	0	0	0	0	0	0	0	0	0	0	0	0	0	0	0	0	0.0059690986211012095	0	0	0	0	0	0	0	0	0	0	0	0	0	0	0
chr12	38723659	38723771	-	CPNE8	1	2	1	chr12:38723659-38723771	FALSE	chr12:38702922-38723771	TRUE	113	NA	0	0	0	0	0	0	0	0	0	0	0	0	0.009411717226537096	0	0	0	0	0	0	0	0	0	0	0	0	0	0	0	0	0	0	0	0	0	0	0
chr12	38906051	38906141	-	CPNE8	1	4	1	chr12:38906051-38906141	FALSE	chr12:38874512-38906141	TRUE	91	NA	0	0	0	0	0	0	0	0	0	0	0	0	0	0	0.023130875086861496	0	0	0	0	0	0	0	0	0	0	0	0	0	0	0	0	0	0	0	0	0
chr12	39315244	39315931	-	KIF21A	3	6	3	chr12:39315244-39315931,chr12:39315245-39315931,chr12:39315328-39315931	TRUE	chr12:39315244-39315931	FALSE	688	chr12:39315244-39315931_KIF21A	0	0	0	0.013719846752330143	0.011766340619276313	0	0	0	0	0	0	0	0	0	0.005782718771715374	0	0	0	0	0	0	0	0	0	0	0	0	0	0	0	0	0	0	0	0	0
chr12	39318202	39319905	-	KIF21A	1	3	1	chr12:39318202-39319905	FALSE	chr12:39318202-39319905	FALSE	1704	chr12:39318202-39319905_KIF21A	0	0	0	0	0.011766340619276313	0	0	0	0	0	0	0	0	0	0	0	0	0	0	0	0	0	0	0	0	0	0	0	0	0	0	0	0	0	0	0
chr12	39320042	39322667	-	KIF21A	1	4	1	chr12:39320042-39322667	FALSE	chr12:39320014-39322667	TRUE	2626	chr12:39320014-39322667_KIF21A	0	0	0	0	0	0	0	0	0	0	0	0	0	0	0	0	0	0	0	0	0	0	0	0	0	0	0	0	0.026867708053657288	0	0	0	0	0	0	0
chr12	39326338	39330241	-	KIF21A	1	4	1	chr12:39326338-39330241	FALSE	chr12:39326325-39330241	TRUE	3904	NA	0	0	0	0	0	0	0	0	0	0	0	0	0	0	0.023130875086861496	0	0	0	0	0	0	0	0	0	0	0	0	0	0	0	0	0	0	0	0	0
chr12	39330266	39330745	-	KIF21A	3	10	3	chr12:39330264-39330745,chr12:39330266-39330745,chr12:39330284-39330745	TRUE	chr12:39330263-39330745	TRUE	480	chr12:39330263-39330745_KIF21A	0	0	0	0	0	0	0	0	0	0.0048760250635879986	0	0	0	0	0.011565437543430748	0	0	0	0	0	0	0	0	0	0	0	0	0	0	0	0.03365205741756342	0	0	0	0	0
chr12	40225641	40232147	+	LRRK2	1	2	1	chr12:40225641-40232147	FALSE	chr12:40225641-40232273	TRUE	6507	chr12:40225641-40232273_LRRK2	0.0029606186179443263	0	0	0	0	0	0	0	0	0	0	0	0	0	0	0	0	0	0	0	0	0	0	0	0	0	0	0	0	0	0	0	0	0	0	0
chr12	40253017	40253167	+	LRRK2	1	4	1	chr12:40253017-40253167	FALSE	chr12:40253017-40257247	TRUE	151	chr12:40253017-40257247_LRRK2	0	0	0	0	0	0	0	0.017262962999518888	0	0	0	0	0	0	0	0	0	0	0	0	0	0	0	0	0	0	0	0	0	0	0	0	0	0	0	0
chr12	40274994	40277857	+	LRRK2	1	2	1	chr12:40274994-40277857	FALSE	chr12:40274994-40277887	TRUE	2864	chr12:40274994-40277887_LRRK2	0	0	0	0	0	0	0	0	0	0	0	0	0	0	0	0	0	0	0	0	0	0	0	0	0	0	0	0	0	0	0	0	0	0	0	0.010852180260530897
chr12	40367078	40367175	+	LRRK2	2	2	1	chr12:40367078-40367164,chr12:40367078-40367175	TRUE	chr12:40367078-40367643	TRUE	98	chr12:40367078-40367643_LRRK2	0	0	0	0	0	0	0	0.008631481499759444	0	0	0	0	0	0	0	0	0	0	0	0	0	0	0	0	0	0	0	0	0	0	0	0	0	0	0	0
chr12	40519973	40520387	+	MUC19	1	2	1	chr12:40519973-40520387	FALSE	chr12:40519973-40520426	TRUE	415	NA	0	0	0	0	0	0	0	0	0	0	0	0	0	0	0.011565437543430748	0	0	0	0	0	0	0	0	0	0	0	0	0	0	0	0	0	0	0	0	0
chr12	40943725	40943972	+	CNTN1	1	2	1	chr12:40943725-40943972	FALSE	chr12:40943725-40943994	TRUE	248	chr12:40943725-40943994_CNTN1	0	0	0	0	0	0	0	0	0.009864571127930304	0	0	0	0	0	0	0	0	0	0	0	0	0	0	0	0	0	0	0	0	0	0	0	0	0	0	0
chr12	42237257	42237415	-	YAF2	1	7	1	chr12:42237257-42237415	FALSE	chr12:42161766-42237415	TRUE	159	NA	0	0	0	0	0	0	0	0	0	0	0	0	0	0	0	0	0	0	0	0	0	0	0	0	0	0	0	0	0	0	0	0	0	0	0	0
chr12	43741955	43742456	-	PUS7L	1	2	1	chr12:43741955-43742456	FALSE	chr12:43738392-43742456	TRUE	502	chr12:43738392-43742456_PUS7L	0	0	0	0	0	0	0	0	0	0	0.010285948599623385	0	0	0	0	0	0	0	0	0	0	0	0	0	0	0	0	0	0	0	0	0	0	0	0	0
chr12	43768273	43768974	+	AC093012.1	1	8	1	chr12:43768273-43768974	FALSE	chr12:43768273-43771037	TRUE	702	chr12:43768273-43771219_AC093012.1	0	0	0	0	0	0	0	0	0	0	0	0	0	0	0	0	0	0	0	0	0	0	0	0	0	0	0.03927933959960566	0	0	0	0	0	0	0	0	0
chr12	44520285	44521999	-	NELL2	3	12	3	chr12:44520284-44521999,chr12:44520285-44521999,chr12:44520286-44521999	FALSE	chr12:44520230-44521999	TRUE	1715	chr12:44520230-44521999_NELL2	0	0	0	0	0.019610567698793855	0	0	0	0.02959371338379091	0	0	0	0	0	0.005782718771715374	0	0	0	0	0	0	0	0	0	0	0	0	0	0	0	0	0	0	0	0	0
chr12	44875376	44875814	-	NELL2	2	4	2	chr12:44875360-44875814,chr12:44875376-44875814	TRUE	chr12:44875354-44875814	TRUE	439	NA	0	0	0	0	0.003922113539758771	0	0	0	0.014796856691895455	0	0	0	0	0	0	0	0	0	0	0	0	0	0	0	0	0	0	0	0	0	0	0	0	0	0	0
chr12	45837708	45839328	+	ARID2	1	4	1	chr12:45837708-45839328	FALSE	chr12:45837708-45839328	FALSE	1621	chr12:45837708-45839328_ARID2	0	0	0	0	0	0	0	0	0	0	0	0	0	0	0	0	0	0	0	0.02735158649663662	0	0	0	0	0	0	0	0	0	0	0	0	0	0	0	0
chr12	45922006	45922462	-	SCAF11	1	2	1	chr12:45922006-45922462	FALSE	chr12:45919310-45922462	TRUE	457	NA	0	0	0	0	0	0	0	0	0	0	0	0	0	0	0	0	0	0	0	0	0	0	0	0	0	0	0.009819834899901415	0	0	0	0	0	0	0	0	0
chr12	45922195	45922462	-	SCAF11	1	6	3	chr12:45922195-45922462	FALSE	chr12:45922195-45922462	FALSE	268	NA	0	0	0	0	0.003922113539758771	0	0	0	0	0	0.02057189719924677	0.005168322121588788	0	0	0	0	0	0	0	0	0	0	0	0	0	0	0	0	0	0	0	0	0	0	0	0
chr12	46196873	46197719	-	SLC38A1	3	5	2	chr12:46196872-46197719,chr12:46196873-46197719,chr12:46196938-46197719	TRUE	chr12:46196277-46197719	TRUE	847	chr12:46196277-46197719_SLC38A1	0	0	0	0	0.015688454159035085	0	0	0	0.004932285563965152	0	0	0	0	0	0	0	0	0	0	0	0	0	0	0	0	0	0	0	0	0	0	0	0	0	0	0
chr12	46198772	46201097	-	SLC38A1	1	2	1	chr12:46198772-46201097	FALSE	chr12:46198744-46201097	TRUE	2326	chr12:46198744-46201097_SLC38A1	0	0	0	0	0	0	0	0	0	0	0	0	0	0	0	0	0	0	0	0	0	0	0	0	0	0	0	0	0	0	0	0	0	0	0	0
chr12	46207274	46207528	-	SLC38A1	1	2	1	chr12:46207274-46207528	FALSE	chr12:46207237-46207528	TRUE	255	chr12:46207237-46207528_SLC38A1	0	0	0	0	0	0	0	0	0.009864571127930304	0	0	0	0	0	0	0	0	0	0	0	0	0	0	0	0	0	0	0	0	0	0	0	0	0	0	0
chr12	46207641	46209053	-	SLC38A1	3	7	2	chr12:46207636-46209053,chr12:46207641-46209053,chr12:46207642-46209053	FALSE	chr12:46207622-46209053	TRUE	1413	chr12:46207622-46209053_SLC38A1	0	0	0	0	0.023532681238552625	0	0	0	0	0	0	0	0	0	0.005782718771715374	0	0	0	0	0	0	0	0	0	0	0	0	0	0	0	0	0	0	0	0	0
chr12	46229721	46239678	-	SLC38A1	1	2	1	chr12:46229721-46239678	FALSE	chr12:46229640-46239678	TRUE	9958	chr12:46229640-46239678_SLC38A1	0	0	0	0	0	0	0	0	0	0	0	0	0	0	0	0	0	0	0	0	0	0.00949846382294438	0	0	0	0	0	0	0	0	0	0	0	0	0	0
chr12	46361237	46362283	-	SLC38A2	3	13	8	chr12:46361213-46362283,chr12:46361214-46362283,chr12:46361237-46362283	TRUE	chr12:46361210-46362283	TRUE	1047	chr12:46361210-46362283_SLC38A2	0	0	0	0.006859923376165072	0	0.0031945683546518804	0	0.008631481499759444	0.004932285563965152	0	0	0	0	0	0.005782718771715374	0.011558408684525949	0	0	0.0021029388880091948	0	0	0	0	0	0	0	0	0	0	0	0	0	0	0	0	0
chr12	46363146	46363725	-	SLC38A2	3	4	3	chr12:46363146-46363725,chr12:46363147-46363725,chr12:46363153-46363725	FALSE	chr12:46363146-46363725	FALSE	580	chr12:46363146-46363725_SLC38A2	0	0	0	0	0	0	0	0	0.004932285563965152	0	0	0	0.004705858613268548	0	0	0	0	0	0	0	0	0	0	0	0	0	0	0	0	0	0	0	0	0	0	0
chr12	46364028	46364388	-	SLC38A2	5	5	4	chr12:46364028-46364388,chr12:46364029-46364388,chr12:46364034-46364388,chr12:46364087-46364388,chr12:46364175-46364388	TRUE	chr12:46364004-46364388	TRUE	361	chr12:46364004-46364388_SLC38A2	0.0029606186179443263	0	0	0	0	0	0	0	0	0	0	0	0	0	0	0.002722098759920689	0	0	0	0	0	0	0	0.005062176998937773	0	0	0	0	0	0	0	0	0	0	0	0
chr12	46366587	46366863	-	SLC38A2	3	6	5	chr12:46365425-46366863,chr12:46366251-46366863,chr12:46366587-46366863	TRUE	chr12:46365190-46366863	TRUE	277	NA	0.0026363483095932366	0	0	0	0.003922113539758771	0.0031945683546518804	0	0	0	0.0048760250635879986	0	0.010336644243177576	0	0	0	0	0	0	0	0	0	0	0	0	0	0	0	0	0	0	0	0	0	0	0	0
chr12	46369289	46370511	-	SLC38A2	1	6	1	chr12:46369289-46370511	FALSE	chr12:46367341-46370511	TRUE	1223	chr12:46367341-46370511_SLC38A2	0	0	0	0	0	0	0	0	0	0	0	0	0	0	0.03469631263029225	0	0	0	0	0	0	0	0	0	0	0	0	0	0	0	0	0	0	0	0	0
chr12	46370629	46370775	-	SLC38A2	4	4	4	chr12:46370629-46370775,chr12:46370649-46370775,chr12:46370650-46370775,chr12:46370651-46370775	TRUE	chr12:46370628-46370775	TRUE	147	chr12:46370628-46370775_SLC38A2	0.0026363483095932366	0	0	0	0	0	0	0	0.004932285563965152	0	0	0	0	0	0	0.0012094539922370953	0	0	0	0	0	0	0	0	0	0	0	0	0	0	0	0	0	0	0	0
chr12	46370891	46371177	-	SLC38A2	6	168	31	chr12:46370884-46371177,chr12:46370886-46371177,chr12:46370887-46371177,chr12:46370888-46371177,chr12:46370891-46371177,chr12:46370918-46371177	TRUE	chr12:46370858-46371177	TRUE	287	chr12:46370858-46371177_SLC38A2	0.07040630621396166	0	0	0	0	0.012462421930032464	0	0	0	0	0	0.015504966364766365	0	0	0	0.00231168173690519	0	0.16356073463958207	0.008411755552036779	0	0	0.03324462338030532	0.03700178050717712	0.04854066569657313	0	0.004603433916799247	0.023029093598135365	0.01772217464747544	0.024264860620796462	0	0.010912740288174043	0.10413558377272239	0.014451553709661811	0.024887292916568736	0.014320333979516446	0.03311795284955241
chr12	4648607	4648766	-	AKAP3	1	6	1	chr12:4648607-4648766	FALSE	chr12:4645193-4648766	TRUE	160	NA	0	0	0	0	0	0	0	0	0.02959371338379091	0	0	0	0	0	0	0	0	0	0	0	0	0	0	0	0	0	0	0	0	0	0	0	0	0	0	0
chr12	46766803	46768309	-	SLC38A4	2	2	2	chr12:46766803-46768309,chr12:46766806-46768309	FALSE	chr12:46766803-46768309	FALSE	1507	chr12:46766803-46768309_SLC38A4	0	0	0	0	0	0	0	0	0	0	0	0	0	0	0	0.0012094539922370953	0	0	0	0	0	0	0	0	0	0	0	0	0	0	0	0.012125597031052418	0	0	0	0
chr12	46768415	46769283	-	SLC38A4	1	2	1	chr12:46768415-46769283	FALSE	chr12:46768408-46769283	TRUE	869	chr12:46768408-46769283_SLC38A4	0.0029606186179443263	0	0	0	0	0	0	0	0	0	0	0	0	0	0	0	0	0	0	0	0	0	0	0	0	0	0	0	0	0	0	0	0	0	0	0
chr12	47686934	47687875	-	RPAP3	1	2	1	chr12:47686934-47687875	FALSE	chr12:47686908-47687875	TRUE	942	chr12:47686908-47687875_RPAP3	0	0	0	0	0	0	0	0	0	0	0	0	0	0	0.011565437543430748	0	0	0	0	0	0	0	0	0	0	0	0	0	0	0	0	0	0	0	0	0
chr12	47742476	47743529	-	RAPGEF3	1	2	1	chr12:47742476-47743529	FALSE	chr12:47741603-47743529	TRUE	1054	chr12:47741603-47743529_RAPGEF3	0	0	0	0	0	0.006389136709303761	0	0	0	0	0	0	0	0	0	0	0	0	0	0	0	0	0	0	0	0	0	0	0	0	0	0	0	0	0	0
chr12	47749818	47749929	-	RAPGEF3	2	13	5	chr12:47749818-47749929,chr12:47749820-47749929	FALSE	chr12:47749818-47749929	FALSE	112	chr12:47749818-47749929_RAPGEF3	0	0	0	0	0	0	0	0	0	0	0	0	0	0	0	0	0	0	0	0	0	0	0	0	0	0.004603433916799247	0.011514546799067682	0.006193981630137041	0	0	0	0	0	0.0042705975660976185	0	0.041877034203109564
chr12	47780290	47780889	+	SLC48A1	1	12	1	chr12:47780290-47780889	FALSE	chr12:47780290-47782217	TRUE	600	NA	0	0	0	0	0	0	0	0	0	0	0	0	0	0	0	0	0	0	0	0	0	0.056990782937666275	0	0	0	0	0	0	0	0	0	0	0	0	0	0
chr12	47785964	47786584	-	HDAC7	1	2	1	chr12:47785964-47786584	FALSE	chr12:47785886-47786584	TRUE	621	chr12:47785886-47786584_HDAC7	0.0029606186179443263	0	0	0	0	0	0	0	0	0	0	0	0	0	0	0	0	0	0	0	0	0	0	0	0	0	0	0	0	0	0	0	0	0	0	0
chr12	47786737	47787711	-	HDAC7	1	5	2	chr12:47786737-47787711	FALSE	chr12:47786704-47787711	TRUE	975	chr12:47786704-47787711_HDAC7	0	0	0	0	0	0.0031945683546518804	0	0	0	0	0	0	0	0	0	0	0	0	0	0	0	0	0	0.02291574115717068	0	0	0	0	0	0	0	0	0	0	0	0
chr12	47787843	47788044	-	HDAC7	1	3	1	chr12:47787843-47788044	FALSE	chr12:47787810-47788044	TRUE	202	chr12:47787810-47788044_HDAC7	0	0.013813520148607691	0	0	0	0	0	0	0	0	0	0	0	0	0	0	0	0	0	0	0	0	0	0	0	0	0	0	0	0	0	0	0	0	0	0
chr12	48065797	48066926	-	SENP1	1	2	1	chr12:48065797-48066926	FALSE	chr12:48065681-48066926	TRUE	1130	chr12:48065681-48066926_SENP1	0	0	0	0	0	0	0	0	0	0	0	0.010336644243177576	0	0	0	0	0	0	0	0	0	0	0	0	0	0	0	0	0	0	0	0	0	0	0	0
chr12	48141382	48141684	+	PFKM	2	2	2	chr12:48141382-48141679,chr12:48141382-48141684	FALSE	chr12:48141382-48141739	TRUE	303	chr12:48141382-48141739_PFKM	0	0	0.004779729419899918	0	0	0.0031945683546518804	0	0	0	0	0	0	0	0	0	0	0	0	0	0	0	0	0	0	0	0	0	0	0	0	0	0	0	0	0	0
chr12	48142067	48142781	+	PFKM	1	2	1	chr12:48142067-48142781	FALSE	chr12:48142067-48142781	FALSE	715	chr12:48142067-48142781_PFKM	0	0	0	0	0.007844227079517542	0	0	0	0	0	0	0	0	0	0	0	0	0	0	0	0	0	0	0	0	0	0	0	0	0	0	0	0	0	0	0
chr12	48714548	48716514	-	CCNT1	1	2	1	chr12:48714548-48716514	FALSE	chr12:48714525-48716514	TRUE	1967	chr12:48714525-48716514_CCNT1	0	0	0	0	0.007844227079517542	0	0	0	0	0	0	0	0	0	0	0	0	0	0	0	0	0	0	0	0	0	0	0	0	0	0	0	0	0	0	0
chr12	48773670	48773939	-	ADCY6	1	2	1	chr12:48773670-48773939	FALSE	chr12:48773648-48773939	TRUE	270	chr12:48773648-48773939_ADCY6	0	0	0	0	0.007844227079517542	0	0	0	0	0	0	0	0	0	0	0	0	0	0	0	0	0	0	0	0	0	0	0	0	0	0	0	0	0	0	0
chr12	48830876	48831141	-	DDX23	1	2	1	chr12:48830876-48831141	FALSE	chr12:48830693-48831141	TRUE	266	chr12:48830693-48831141_DDX23	0.0029606186179443263	0	0	0	0	0	0	0	0	0	0	0	0	0	0	0	0	0	0	0	0	0	0	0	0	0	0	0	0	0	0	0	0	0	0	0
chr12	48923876	48924222	-	FKBP11	1	5	1	chr12:48923876-48924222	FALSE	chr12:48923853-48924222	TRUE	347	chr12:48923853-48924222_FKBP11	0	0	0	0	0	0	0	0.021578703749398607	0	0	0	0	0	0	0	0	0	0	0	0	0	0	0	0	0	0	0	0	0	0	0	0	0	0	0	0
chr12	49003616	49003756	-	PRKAG1	1	2	1	chr12:49003616-49003756	FALSE	chr12:49003596-49003756	TRUE	141	chr12:49003596-49003756_PRKAG1	0	0	0	0	0	0	0	0	0	0	0	0	0	0	0	0	0	0	0	0	0.010930049617069537	0	0	0	0	0	0	0	0	0	0	0	0	0	0	0
chr12	49003970	49004506	-	PRKAG1	1	3	1	chr12:49003970-49004506	FALSE	chr12:49003923-49004506	TRUE	537	chr12:49003923-49004506_PRKAG1	0	0	0	0	0	0	0	0	0	0	0	0	0.014117575839805647	0	0	0	0	0	0	0	0	0	0	0	0	0	0	0	0	0	0	0	0	0	0	0
chr12	49022404	49022589	-	KMT2D	3	20	4	chr12:49022388-49022589,chr12:49022402-49022589,chr12:49022404-49022589	TRUE	chr12:49022354-49022589	TRUE	186	chr12:49022354-49022589_KMT2D	0	0	0	0	0	0	0	0	0	0	0	0	0	0.0015089081561706662	0	0	0	0	0	0	0.0233723206718384	0.08371812789477752	0	0	0	0	0	0	0	0	0	0	0	0	0	0
chr12	49024994	49026181	-	KMT2D	2	5	3	chr12:49024973-49026181,chr12:49024994-49026181	TRUE	chr12:49024947-49026181	TRUE	1188	chr12:49024947-49026181_KMT2D	0	0	0	0	0	0.0028787168660768235	0.010230317909277397	0	0	0	0	0	0	0	0	0	0	0	0	0	0	0	0	0	0	0	0	0.012387963260274082	0	0	0	0	0	0	0	0
chr12	49038990	49039221	-	KMT2D	1	2	1	chr12:49038990-49039221	FALSE	chr12:49038990-49039221	FALSE	232	chr12:49038990-49039221_KMT2D	0.005272696619186473	0	0	0	0	0	0	0	0	0	0	0	0	0	0	0	0	0	0	0	0	0	0	0	0	0	0	0	0	0	0	0	0	0	0	0
chr12	49044968	49045919	-	KMT2D	1	4	1	chr12:49044968-49045919	FALSE	chr12:49044966-49045919	TRUE	952	chr12:49044966-49045919_KMT2D	0	0	0	0	0.015688454159035085	0	0	0	0	0	0	0	0	0	0	0	0	0	0	0	0	0	0	0	0	0	0	0	0	0	0	0	0	0	0	0
chr12	49048799	49049104	-	KMT2D	1	3	1	chr12:49048799-49049104	FALSE	chr12:49048770-49049104	TRUE	306	chr12:49048770-49049104_KMT2D	0	0	0	0	0	0	0	0	0	0	0	0	0	0	0	0	0	0	0	0	0	0	0	0	0	0	0	0	0	0	0.013701198204492684	0	0	0	0	0
chr12	49107046	49110483	-	LMBR1L	3	4	3	chr12:49107046-49110483,chr12:49107047-49110483,chr12:49107048-49110483	FALSE	chr12:49107046-49110483	FALSE	3438	chr12:49107046-49110007_LMBR1L	0	0	0	0	0.007844227079517542	0	0	0	0	0	0	0	0	0	0	0	0	0	0	0	0	0	0	0	0	0	0	0	0	0	0	0	0	0	0	0
chr12	49186509	49186610	-	TUBA1A	3	6	4	chr12:49186502-49186610,chr12:49186509-49186610,chr12:49186517-49186610	TRUE	chr12:49186459-49186610	TRUE	102	NA	0	0.004604506716202564	0	0.006859923376165072	0.011766340619276313	0	0	0	0	0	0	0	0	0	0	0	0	0	0	0	0	0	0	0	0	0	0.004990690963958747	0	0	0	0	0	0	0	0	0
chr12	49324038	49325477	+	TROAP	1	2	1	chr12:49324038-49325477	FALSE	chr12:49324038-49325500	TRUE	1440	NA	0	0.009209013432405128	0	0	0	0	0	0	0	0	0	0	0	0	0	0	0	0	0	0	0	0	0	0	0	0	0	0	0	0	0	0	0	0	0	0
chr12	49490732	49494698	+	SPATS2	2	2	2	chr12:49490732-49490815,chr12:49490732-49494698	TRUE	chr12:49490732-49494740	TRUE	3967	chr12:49490732-49494740_SPATS2	0	0	0	0	0	0	0	0.004315740749879722	0	0	0	0	0	0	0	0	0	0	0	0	0	0	0	0	0	0.004603433916799247	0	0	0	0	0	0	0	0	0	0
chr12	49559556	49559728	-	MCRS1	2	42	14	chr12:49559556-49559728,chr12:49559557-49559728	FALSE	chr12:49559536-49559728	TRUE	173	chr12:49559536-49559728_MCRS1	0.015634861781991617	0	0	0.006859923376165072	0	0	0	0	0	0	0	0	0	0	0	0	0.00695985888858264	0	0.004801264983523691	0.04786527636911409	0.027325124042673843	0.01827294369082764	0.00925044512679428	0	0	0.02301716958399624	0.009981381927917494	0	0	0	0	0	0	0.01784284691329811	0	0
chr12	49648362	49649028	-	FMNL3	1	7	1	chr12:49648362-49649028	FALSE	chr12:49648354-49649028	TRUE	667	chr12:49648354-49649028_FMNL3	0	0	0	0	0	0	0	0	0	0	0	0	0	0	0	0	0	0	0.014720572216064362	0	0	0	0	0	0	0	0	0	0	0	0	0	0	0	0	0
chr12	49653897	49654191	-	FMNL3	2	3	2	chr12:49653897-49654191,chr12:49653991-49654191	TRUE	chr12:49653875-49654191	TRUE	295	chr12:49653875-49654191_FMNL3	0	0	0.004779729419899918	0	0	0	0	0	0	0	0	0	0	0	0	0	0	0	0	0	0.011938197242202419	0	0	0	0	0	0	0	0	0	0	0	0	0	0	0
chr12	49666231	49668470	-	FMNL3	1	3	1	chr12:49666231-49668470	FALSE	chr12:49666208-49668470	TRUE	2240	chr12:49666208-49668470_FMNL3	0	0	0	0	0	0	0	0	0	0	0	0	0	0	0	0	0	0	0	0	0	0	0	0	0	0	0	0	0	0	0	0	0	0	0.00974604420735481	0
chr12	49758763	49759194	+	TMBIM6	1	2	1	chr12:49758763-49759194	FALSE	chr12:49758763-49759220	TRUE	432	chr12:49758763-49759220_TMBIM6	0	0	0	0	0	0	0	0	0	0	0	0.010336644243177576	0	0	0	0	0	0	0	0	0	0	0	0	0	0	0	0	0	0	0	0	0	0	0	0
chr12	49792078	49792445	-	NCKAP5L	2	3	2	chr12:49792078-49792445,chr12:49792081-49792445	FALSE	chr12:49792052-49792445	TRUE	368	NA	0	0	0	0	0	0	0	0	0	0	0	0	0	0	0	0	0	0	0	0	0	0	0	0	0.005634088235050194	0	0	0	0	0	0	0	0	0	0	0
chr12	49990824	49991997	-	RACGAP1	6	14	5	chr12:49990824-49991997,chr12:49990825-49991997,chr12:49990828-49991997,chr12:49990829-49991997,chr12:49990832-49991997,chr12:49991060-49991997	TRUE	chr12:49990793-49991997	TRUE	1174	chr12:49990793-49991997_RACGAP1	0	0	0	0	0.007844227079517542	0	0	0	0.02466142781982576	0.009752050127175997	0	0	0	0	0	0	0	0	0	0	0	0	0.031128204092194644	0	0	0	0	0	0	0	0	0	0	0	0	0
chr12	49999291	49999615	-	RACGAP1	1	5	2	chr12:49999291-49999615	FALSE	chr12:49999272-49999615	TRUE	325	chr12:49999272-49999615_RACGAP1	0	0	0	0	0	0	0	0	0	0	0	0	0	0	0	0	0	0	0	0.02735158649663662	0.0059690986211012095	0	0	0	0	0	0	0	0	0	0	0	0	0	0	0
chr12	50089986	50090211	+	SMARCD1	1	2	1	chr12:50089986-50090211	FALSE	chr12:50089986-50090240	TRUE	226	chr12:50089986-50090240_SMARCD1	0	0	0	0	0	0	0	0	0.009864571127930304	0	0	0	0	0	0	0	0	0	0	0	0	0	0	0	0	0	0	0	0	0	0	0	0	0	0	0
chr12	50138621	50142052	-	CERS5	1	3	1	chr12:50138621-50142052	FALSE	chr12:50138618-50142052	TRUE	3432	chr12:50138618-50142052_CERS5	0	0	0	0.020579770128495215	0	0	0	0	0	0	0	0	0	0	0	0	0	0	0	0	0	0	0	0	0	0	0	0	0	0	0	0	0	0	0	0
chr12	50930292	50930592	+	METTL7A	1	5	1	chr12:50930292-50930592	FALSE	chr12:50930292-50931614	TRUE	301	NA	0.013181741547966183	0	0	0	0	0	0	0	0	0	0	0	0	0	0	0	0	0	0	0	0	0	0	0	0	0	0	0	0	0	0	0	0	0	0	0
chr12	50930423	50931561	+	METTL7A	3	6	3	chr12:50930423-50930730,chr12:50930423-50931030,chr12:50930423-50931561	TRUE	chr12:50930423-50931597	TRUE	1139	NA	0.0029606186179443263	0	0	0	0	0	0	0	0	0	0	0	0	0	0	0.008765902422889025	0	0	0	0	0	0	0	0	0	0	0	0	0	0	0	0	0	0	0	0
chr12	51048479	51049006	+	LETMD1	1	2	1	chr12:51048479-51049006	FALSE	chr12:51048479-51049012	TRUE	528	chr12:51048479-51049012_LETMD1	0.005272696619186473	0	0	0	0	0	0	0	0	0	0	0	0	0	0	0	0	0	0	0	0	0	0	0	0	0	0	0	0	0	0	0	0	0	0	0
chr12	51056503	51058031	+	LETMD1	1	2	1	chr12:51056503-51058031	FALSE	chr12:51056503-51058031	FALSE	1529	chr12:51056503-51058031_LETMD1	0	0	0	0	0	0.005757433732153647	0	0	0	0	0	0	0	0	0	0	0	0	0	0	0	0	0	0	0	0	0	0	0	0	0	0	0	0	0	0
chr12	51109368	51110876	-	TFCP2	4	8	5	chr12:51109306-51110876,chr12:51109362-51110876,chr12:51109368-51110876,chr12:51109427-51110876	TRUE	chr12:51109274-51110876	TRUE	1509	chr12:51109274-51110876_TFCP2	0.0014803093089721631	0	0.004779729419899918	0.020579770128495215	0	0	0	0	0.004932285563965152	0	0.010285948599623385	0	0	0	0	0	0	0	0	0	0	0	0	0	0	0	0	0	0	0	0	0	0	0	0	0
chr12	51198687	51199746	-	POU6F1	1	2	1	chr12:51198687-51199746	FALSE	chr12:51198687-51199746	FALSE	1060	chr12:51198776-51199746_POU6F1	0	0	0	0	0	0	0	0	0.009864571127930304	0	0	0	0	0	0	0	0	0	0	0	0	0	0	0	0	0	0	0	0	0	0	0	0	0	0	0
chr12	51789419	51790368	+	SCN8A	1	2	2	chr12:51789419-51790368	FALSE	chr12:51789419-51790397	TRUE	950	chr12:51789419-51790397_SCN8A	0	0	0	0	0	0	0	0	0	0	0	0	0	0	0	0	0	0	0	0	0.005465024808534768	0	0	0	0	0	0	0	0	0	0	0	0	0	0	0
chr12	52014202	52014516	+	GRASP	1	2	2	chr12:52014202-52014516	FALSE	chr12:52014202-52014693	TRUE	315	chr12:52014202-52014693_GRASP	0	0.004604506716202564	0	0	0	0	0	0	0	0	0	0.005168322121588788	0	0	0	0	0	0	0	0	0	0	0	0	0	0	0	0	0	0	0	0	0	0	0	0
chr12	52043912	52044021	+	NR4A1	1	4	2	chr12:52043912-52044021	FALSE	chr12:52043912-52045479	TRUE	110	chr12:52043912-52045479_NR4A1	0	0	0	0	0	0.00863615059823047	0	0	0	0	0	0.005168322121588788	0	0	0	0	0	0	0	0	0	0	0	0	0	0	0	0	0	0	0	0	0	0	0	0
chr12	52051569	52051673	+	NR4A1	2	3	3	chr12:52051569-52051673,chr12:52051569-52051927	TRUE	chr12:52051569-52052473	TRUE	105	chr12:52051573-52052473_NR4A1	0	0	0	0	0	0.0028787168660768235	0	0	0	0	0	0	0	0	0.005782718771715374	0	0	0	0	0	0.0059690986211012095	0	0	0	0	0	0	0	0	0	0	0	0	0	0	0
chr12	52051569	52054287	+	NR4A1	1	3	1	chr12:52051569-52054287	FALSE	chr12:52051569-52054326	TRUE	2719	chr12:52051573-52052473_NR4A1	0	0	0	0	0	0	0	0	0	0	0	0	0	0	0	0	0	0	0	0	0	0	0	0.017391825396832757	0	0	0	0	0	0	0	0	0	0	0	0
chr12	52488129	52488327	-	KRT6A	1	4	2	chr12:52488129-52488327	FALSE	chr12:52488104-52488327	TRUE	199	chr12:52488104-52488327_KRT6A	0	0	0	0	0	0	0	0	0	0	0	0.015504966364766365	0	0	0	0	0	0	0	0	0	0	0	0	0	0	0	0	0	0	0	0	0	0	0	0
chr12	52516882	52517106	-	KRT5	2	4	2	chr12:52516882-52517106,chr12:52516884-52517106	FALSE	chr12:52516858-52517106	TRUE	225	chr12:52516858-52517106_KRT5	0	0	0	0	0	0	0	0	0	0	0	0.005168322121588788	0	0	0	0	0	0	0	0	0	0	0	0	0	0	0	0	0	0	0	0	0	0	0	0
chr12	52517264	52517589	-	KRT5	2	4	2	chr12:52517253-52517589,chr12:52517264-52517589	TRUE	chr12:52517233-52517589	TRUE	326	chr12:52517233-52517589_KRT5	0	0	0	0	0	0	0	0	0	0	0	0	0	0	0	0	0	0	0	0	0	0	0	0	0	0	0	0	0	0	0	0	0	0	0	0
chr12	52519223	52519741	-	KRT5	1	3	3	chr12:52519223-52519741	FALSE	chr12:52519161-52519741	TRUE	519	chr12:52519161-52519741_KRT5	0	0	0	0	0	0	0	0	0	0	0	0.005168322121588788	0	0	0	0	0	0	0	0	0	0	0	0	0	0	0	0	0.006716927013414322	0	0	0	0	0	0	0
chr12	52519991	52520253	-	KRT5	5	40	6	chr12:52519940-52520253,chr12:52519987-52520253,chr12:52519990-52520253,chr12:52519991-52520253,chr12:52520014-52520253	TRUE	chr12:52519924-52520253	TRUE	263	NA	0	0	0	0	0	0	0	0	0	0	0	0	0	0	0	0	0	0	0	0	0	0	0	0	0	0	0	0	0.055447866300126505	0	0	0	0	0	0	0
chr12	52615636	52616165	-	KRT73	1	2	1	chr12:52615636-52616165	FALSE	chr12:52615340-52616165	TRUE	530	chr12:52615340-52616165_KRT73	0	0	0	0	0	0	0	0	0	0	0	0.010336644243177576	0	0	0	0	0	0	0	0	0	0	0	0	0	0	0	0	0	0	0	0	0	0	0	0
chr12	52808034	52808293	-	KRT4	1	2	1	chr12:52808034-52808293	FALSE	chr12:52807865-52808293	TRUE	260	chr12:52807865-52808293_KRT4	0	0	0	0	0	0	0	0	0	0	0	0	0	0	0	0	0	0	0	0	0	0	0	0	0	0	0	0	0	0	0	0	0	0	0	0
chr12	52810857	52811762	-	KRT4	2	2	2	chr12:52810857-52811762,chr12:52811094-52811762	TRUE	chr12:52810817-52811762	TRUE	906	chr12:52810817-52811762_KRT4	0	0	0	0	0	0	0	0	0	0	0	0	0	0	0	0	0	0	0	0	0	0	0	0	0	0	0	0	0	0	0	0	0	0	0	0
chr12	52900864	52901158	-	KRT8	2	2	2	chr12:52900864-52901158,chr12:52900867-52901158	FALSE	chr12:52900684-52901158	TRUE	295	chr12:52900684-52901158_KRT8	0.0014803093089721631	0	0	0	0	0	0	0	0	0	0	0	0	0	0	0	0	0	0	0	0	0	0	0	0	0	0	0	0	0	0	0	0	0	0	0
chr12	53034035	53034585	+	EIF4B	2	2	2	chr12:53034035-53034582,chr12:53034035-53034585	FALSE	chr12:53034035-53034611	TRUE	551	chr12:53034035-53034611_EIF4B	0	0	0	0	0	0	0	0	0	0	0	0	0	0	0.005782718771715374	0	0	0	0	0	0	0	0	0	0	0	0	0	0	0	0	0	0	0	0	0
chr12	53061470	53061793	+	TNS2	10	208	46	chr12:53061470-53061766,chr12:53061470-53061768,chr12:53061470-53061782,chr12:53061470-53061788,chr12:53061470-53061791,chr12:53061470-53061793,chr12:53061470-53061794,chr12:53061470-53061795,chr12:53061470-53061800,chr12:53061470-53061801	TRUE	chr12:53061470-53061814	TRUE	324	chr12:53061470-53061814_TNS2	0.011193933855075125	0	0	0.006859923376165072	0	0.0031945683546518804	0	0	0	0	0.02057189719924677	0	0	0	0.011565437543430748	0.008166296279762068	0.11135774221732224	0.021808097951944275	0.0042058777760183895	0	0.0735656915737842	0.06115066601189783	0.1503556771410952	0.05266272503321635	0.1436138619199911	0.06777461368852498	0.1658057925801541	0	0.004852972124159293	0	0.005456370144087021	0.01893374250413134	0	0.05767642289265579	0.008580087203201485	0.005426090130265448
chr12	53065433	53065701	-	SPRYD3	1	2	2	chr12:53065433-53065701	FALSE	chr12:53065275-53065701	TRUE	269	NA	0	0	0.004779729419899918	0	0	0	0	0	0	0	0.005142974299811693	0	0	0	0	0	0	0	0	0	0	0	0	0	0	0	0	0	0	0	0	0	0	0	0	0
chr12	53065993	53066313	-	SPRYD3	3	13	6	chr12:53065993-53066313,chr12:53065995-53066313,chr12:53065996-53066313	FALSE	chr12:53065967-53066313	TRUE	321	chr12:53065967-53066313_SPRYD3	0	0	0	0	0	0	0	0	0	0	0	0	0	0	0.005782718771715374	0	0	0	0	0	0	0	0	0	0.006126891601195725	0	0.018934383141370564	0	0	0	0	0	0	0	0.012870130804802225	0
chr12	53074805	53075094	-	SPRYD3	2	2	2	chr12:53074805-53075094,chr12:53074811-53075094	FALSE	chr12:53074785-53075094	TRUE	290	chr12:53074785-53075094_SPRYD3	0	0	0	0	0	0	0	0	0	0	0	0	0	0	0	0	0	0	0	0	0	0.004760950395391217	0	0	0	0	0	0	0	0	0	0	0	0	0	0
chr12	53170532	53171272	-	CSAD	1	7	3	chr12:53170532-53171272	FALSE	chr12:53170503-53171272	TRUE	741	chr12:53170503-53171272_CSAD	0	0	0	0	0	0	0	0	0	0	0	0	0	0	0	0	0	0	0	0	0	0	0	0.01145787057858534	0.023698030781324785	0	0	0	0	0	0	0	0.0072257768548309054	0	0	0
chr12	53179814	53180600	-	CSAD	1	2	1	chr12:53179814-53180600	FALSE	chr12:53173768-53180600	TRUE	787	NA	0	0	0	0	0	0	0	0	0	0	0	0	0	0	0	0	0	0	0.0042058777760183895	0	0	0	0	0	0	0	0	0	0	0	0	0	0	0	0	0
chr12	53173830	53179776	-	CSAD	2	2	2	chr12:53173830-53179776,chr12:53179424-53179776	TRUE	chr12:53173771-53179776	TRUE	5947	chr12:53179667-53179772_CSAD	0	0	0	0	0	0	0	0	0	0	0	0	0	0	0	0	0	0	0	0	0	0	0	0	0	0	0	0	0.004852972124159293	0	0.005456370144087021	0	0	0	0	0
chr12	53180403	53180600	-	CSAD	1	11	3	chr12:53180403-53180600	FALSE	chr12:53180013-53180600	TRUE	198	NA	0	0	0	0	0.011766340619276313	0	0	0	0.01972914225586061	0	0	0.020673288486355152	0	0	0	0	0	0	0	0	0	0	0	0	0	0	0	0	0	0	0	0	0	0	0	0
chr12	53281627	53282237	+	ESPL1	1	4	3	chr12:53281627-53282237	FALSE	chr12:53281627-53282263	TRUE	611	chr12:53281627-53282263_ESPL1	0	0	0	0	0	0	0	0	0	0	0	0	0	0	0	0	0	0	0	0	0.0059690986211012095	0	0	0	0	0	0	0.006193981630137041	0	0	0	0	0	0	0	0
chr12	53307930	53308051	-	AAAS	2	2	2	chr12:53307930-53308051,chr12:53307950-53308051	TRUE	chr12:53307930-53308051	FALSE	122	NA	0	0.004604506716202564	0	0	0	0	0	0	0	0.0048760250635879986	0	0	0	0	0	0	0	0	0	0	0	0	0	0	0	0	0	0	0	0	0	0	0	0	0	0
chr12	53320945	53321200	-	AAAS	1	2	1	chr12:53320945-53321200	FALSE	chr12:53320693-53321200	TRUE	256	NA	0	0	0	0	0.007844227079517542	0	0	0	0	0	0	0	0	0	0	0	0	0	0	0	0	0	0	0	0	0	0	0	0	0	0	0	0	0	0	0
chr12	53406754	53409285	+	SP1	1	52	1	chr12:53406754-53409285	FALSE	chr12:53406754-53409361	TRUE	2532	chr12:53406754-53409361_SP1	0	0	0	0	0	0	0	0	0	0	0	0	0	0	0	0	0	0.2835052733752756	0	0	0	0	0	0	0	0	0	0	0	0	0	0	0	0	0	0
chr12	53441793	53442661	+	PRR13	1	2	1	chr12:53441793-53442661	FALSE	chr12:53441793-53442694	TRUE	869	NA	0	0	0	0	0	0	0	0	0	0	0	0	0	0	0	0	0	0	0	0	0	0	0	0	0	0	0	0	0	0	0	0	0	0	0	0
chr12	53461144	53462480	+	PCBP2	2	4	3	chr12:53461144-53462332,chr12:53461144-53462480	TRUE	chr12:53461144-53462480	FALSE	1337	chr12:53461144-53462480_PCBP2	0	0	0	0	0.007844227079517542	0.0031945683546518804	0	0	0	0	0	0	0	0	0	0	0	0	0	0	0	0	0	0	0	0.004389260322728266	0	0	0	0	0	0	0	0	0	0
chr12	53467294	53467804	+	PCBP2	4	15	9	chr12:53467294-53467716,chr12:53467294-53467733,chr12:53467294-53467799,chr12:53467294-53467804	TRUE	chr12:53467294-53467804	FALSE	511	chr12:53467294-53467804_PCBP2	0	0.009209013432405128	0	0	0.007844227079517542	0.005757433732153647	0	0	0	0	0.005142974299811693	0	0	0.0015089081561706662	0	0	0	0	0	0	0	0.009521900790782434	0	0	0	0	0	0	0	0	0	0	0	0	0.012870130804802225	0.005426090130265448
chr12	53467844	53468141	+	PCBP2	2	2	2	chr12:53467844-53468126,chr12:53467844-53468141	TRUE	chr12:53467844-53468776	TRUE	298	chr12:53467844-53468776_PCBP2	0	0	0	0	0	0	0	0	0	0	0	0	0	0	0	0	0	0	0	0	0	0	0	0	0	0	0.0049099174499507075	0	0	0	0	0	0	0	0.002864066795903289	0
chr12	53492617	53493014	-	MAP3K12	1	2	1	chr12:53492617-53493014	FALSE	chr12:53487429-53493014	TRUE	398	NA	0	0	0	0	0	0	0	0	0	0	0	0	0	0	0	0	0	0	0	0	0	0	0	0	0	0	0	0	0	0	0	0	0	0	0	0
chr12	53503130	53503683	+	TARBP2	2	5	2	chr12:53503130-53503683,chr12:53503130-53503711	TRUE	chr12:53503130-53503712	TRUE	554	chr12:53503130-53503712_TARBP2	0.0059212372358886526	0	0	0	0	0	0	0	0	0	0	0	0	0	0	0.0012094539922370953	0	0	0	0	0	0	0	0	0	0	0	0	0	0	0	0	0	0	0	0
chr12	53536010	53537414	-	ATF7-NPFF	1	3	1	chr12:53536010-53537414	FALSE	chr12:53534660-53537414	TRUE	1405	chr12:53534660-53537414_ATF7	0	0	0	0	0	0	0	0	0	0	0	0	0	0	0	0	0	0	0.006308816664027584	0	0	0	0	0	0	0	0	0	0	0	0	0	0	0	0	0
chr12	53712720	53713099	-	CALCOCO1	2	4	2	chr12:53712720-53713099,chr12:53712727-53713099	FALSE	chr12:53712122-53713099	TRUE	380	NA	0	0	0	0	0	0	0	0	0	0	0	0	0	0	0	0	0	0	0	0	0	0	0	0	0	0.008786667146418693	0	0.012387963260274082	0	0	0	0	0	0	0	0
chr12	53715407	53715792	-	CALCOCO1	1	5	1	chr12:53715407-53715792	FALSE	chr12:53715326-53715792	TRUE	386	chr12:53715326-53715792_CALCOCO1	0	0	0	0	0	0	0	0	0	0	0	0	0	0	0	0	0	0	0	0	0	0	0	0	0	0	0	0	0	0	0	0	0	0	0.02145021800800371	0
chr12	53716069	53716259	-	CALCOCO1	1	21	10	chr12:53716069-53716259	FALSE	chr12:53716048-53716259	TRUE	191	chr12:53716048-53716259_CALCOCO1	0	0	0	0.013719846752330143	0.007844227079517542	0	0	0	0	0	0	0	0	0	0	0	0	0	0	0	0	0	0	0	0	0.013600201406807842	0.014634204199252095	0	0	0	0	0	0.01128742699151129	0.03179372081326494	0	0.005426090130265448
chr12	53722217	53723592	-	CALCOCO1	3	6	4	chr12:53722207-53723592,chr12:53722208-53723592,chr12:53722217-53723592	FALSE	chr12:53722184-53723592	TRUE	1376	chr12:53722184-53723592_CALCOCO1	0	0	0	0	0	0.0028787168660768235	0	0	0	0	0	0	0	0	0	0	0	0	0.006308816664027584	0	0	0	0	0	0	0	0	0	0	0	0	0	0	0	0.004290043601600743	0
chr12	54282139	54282674	+	HNRNPA1	1	2	1	chr12:54282139-54282674	FALSE	chr12:54282139-54282799	TRUE	536	NA	0	0	0	0	0	0	0	0	0	0	0	0	0	0	0	0	0.01391971777716528	0	0	0	0	0	0	0	0	0	0	0	0	0	0	0	0	0	0	0
chr12	54282670	54282803	+	HNRNPA1	1	3	1	chr12:54282670-54282803	FALSE	chr12:54282670-54282842	TRUE	134	chr12:54282670-54282799_HNRNPA1	0	0	0	0	0	0	0	0	0	0	0	0	0	0	0	0	0	0	0	0	0	0	0	0	0	0	0	0	0	0	0.013701198204492684	0	0	0	0	0
chr12	54283235	54283778	+	HNRNPA1	1	4	1	chr12:54283235-54283778	FALSE	chr12:54283235-54283811	TRUE	544	chr12:54283235-54283811_HNRNPA1	0	0	0	0	0	0	0	0	0	0	0	0	0	0	0	0	0	0	0	0	0.023876394484404838	0	0	0	0	0	0	0	0	0	0	0	0	0	0	0
chr12	54283968	54284239	+	HNRNPA1	2	12	7	chr12:54283968-54284239,chr12:54283968-54284243	FALSE	chr12:54283968-54284257	TRUE	272	chr12:54283968-54284257_HNRNPA1	0	0	0	0.006859923376165072	0.011766340619276313	0.0028787168660768235	0	0	0.009864571127930304	0.014628075190763997	0	0	0	0	0.005782718771715374	0	0	0	0	0	0	0	0	0	0	0	0	0	0	0	0	0	0	0	0	0
chr12	54284318	54284521	+	HNRNPA1	1	2	1	chr12:54284318-54284521	FALSE	chr12:54284318-54284548	TRUE	204	NA	0	0	0	0	0	0	0	0	0	0	0	0	0	0	0	0	0	0	0	0	0.011938197242202419	0	0	0	0	0	0	0	0	0	0	0	0	0	0	0
chr12	54286733	54286891	+	HNRNPA1	2	3	1	chr12:54286733-54286891,chr12:54286733-54286950	TRUE	chr12:54286733-54286952	TRUE	159	NA	0	0	0	0	0.011766340619276313	0	0	0	0	0	0	0	0	0	0	0	0	0	0	0	0	0	0	0	0	0	0	0	0	0	0	0	0	0	0	0
chr12	54342288	54343195	+	COPZ1	1	2	1	chr12:54342288-54343195	FALSE	chr12:54342288-54343224	TRUE	908	chr12:54342288-54343224_COPZ1	0	0	0	0	0	0	0	0	0	0	0	0	0	0	0	0	0	0	0	0	0.010930049617069537	0	0	0	0	0	0	0	0	0	0	0	0	0	0	0
chr12	54399984	54400845	-	ITGA5	2	8	2	chr12:54399984-54400845,chr12:54400149-54400845	TRUE	chr12:54399948-54400845	TRUE	862	chr12:54399948-54400845_ITGA5	0	0	0	0	0	0	0	0	0	0	0	0	0	0	0	0.0036283619767112857	0	0	0	0	0	0	0	0	0.028170441175250974	0	0	0	0	0	0	0	0	0	0	0
chr12	54404895	54405165	-	ITGA5	2	2	2	chr12:54404895-54405165,chr12:54404922-54405165	TRUE	chr12:54404895-54405165	FALSE	271	chr12:54404895-54405165_ITGA5	0	0	0	0	0	0	0	0	0	0	0	0	0	0	0	0	0	0	0	0	0	0.004760950395391217	0	0	0	0	0	0.006193981630137041	0	0	0	0	0	0	0	0
chr12	54500626	54507825	+	NCKAP1L	1	2	1	chr12:54500626-54507825	FALSE	chr12:54500626-54507852	TRUE	7200	chr12:54500626-54507852_NCKAP1L	0	0	0	0	0	0	0	0	0	0	0	0	0	0	0	0	0	0	0	0	0	0.00949846382294438	0	0	0	0	0	0	0	0	0	0	0	0	0	0
chr12	54517939	54518595	+	NCKAP1L	1	2	2	chr12:54517939-54518595	FALSE	chr12:54517939-54518595	FALSE	657	chr12:54517939-54518650_NCKAP1L	0.0026363483095932366	0	0.004779729419899918	0	0	0	0	0	0	0	0	0	0	0	0	0	0	0	0	0	0	0	0	0	0	0	0	0	0	0	0	0	0	0	0	0
chr12	54567088	54569100	+	PDE1B	1	7	1	chr12:54567088-54569100	FALSE	chr12:54567088-54569121	TRUE	2013	chr12:54567088-54569183_PDE1B	0	0	0	0	0	0	0	0	0	0	0	0	0	0	0	0	0	0	0	0	0	0	0	0	0	0	0	0	0	0	0	0	0	0	0	0
chr12	55685961	55686201	-	ITGA7	3	3	3	chr12:55685961-55686201,chr12:55685964-55686201,chr12:55686063-55686201	TRUE	chr12:55685289-55686201	TRUE	241	chr12:55685289-55686201_ITGA7	0	0	0	0	0	0	0	0	0	0	0	0	0	0.0015089081561706662	0	0	0	0	0	0	0	0	0	0	0	0	0	0	0	0	0	0.012125597031052418	0.005089295662041127	0	0	0
chr12	55821872	55822000	-	AC023055.1	1	4	2	chr12:55821872-55822000	FALSE	chr12:55803729-55822000	TRUE	129	NA	0	0	0.004779729419899918	0	0	0	0	0	0	0	0	0	0.014117575839805647	0	0	0	0	0	0	0	0	0	0	0	0	0	0	0	0	0	0	0	0	0	0	0
chr12	55819494	55820250	+	ORMDL2	1	6	1	chr12:55819494-55820250	FALSE	chr12:55819494-55820259	TRUE	757	chr12:55819494-55820259_ORMDL2	0	0	0	0	0	0	0	0	0	0	0	0	0	0	0	0	0	0	0	0	0	0	0	0	0	0.02636000143925608	0	0	0	0	0	0	0	0	0	0
chr12	55841933	55842352	-	MMP19	1	4	1	chr12:55841933-55842352	FALSE	chr12:55841412-55842352	TRUE	420	chr12:55841237-55842352_MMP19	0	0	0	0	0	0	0	0	0	0	0	0	0	0	0	0	0	0	0	0	0	0	0	0	0	0	0	0	0	0	0	0	0	0	0.01716017440640297	0
chr12	55937091	55937387	+	DGKA	1	5	1	chr12:55937091-55937387	FALSE	chr12:55937091-55937407	TRUE	297	chr12:55937091-55937407_DGKA	0	0	0	0	0	0	0	0	0	0	0	0	0	0	0	0	0	0	0	0	0	0	0	0	0	0	0	0	0	0	0	0	0	0	0	0
chr12	55939530	55940245	+	DGKA	1	11	1	chr12:55939530-55940245	FALSE	chr12:55939530-55940313	TRUE	716	chr12:55939530-55940081_DGKA	0	0	0	0	0	0	0	0	0	0	0	0	0	0	0	0	0	0	0	0	0	0	0	0	0	0	0	0	0	0	0	0	0	0	0	0
chr12	55940434	55940603	+	DGKA	2	3	2	chr12:55940434-55940601,chr12:55940434-55940603	FALSE	chr12:55940434-55940623	TRUE	170	chr12:55940434-55940623_DGKA	0	0	0	0	0	0	0	0	0	0	0	0	0	0	0	0	0	0	0.0042058777760183895	0	0	0	0	0	0	0	0.004990690963958747	0	0	0	0	0	0	0	0	0
chr12	55990099	55990680	+	RAB5B	1	2	1	chr12:55990099-55990680	FALSE	chr12:55990099-55990681	TRUE	582	chr12:55990099-55990681_RAB5B	0	0	0	0	0	0	0	0	0	0	0	0	0	0	0.011565437543430748	0	0	0	0	0	0	0	0	0	0	0	0	0	0	0	0	0	0	0	0	0
chr12	55990805	55991338	+	RAB5B	1	2	1	chr12:55990805-55991338	FALSE	chr12:55990805-55991359	TRUE	534	chr12:55990805-55991359_RAB5B	0	0	0	0	0	0	0	0	0	0	0	0	0	0	0	0	0	0	0	0.01367579324831831	0	0	0	0	0	0	0	0	0	0	0	0	0	0	0	0
chr12	56080325	56083803	+	ERBB3	1	176	1	chr12:56080325-56083803	FALSE	chr12:56080325-56094480	TRUE	3479	NA	0	0	0	0	0	0	0	0	0	0	0	0	0	0.5830612104947043	0	0	0	0	0	0	0	0	0	0	0	0	0	0	0	0	0	0	0	0	0	0
chr12	56092821	56092959	+	ERBB3	5	54	6	chr12:56092821-56092952,chr12:56092821-56092954,chr12:56092821-56092955,chr12:56092821-56092957,chr12:56092821-56092959	FALSE	chr12:56092821-56092985	TRUE	139	chr12:56092821-56092985_ERBB3	0.013181741547966183	0.004604506716202564	0	0	0	0	0.005115158954638699	0	0	0	0.15943220329416247	0.025841610607943943	0.051764444745954034	0	0	0	0	0	0	0	0	0	0	0	0	0	0	0	0	0	0	0	0	0	0	0
chr12	56095311	56095598	+	ERBB3	2	7	2	chr12:56095311-56095598,chr12:56095311-56095654	TRUE	chr12:56095311-56095664	TRUE	288	chr12:56095311-56095664_ERBB3	0.007909044928779708	0	0	0	0	0	0	0	0	0	0	0	0	0.006035632624682665	0	0	0	0	0	0	0	0	0	0	0	0	0	0	0	0	0	0	0	0	0	0
chr12	56116800	56116911	+	RPL41	6	8	5	chr12:56116800-56116911,chr12:56116800-56117147,chr12:56116800-56117150,chr12:56116800-56117151,chr12:56116800-56117152,chr12:56116800-56117154	TRUE	chr12:56116800-56117188	TRUE	112	chr12:56116800-56117188_RPL41	0	0	0	0	0	0.0028787168660768235	0	0.012947222249639165	0.009864571127930304	0	0	0	0	0	0	0	0	0	0	0	0	0	0	0	0.005634088235050194	0	0	0	0	0	0	0	0	0	0	0
chr12	56116830	56116930	+	RPL41	3	11	6	chr12:56116830-56116916,chr12:56116830-56116930,chr12:56116830-56116966	TRUE	chr12:56116830-56117188	TRUE	101	NA	0.0026363483095932366	0.018418026864810255	0	0	0	0	0.005115158954638699	0.008631481499759444	0.004932285563965152	0.009752050127175997	0	0	0	0	0	0	0	0	0	0	0	0	0	0	0	0	0	0	0	0	0	0	0	0	0	0
chr12	56117212	56117456	+	RPL41	1	5	1	chr12:56117212-56117456	FALSE	chr12:56117212-56117481	TRUE	245	chr12:56117212-56117481_RPL41	0	0	0	0	0	0	0	0	0	0	0	0	0	0	0	0	0	0	0	0	0.02984549310550605	0	0	0	0	0	0	0	0	0	0	0	0	0	0	0
chr12	56118319	56119057	+	ESYT1	1	2	1	chr12:56118319-56119057	FALSE	chr12:56118319-56119087	TRUE	739	NA	0	0	0	0	0	0	0	0	0	0	0	0	0	0	0	0.0024189079844741906	0	0	0	0	0	0	0	0	0	0	0	0	0	0	0	0	0	0	0	0
chr12	56158405	56158658	+	MYL6	2	3	2	chr12:56158405-56158615,chr12:56158405-56158658	TRUE	chr12:56158405-56158680	TRUE	254	NA	0	0	0	0	0	0	0	0	0	0	0	0.005168322121588788	0	0	0	0.004880589841733086	0	0	0	0	0	0	0	0	0	0	0	0	0	0	0	0	0	0	0	0
chr12	56158712	56159586	+	MYL6B	3	3	3	chr12:56158712-56159532,chr12:56158712-56159569,chr12:56158712-56159586	TRUE	chr12:56158712-56159586	FALSE	875	chr12:56158712-56159586_MYL6	0	0	0	0	0.003922113539758771	0	0.005115158954638699	0	0	0	0	0	0	0.0015089081561706662	0	0	0	0	0	0	0	0	0	0	0	0	0	0	0	0	0	0	0	0	0	0
chr12	56178551	56178809	-	SMARCC2	2	3	2	chr12:56178551-56178809,chr12:56178557-56178809	FALSE	chr12:56178535-56178809	TRUE	259	chr12:56178535-56178809_SMARCC2	0	0	0	0	0	0	0	0	0	0	0	0	0	0	0	0	0	0	0	0	0.010930049617069537	0	0	0	0	0	0	0	0	0	0	0	0	0.003974215101658117	0	0
chr12	56206990	56207645	-	RNF41	1	3	1	chr12:56206990-56207645	FALSE	chr12:56206799-56207645	TRUE	656	NA	0	0	0	0	0	0.00958370506395564	0	0	0	0	0	0	0	0	0	0	0	0	0	0	0	0	0	0	0	0	0	0	0	0	0	0	0	0	0	0
chr12	56257385	56257827	-	ANKRD52	6	1856	66	chr12:56257378-56257827,chr12:56257383-56257827,chr12:56257384-56257827,chr12:56257385-56257827,chr12:56257386-56257827,chr12:56257387-56257827	FALSE	chr12:56257362-56257827	TRUE	443	chr12:56257362-56257827_ANKRD52	0.025024216019743487	0.041440560445823074	0.023898647099499588	0.3772957856890789	0.16472876866986838	0.031945683546518805	0	0.004315740749879722	0.04932285563965152	0.03900820050870399	0.015428922899435078	0	0.028235151679611294	0.0723078835729268	0.023130875086861496	0.005961430650008828	0.11831760110590488	0	0.05047053331222067	0.15727162235566058	0.06515601101954686	0.8608250432958988	0.05887953947257748	0.00572893528929267	2.7860043871712685	0.01338602781273686	3.5166980053190877	0.00548128307365097	0	0.013609177942505686	0.013701198204492684	0.04584366234522292	0.02700805290102941	0.20813994665782531	0.018598264396608805	0
chr12	56272872	56273141	-	CS	2	2	2	chr12:56272872-56273141,chr12:56273022-56273141	TRUE	chr12:56271892-56273141	TRUE	270	NA	0	0	0	0	0	0	0	0	0.004932285563965152	0	0	0	0	0	0	0	0	0	0	0	0	0	0	0	0	0	0	0	0	0	0	0	0	0	0	0
chr12	56275175	56275995	-	CS	3	14	7	chr12:56275132-56275995,chr12:56275175-56275995,chr12:56275185-56275995	TRUE	chr12:56275132-56275995	TRUE	821	chr12:56275132-56275995_CS	0.0014803093089721631	0	0	0	0	0	0	0	0.004932285563965152	0.0048760250635879986	0	0	0	0	0	0.0012094539922370953	0	0	0	0	0	0	0	0.015186530996813318	0	0	0	0	0	0	0.005456370144087021	0	0	0	0	0.03184683625036199
chr12	56286024	56286594	-	CS	3	12	6	chr12:56286024-56286594,chr12:56286025-56286594,chr12:56286029-56286594	FALSE	chr12:56286024-56286594	FALSE	571	chr12:56286024-56286496_CS	0	0	0.004779729419899918	0.006859923376165072	0.023532681238552625	0	0	0	0	0	0	0	0	0	0.005782718771715374	0	0	0	0	0	0	0	0	0	0	0	0.009981381927917494	0	0	0	0	0	0	0	0	0
chr12	56342958	56343303	-	STAT2	1	3	1	chr12:56342958-56343303	FALSE	chr12:56342870-56343303	TRUE	346	NA	0	0	0	0	0	0	0	0	0	0	0	0	0	0	0	0	0	0	0	0	0	0	0.023346153069145982	0	0	0	0	0	0	0	0	0	0	0	0	0
chr12	56433149	56433380	-	TIMELESS	2	3	2	chr12:56433149-56433380,chr12:56433152-56433380	FALSE	chr12:56433128-56433380	TRUE	232	chr12:56433128-56433380_TIMELESS	0	0.009209013432405128	0	0	0	0	0	0	0	0	0	0	0.004705858613268548	0	0	0	0	0	0	0	0	0	0	0	0	0	0	0	0	0	0	0	0	0	0	0
chr12	56475111	56475623	-	GLS2	2	3	2	chr12:56475111-56475623,chr12:56475112-56475623	FALSE	chr12:56475111-56475623	FALSE	513	chr12:56475111-56475623_GLS2	0.006753005928158636	0	0	0	0	0	0	0	0	0	0	0	0	0	0	0	0	0	0	0	0	0	0	0	0	0	0	0	0	0	0	0	0	0	0	0
chr12	56602864	56603358	-	BAZ2A	1	2	1	chr12:56602864-56603358	FALSE	chr12:56602858-56603358	TRUE	495	chr12:56602858-56603358_BAZ2A	0	0	0	0	0	0	0	0	0	0	0	0	0	0	0	0	0	0	0	0	0.010930049617069537	0	0	0	0	0	0	0	0	0	0	0	0	0	0	0
chr12	56604805	56605072	-	BAZ2A	1	8	1	chr12:56604805-56605072	FALSE	chr12:56604800-56605072	TRUE	268	chr12:56604800-56605072_BAZ2A	0	0	0	0	0	0	0	0	0	0	0	0	0	0	0	0	0	0	0	0	0	0	0	0	0	0	0.039925527711669975	0	0	0	0	0	0	0	0	0
chr12	56606328	56606632	-	BAZ2A	1	5	4	chr12:56606328-56606632	FALSE	chr12:56606313-56606632	TRUE	305	chr12:56606313-56606632_BAZ2A	0	0	0	0	0	0	0	0	0	0	0	0	0	0	0	0	0	0	0	0	0.017403222050737188	0	0	0	0	0	0.005757273399533841	0	0	0	0	0	0	0	0.004290043601600743	0
chr12	56613257	56613952	-	BAZ2A	3	5	4	chr12:56613257-56613952,chr12:56613260-56613952,chr12:56613273-56613952	TRUE	chr12:56613234-56613952	TRUE	696	chr12:56613234-56613952_BAZ2A	0	0	0	0	0.003922113539758771	0	0	0	0.004932285563965152	0	0	0	0	0	0.005782718771715374	0	0	0	0	0.01367579324831831	0	0	0	0	0	0	0	0	0	0	0	0	0	0	0	0
chr12	56615631	56617394	-	BAZ2A	1	3	1	chr12:56615631-56617394	FALSE	chr12:56615608-56617394	TRUE	1764	chr12:56615608-56617394_BAZ2A	0	0	0	0	0	0	0	0	0	0	0	0	0	0	0	0	0	0	0.006308816664027584	0	0	0	0	0	0	0	0	0	0	0	0	0	0	0	0	0
chr12	643146	643510	-	NINJ2	1	3	1	chr12:643146-643510	FALSE	chr12:566179-643510	TRUE	365	NA	0	0	0	0	0	0	0	0	0	0	0	0	0	0	0	0	0	0	0	0	0	0	0	0	0	0	0	0	0	0	0	0	0	0	0	0
chr12	56638467	56639105	-	ATP5F1B	7	31	6	chr12:56638455-56639105,chr12:56638457-56639105,chr12:56638463-56639105,chr12:56638464-56639105,chr12:56638465-56639105,chr12:56638466-56639105,chr12:56638467-56639105	TRUE	chr12:56638424-56639105	TRUE	639	chr12:56638424-56639105_ATP5F1B	0	0	0	0	0	0	0	0.017262962999518888	0.004932285563965152	0	0	0	0	0	0	0	0	0.06542429385583282	0.01892644999208275	0	0	0	0	0	0	0	0	0	0	0	0.005456370144087021	0	0	0	0	0
chr12	56639311	56639979	-	ATP5F1B	2	3	3	chr12:56639311-56639979,chr12:56639345-56639979	TRUE	chr12:56639308-56639979	TRUE	669	chr12:56639308-56639979_ATP5F1B	0	0	0	0	0	0	0	0	0	0	0	0	0	0	0	0	0	0	0	0	0	0	0	0.00572893528929267	0	0	0.010747964363492589	0	0	0	0	0	0	0	0	0
chr12	56643917	56645217	-	ATP5F1B	5	9	5	chr12:56643445-56645217,chr12:56643555-56645217,chr12:56643917-56645217,chr12:56644816-56645217,chr12:56644883-56645217	TRUE	chr12:56640151-56645217	TRUE	1301	NA	0	0	0	0	0	0	0.005115158954638699	0	0	0	0	0	0.004705858613268548	0	0	0.009761179683466173	0	0	0	0	0	0	0	0	0	0	0	0	0	0	0	0	0	0	0.011444153999104775	0
chr12	56642980	56643402	-	ATP5F1B	3	4	2	chr12:56642833-56643402,chr12:56642861-56643402,chr12:56642980-56643402	TRUE	chr12:56642832-56643402	TRUE	423	chr12:56642832-56643402_ATP5F1B	0	0	0	0	0.011766340619276313	0	0	0	0	0.0048760250635879986	0	0	0	0	0	0	0	0	0	0	0	0	0	0	0	0	0	0	0	0	0	0	0	0	0	0
chr12	56643962	56644783	-	ATP5F1B	2	12	6	chr12:56643962-56644783,chr12:56643963-56644783	FALSE	chr12:56643904-56644783	TRUE	822	chr12:56643959-56644780_ATP5F1B	0	0	0	0	0.011766340619276313	0.00958370506395564	0	0	0.009864571127930304	0.009752050127175997	0	0	0.004705858613268548	0.0015089081561706662	0	0	0	0	0	0	0	0	0	0	0	0	0	0	0	0	0	0	0	0	0	0
chr12	56644956	56645170	-	ATP5F1B	4	12	7	chr12:56644956-56645170,chr12:56644957-56645170,chr12:56644960-56645170,chr12:56644982-56645170	TRUE	chr12:56644956-56645170	FALSE	215	chr12:56644956-56645170_ATP5F1B	0.0026363483095932366	0	0.004779729419899918	0	0	0.005757433732153647	0.015345476863916097	0	0.009864571127930304	0.009752050127175997	0	0	0.004705858613268548	0	0	0	0	0	0	0	0	0	0	0	0	0	0	0	0	0	0	0	0	0	0	0
chr12	56665810	56666203	-	PTGES3	1	3	1	chr12:56665810-56666203	FALSE	chr12:56664801-56666203	TRUE	394	chr12:56664801-56666203_PTGES3	0	0	0	0	0	0	0	0	0	0	0	0	0	0	0	0	0	0	0	0	0	0	0	0	0	0	0.01497207289187624	0	0	0	0	0	0	0	0	0
chr12	56687156	56687249	-	PTGES3	2	4	2	chr12:56687150-56687249,chr12:56687156-56687249	FALSE	chr12:56673066-56687249	TRUE	94	NA	0	0	0	0	0	0	0.005115158954638699	0.012947222249639165	0	0	0	0	0	0	0	0	0	0	0	0	0	0	0	0	0	0	0	0	0	0	0	0	0	0	0	0
chr12	56713650	56714634	-	NACA	3	6	4	chr12:56713650-56714634,chr12:56713652-56714634,chr12:56714389-56714634	TRUE	chr12:56713650-56714634	FALSE	985	NA	0	0	0	0	0	0	0	0	0	0	0	0.005168322121588788	0.009411717226537096	0	0	0	0	0	0	0	0	0	0.00925044512679428	0	0	0	0	0	0	0	0	0	0	0	0	0
chr12	56714704	56724451	-	NACA	1	5	3	chr12:56714704-56724451	FALSE	chr12:56714704-56724451	FALSE	9748	chr12:56721460-56724451_NACA	0	0	0	0	0	0	0	0	0.009864571127930304	0.009752050127175997	0	0	0	0	0	0	0	0	0	0	0	0	0	0	0	0	0	0	0	0	0	0	0	0	0	0
chr12	56719622	56719725	-	NACA	1	2	1	chr12:56719622-56719725	FALSE	chr12:56719597-56719725	TRUE	104	NA	0	0	0	0	0	0	0	0	0	0	0	0	0	0	0	0	0	0	0	0	0	0	0	0	0.011268176470100389	0	0	0	0	0	0	0	0	0	0	0
chr12	56742866	56742986	-	PRIM1	3	4	3	chr12:56741838-56742986,chr12:56741881-56742986,chr12:56742866-56742986	TRUE	chr12:56741838-56742986	TRUE	121	chr12:56741838-56742986_PRIM1	0	0	0.004779729419899918	0	0	0	0	0	0	0	0	0	0.004705858613268548	0	0.011565437543430748	0	0	0	0	0	0	0	0	0	0	0	0	0	0	0	0	0	0	0	0	0
chr12	57099454	57099766	-	STAT6	1	4	1	chr12:57099454-57099766	FALSE	chr12:57099441-57099766	TRUE	313	chr12:57099441-57099766_STAT6	0	0	0	0	0	0	0	0	0	0	0	0	0	0	0	0	0	0	0	0	0	0.024363924921103522	0	0	0	0	0	0	0	0	0	0	0	0	0	0
chr12	57100116	57102289	-	STAT6	1	2	1	chr12:57100116-57102289	FALSE	chr12:57100091-57102289	TRUE	2174	chr12:57100900-57102289_STAT6	0	0	0	0	0	0.006389136709303761	0	0	0	0	0	0	0	0	0	0	0	0	0	0	0	0	0	0	0	0	0	0	0	0	0	0	0	0	0	0
chr12	57128610	57128972	-	STAT6	3	3	3	chr12:57128610-57128972,chr12:57128617-57128972,chr12:57128811-57128972	TRUE	chr12:57108300-57128972	TRUE	363	NA	0	0	0	0	0	0	0	0	0	0.0048760250635879986	0	0	0	0	0	0	0	0	0	0	0	0	0	0	0	0.004389260322728266	0.005757273399533841	0	0	0	0	0	0	0	0	0
chr12	57161116	57161198	+	LRP1	1	2	1	chr12:57161116-57161198	FALSE	chr12:57161116-57162316	TRUE	83	chr12:57161116-57162316_LRP1	0	0	0	0	0	0	0.010230317909277397	0	0	0	0	0	0	0	0	0	0	0	0	0	0	0	0	0	0	0	0	0	0	0	0	0	0	0	0	0
chr12	57185206	57185506	+	LRP1	2	12	6	chr12:57185206-57185506,chr12:57185206-57185507	FALSE	chr12:57185206-57185530	TRUE	301	chr12:57185206-57185530_LRP1	0	0	0	0	0	0	0	0	0	0	0	0	0	0	0	0	0	0	0	0	0.005465024808534768	0	0.00925044512679428	0	0.039438617645351365	0	0.0049099174499507075	0	0	0	0	0	0	0	0	0
chr12	57201154	57201447	+	LRP1	3	4	3	chr12:57201154-57201423,chr12:57201154-57201447,chr12:57201154-57201457	TRUE	chr12:57201154-57201496	TRUE	294	chr12:57201154-57201496_LRP1	0.0014803093089721631	0	0	0	0	0	0	0	0	0	0	0	0	0	0.011565437543430748	0	0	0	0	0	0	0	0	0.00572893528929267	0	0	0	0	0	0	0	0	0	0	0	0
chr12	57203522	57204380	+	LRP1	2	2	2	chr12:57203522-57204378,chr12:57203522-57204380	FALSE	chr12:57203522-57204409	TRUE	859	chr12:57203522-57204409_LRP1	0	0	0	0	0	0	0	0	0	0	0	0	0	0	0	0	0	0	0	0	0	0	0	0	0	0	0	0	0.006716927013414322	0	0	0	0	0	0	0
chr12	57208818	57209061	+	LRP1	1	3	1	chr12:57208818-57209061	FALSE	chr12:57208818-57209082	TRUE	244	chr12:57208818-57209082_LRP1	0	0	0	0	0	0	0	0	0	0	0	0	0	0	0	0	0	0	0	0	0.016395074425604308	0	0	0	0	0	0	0	0	0	0	0	0	0	0	0
chr12	57229812	57230780	+	SHMT2	1	2	1	chr12:57229812-57230780	FALSE	chr12:57229812-57230802	TRUE	969	NA	0.0029606186179443263	0	0	0	0	0	0	0	0	0	0	0	0	0	0	0	0	0	0	0	0	0	0	0	0	0	0	0	0	0	0	0	0	0	0	0
chr12	57266838	57268302	-	AC137834.1	1	2	1	chr12:57266838-57268302	FALSE	chr12:57266832-57268302	TRUE	1465	chr12:57266832-57268302_R3HDM2	0	0.009209013432405128	0	0	0	0	0	0	0	0	0	0	0	0	0	0	0	0	0	0	0	0	0	0	0	0	0	0	0	0	0	0	0	0	0	0
chr12	57299495	57300094	-	R3HDM2	1	2	1	chr12:57299495-57300094	FALSE	chr12:57299479-57300094	TRUE	600	chr12:57299479-57300094_R3HDM2	0.0029606186179443263	0	0	0	0	0	0	0	0	0	0	0	0	0	0	0	0	0	0	0	0	0	0	0	0	0	0	0	0	0	0	0	0	0	0	0
chr12	57474996	57475290	-	ARHGAP9	5	86	18	chr12:57474995-57475290,chr12:57474996-57475290,chr12:57474998-57475290,chr12:57474999-57475290,chr12:57475012-57475290	TRUE	chr12:57474974-57475290	TRUE	295	chr12:57474974-57475290_ARHGAP9	0.015634861781991617	0	0	0.006859923376165072	0	0	0	0	0	0	0.010285948599623385	0	0	0	0	0.00473058972137938	0	0	0.04416171664819308	0	0.1929476639958084	0	0	0.005062176998937773	0	0.004603433916799247	0	0.034878722424914424	0	0	0	0.00946687125206567	0	0	0	0.005426090130265448
chr12	57576863	57577674	+	KIF5A	1	3	1	chr12:57576863-57577674	FALSE	chr12:57576863-57577712	TRUE	812	chr12:57576863-57577712_KIF5A	0	0	0.014339188259699752	0	0	0	0	0	0	0	0	0	0	0	0	0	0	0	0	0	0	0	0	0	0	0	0	0	0	0	0	0	0	0	0	0
chr12	57600438	57600786	+	PIP4K2C	1	3	1	chr12:57600438-57600786	FALSE	chr12:57600438-57600810	TRUE	349	chr12:57600438-57600810_PIP4K2C	0	0	0	0	0	0	0	0	0	0	0	0	0	0.011116650908814004	0	0	0	0	0	0	0	0	0	0	0	0	0	0	0	0	0	0	0	0	0	0
chr12	57604859	57605569	+	DTX3	1	2	1	chr12:57604859-57605569	FALSE	chr12:57604859-57605570	TRUE	711	NA	0	0	0	0	0	0	0	0	0	0.009752050127175997	0	0	0	0	0	0	0	0	0	0	0	0	0	0	0	0	0	0	0	0	0	0	0	0	0	0
chr12	57606519	57606864	+	DTX3	2	6	4	chr12:57606519-57606863,chr12:57606519-57606864	FALSE	chr12:57606519-57606864	FALSE	346	NA	0	0	0	0.006859923376165072	0	0	0	0	0	0	0	0	0.014117575839805647	0	0	0	0	0	0	0	0	0	0	0	0	0	0.010747964363492589	0	0	0	0	0	0	0	0	0
chr12	57694324	57694950	+	OS9	1	3	1	chr12:57694324-57694950	FALSE	chr12:57694324-57695779	TRUE	627	chr12:57694324-57694749_OS9	0	0	0	0	0	0	0	0	0	0	0	0	0	0	0	0	0	0	0	0	0	0	0	0	0	0	0	0	0	0	0	0	0	0	0	0.015923418125180996
chr12	57716194	57716392	+	OS9	2	3	1	chr12:57716194-57716392,chr12:57716194-57716393	FALSE	chr12:57716194-57716411	TRUE	199	chr12:57716194-57716411_OS9	0	0	0.014339188259699752	0	0	0	0	0	0	0	0	0	0	0	0	0	0	0	0	0	0	0	0	0	0	0	0	0	0	0	0	0	0	0	0	0
chr12	57720519	57720762	+	OS9	3	14	6	chr12:57720519-57720754,chr12:57720519-57720756,chr12:57720519-57720762	FALSE	chr12:57720519-57720783	TRUE	244	chr12:57720519-57720783_OS9	0	0.023022533581012822	0	0	0.003922113539758771	0.0028787168660768235	0	0	0.009864571127930304	0.009752050127175997	0	0.015504966364766365	0	0	0	0	0	0	0	0	0	0	0	0	0	0	0	0	0	0	0	0	0	0	0	0
chr12	57751021	57751296	-	CDK4	2	2	2	chr12:57751021-57751296,chr12:57751207-57751296	TRUE	chr12:57750672-57751296	TRUE	276	NA	0	0	0	0	0	0	0	0	0	0.0048760250635879986	0	0	0	0	0	0	0	0	0	0	0	0	0	0	0	0	0	0	0.004852972124159293	0	0	0	0	0	0	0
chr12	57751737	57752174	-	CDK4	1	11	3	chr12:57751737-57752174	FALSE	chr12:57751737-57752174	FALSE	438	NA	0.0029606186179443263	0	0	0	0.007844227079517542	0	0	0	0	0	0	0	0	0	0	0	0.048719012220078475	0	0	0	0	0	0	0	0	0	0	0	0	0	0	0	0	0	0	0
chr12	57783284	57786127	+	AC025165.3	2	5	3	chr12:57783284-57786125,chr12:57783284-57786127	FALSE	chr12:57783284-57786162	TRUE	2844	chr12:57783284-57786162_TSFM	0.0044409279269164905	0	0	0	0	0	0	0	0	0	0	0	0	0	0	0	0	0	0	0	0	0	0	0	0	0	0	0	0	0	0	0	0	0	0.002864066795903289	0.005426090130265448
chr12	58877874	58878823	-	LRIG3	2	2	2	chr12:58877874-58878823,chr12:58878556-58878823	TRUE	chr12:58877853-58878823	TRUE	950	chr12:58877853-58878823_LRIG3	0	0	0	0	0	0	0	0	0	0	0	0	0	0	0	0	0	0	0	0	0	0	0	0	0	0	0	0	0	0	0	0	0.005643713495755645	0	0	0
chr12	58888985	58889995	-	LRIG3	2	6	2	chr12:58888984-58889995,chr12:58888985-58889995	FALSE	chr12:58888963-58889995	TRUE	1011	chr12:58888963-58889995_LRIG3	0.0014803093089721631	0	0	0	0	0	0	0	0	0	0.02571487149905846	0	0	0	0	0	0	0	0	0	0	0	0	0	0	0	0	0	0	0	0	0	0	0	0	0
chr12	5951977	5952390	-	VWF	1	2	1	chr12:5951977-5952390	FALSE	chr12:5951884-5952390	TRUE	414	chr12:5951884-5952390_VWF	0	0	0	0	0	0.006389136709303761	0	0	0	0	0	0	0	0	0	0	0	0	0	0	0	0	0	0	0	0	0	0	0	0	0	0	0	0	0	0
chr12	5952548	5953495	-	VWF	1	26	1	chr12:5952548-5953495	FALSE	chr12:5952520-5953495	TRUE	948	chr12:5952520-5953495_VWF	0	0	0	0	0	0	0	0	0	0	0	0	0	0	0	0.07077456775793792	0	0	0	0	0	0	0	0	0	0	0	0	0	0	0	0	0	0	0	0
chr12	6062627	6062953	-	VWF	1	2	1	chr12:6062627-6062953	FALSE	chr12:6058045-6062953	TRUE	327	chr12:6058045-6062953_VWF	0	0	0	0	0	0	0	0	0	0	0	0	0	0	0	0	0	0	0	0	0	0	0	0	0	0	0	0	0	0	0	0	0	0	0	0
chr12	62258416	62258762	-	TAFA2	1	4	1	chr12:62258416-62258762	FALSE	chr12:62255315-62258762	TRUE	347	NA	0	0	0	0	0	0	0	0	0	0	0	0	0	0	0	0	0	0	0	0	0	0	0	0	0	0	0	0	0	0	0	0	0	0	0	0
chr12	62312310	62312483	+	USP15	1	28	10	chr12:62312310-62312483	FALSE	chr12:62312310-62314789	TRUE	174	chr12:62312310-62314789_USP15	0	0.009209013432405128	0	0	0	0.0028787168660768235	0.005115158954638699	0.04747314824867693	0	0.009752050127175997	0.005142974299811693	0.005168322121588788	0.004705858613268548	0	0	0.006047269961185478	0	0	0	0	0	0	0	0	0	0	0	0	0	0	0	0	0	0	0	0
chr12	6235328	6235447	+	CD9	3	6	4	chr12:6235328-6235436,chr12:6235328-6235447,chr12:6235328-6235459	TRUE	chr12:6235328-6235474	TRUE	120	chr12:6235328-6235474_CD9	0	0	0	0	0	0	0	0	0	0	0	0	0	0	0	0	0	0	0	0.006837896624159155	0	0	0	0.004714968018654828	0	0	0.005757273399533841	0	0	0	0	0	0	0	0	0
chr12	62390980	62391154	+	USP15	1	2	1	chr12:62390980-62391154	FALSE	chr12:62390980-62391156	TRUE	175	chr12:62390980-62391156_USP15	0	0	0	0	0	0	0	0	0.009864571127930304	0	0	0	0	0	0	0	0	0	0	0	0	0	0	0	0	0	0	0	0	0	0	0	0	0	0	0
chr12	62391887	62392258	+	USP15	1	3	2	chr12:62391887-62392258	FALSE	chr12:62391887-62392271	TRUE	372	chr12:62391887-62392271_USP15	0	0	0	0	0.007844227079517542	0	0.005115158954638699	0	0	0	0	0	0	0	0	0	0	0	0	0	0	0	0	0	0	0	0	0	0	0	0	0	0	0	0	0
chr12	62499049	62500037	+	MON2	1	3	1	chr12:62499049-62500037	FALSE	chr12:62499049-62500782	TRUE	989	chr12:62499049-62500782_MON2	0	0	0	0	0	0	0	0	0.014796856691895455	0	0	0	0	0	0	0	0	0	0	0	0	0	0	0	0	0	0	0	0	0	0	0	0	0	0	0
chr12	62500881	62501536	+	MON2	2	3	2	chr12:62500881-62501536,chr12:62500881-62501541	FALSE	chr12:62500881-62501572	TRUE	656	chr12:62500881-62501572_MON2	0	0	0	0	0	0	0	0	0	0	0	0	0	0	0	0	0	0	0	0	0	0.00949846382294438	0	0	0	0	0	0	0	0	0	0	0	0	0	0.005426090130265448
chr12	62537707	62538063	+	MON2	1	2	1	chr12:62537707-62538063	FALSE	chr12:62537707-62538095	TRUE	357	chr12:62537707-62538095_MON2	0	0	0	0	0	0	0	0	0	0	0	0	0	0	0	0.0024189079844741906	0	0	0	0	0	0	0	0	0	0	0	0	0	0	0	0	0	0	0	0
chr12	62565381	62565977	+	MON2	2	4	2	chr12:62565381-62565977,chr12:62565381-62565988	TRUE	chr12:62565381-62566013	TRUE	597	chr12:62565381-62566013_MON2	0	0	0	0	0.011766340619276313	0	0	0	0.004932285563965152	0	0	0	0	0	0	0	0	0	0	0	0	0	0	0	0	0	0	0	0	0	0	0	0	0	0	0
chr12	62566032	62566308	+	MON2	1	5	1	chr12:62566032-62566308	FALSE	chr12:62566032-62566321	TRUE	277	chr12:62566032-62566321_MON2	0	0	0	0	0.019610567698793855	0	0	0	0	0	0	0	0	0	0	0	0	0	0	0	0	0	0	0	0	0	0	0	0	0	0	0	0	0	0	0
chr12	6330930	6333068	-	TNFRSF1A	1	2	1	chr12:6330930-6333068	FALSE	chr12:6330927-6333068	TRUE	2139	chr12:6331994-6333068_TNFRSF1A	0	0	0	0	0	0	0	0	0	0	0	0	0	0	0	0.004880589841733086	0	0	0	0	0	0	0	0	0	0	0	0	0	0	0	0	0	0	0	0
chr12	6361787	6362050	-	SCNN1A	1	13	1	chr12:6361787-6362050	FALSE	chr12:6355881-6362050	TRUE	264	chr12:6355881-6362050_SCNN1A	0	0	0	0	0	0	0	0	0	0	0	0	0	0	0	0	0	0	0	0	0	0	0	0	0	0	0	0	0	0	0	0	0	0	0.04223285823187084	0
chr12	63590857	63590998	-	DPY19L2	2	4	2	chr12:63590837-63590998,chr12:63590857-63590998	TRUE	chr12:63583837-63590998	TRUE	142	NA	0	0.009209013432405128	0	0	0	0.005757433732153647	0	0	0	0	0	0	0	0	0	0	0	0	0	0	0	0	0	0	0	0	0	0	0	0	0	0	0	0	0	0
chr12	64042973	64043417	+	SRGAP1	4	9	5	chr12:64042973-64043417,chr12:64042973-64043428,chr12:64042973-64043429,chr12:64042973-64043442	TRUE	chr12:64042973-64043446	TRUE	445	chr12:64042973-64043446_SRGAP1	0	0	0	0	0.007844227079517542	0	0	0	0.009864571127930304	0.0048760250635879986	0	0	0	0	0.017348156315146124	0	0	0	0	0	0	0	0	0	0	0.0043933335732093464	0	0	0	0	0	0	0	0	0	0
chr12	64080371	64086885	+	SRGAP1	1	7	1	chr12:64080371-64086885	FALSE	chr12:64080371-64086998	TRUE	6515	chr12:64080371-64086998_SRGAP1	0	0	0	0	0	0	0	0	0	0	0	0	0	0	0	0	0	0	0	0	0	0	0	0	0	0	0	0	0	0	0	0	0	0	0	0
chr12	64284258	64284663	-	C12orf56	1	3	1	chr12:64284258-64284663	FALSE	chr12:64277804-64284663	TRUE	406	chr12:64277804-64284663_C12orf56	0	0	0	0	0	0	0	0	0	0	0	0	0	0	0	0	0	0	0	0	0.016395074425604308	0	0	0	0	0	0	0	0	0	0	0	0	0	0	0
chr12	64416755	64418044	+	XPOT	1	3	1	chr12:64416755-64418044	FALSE	chr12:64416755-64418045	TRUE	1290	chr12:64416755-64418045_XPOT	0	0	0	0	0	0	0	0	0	0	0.015428922899435078	0	0	0	0	0	0	0	0	0	0	0	0	0	0	0	0	0	0	0	0	0	0	0	0	0
chr12	64430288	64431535	+	XPOT	1	3	1	chr12:64430288-64431535	FALSE	chr12:64430288-64431537	TRUE	1248	chr12:64430288-64431537_XPOT	0	0	0	0	0	0	0	0	0	0	0	0	0.014117575839805647	0	0	0	0	0	0	0	0	0	0	0	0	0	0	0	0	0	0	0	0	0	0	0
chr12	64721709	64723005	-	GNS	2	6	2	chr12:64721709-64723005,chr12:64722708-64723005	TRUE	chr12:64721706-64723005	TRUE	1297	chr12:64721706-64723005_GNS	0	0	0	0	0	0	0	0	0	0	0	0	0	0	0	0	0	0	0	0	0	0	0	0.02024870799575109	0	0	0	0	0	0	0	0	0	0	0	0.010615612083453999
chr12	64870809	64871034	+	TBC1D30	1	2	1	chr12:64870809-64871034	FALSE	chr12:64870809-64875000	TRUE	226	chr12:64870809-64875000_TBC1D30	0	0	0	0	0.007844227079517542	0	0	0	0	0	0	0	0	0	0	0	0	0	0	0	0	0	0	0	0	0	0	0	0	0	0	0	0	0	0	0
chr12	65216044	65218452	+	LEMD3	1	4	1	chr12:65216044-65218452	FALSE	chr12:65216044-65218551	TRUE	2409	chr12:65216044-65218551_LEMD3	0	0	0	0	0	0	0	0	0	0	0	0.020673288486355152	0	0	0	0	0	0	0	0	0	0	0	0	0	0	0	0	0	0	0	0	0	0	0	0
chr12	65238815	65239911	+	LEMD3	2	3	1	chr12:65238815-65239911,chr12:65238815-65239926	TRUE	chr12:65238815-65239928	TRUE	1097	chr12:65238815-65239928_LEMD3	0	0	0	0	0	0	0	0	0.014796856691895455	0	0	0	0	0	0	0	0	0	0	0	0	0	0	0	0	0	0	0	0	0	0	0	0	0	0	0
chr12	65240239	65240882	+	LEMD3	2	2	2	chr12:65240239-65240881,chr12:65240239-65240882	FALSE	chr12:65240239-65240908	TRUE	644	chr12:65240239-65240908_LEMD3	0	0	0	0	0	0	0	0	0	0	0	0	0	0	0.005782718771715374	0	0	0	0	0	0	0	0	0	0	0	0.005757273399533841	0	0	0	0	0	0	0	0	0
chr12	6566360	6566528	-	NOP2	2	4	1	chr12:6566360-6566528,chr12:6566361-6566528	FALSE	chr12:6566337-6566528	TRUE	169	NA	0	0	0	0	0	0	0	0	0	0	0	0	0	0	0	0	0	0	0	0	0.021860099234139074	0	0	0	0	0	0	0	0	0	0	0	0	0	0	0
chr12	6578559	6578845	-	AC006064.6	2	2	2	chr12:6578559-6578845,chr12:6578574-6578845	TRUE	chr12:6578547-6578845	TRUE	287	chr12:6578547-6578845_CHD4	0.0014803093089721631	0	0	0	0	0	0	0	0	0	0	0	0	0	0	0	0	0	0	0	0.0059690986211012095	0	0	0	0	0	0	0	0	0	0	0	0	0	0	0
chr12	6596164	6597893	-	AC006064.6	1	3	1	chr12:6596164-6597893	FALSE	chr12:6596138-6597893	TRUE	1730	chr12:6596138-6597893_CHD4	0	0	0	0	0	0	0	0	0	0	0	0	0	0	0	0	0	0	0	0	0	0	0	0	0	0	0	0	0	0	0	0	0	0	0	0
chr12	66145730	66145840	-	TMBIM4	1	2	1	chr12:66145730-66145840	FALSE	chr12:66145362-66145840	TRUE	111	chr12:66145362-66145840_TMBIM4	0	0	0	0	0.007844227079517542	0	0	0	0	0	0	0	0	0	0	0	0	0	0	0	0	0	0	0	0	0	0	0	0	0	0	0	0	0	0	0
chr12	66455591	66456186	-	GRIP1	2	4	3	chr12:66455591-66456186,chr12:66455593-66456186	FALSE	chr12:66455565-66456186	TRUE	596	chr12:66455565-66456186_GRIP1	0	0	0	0	0	0	0	0	0.009864571127930304	0	0	0	0	0	0	0	0	0	0	0	0	0.0060909812302758805	0	0	0.005634088235050194	0	0	0	0	0	0	0	0	0	0	0
chr12	6653079	6656726	-	ING4	1	2	2	chr12:6653079-6656726	FALSE	chr12:6653051-6656726	TRUE	3648	chr12:6653397-6656726_ING4	0	0	0	0	0	0	0	0	0	0	0	0	0	0	0	0	0	0	0	0	0.0059690986211012095	0	0	0.005062176998937773	0	0	0	0	0	0	0	0	0	0	0	0
chr12	6730508	6730828	+	COPS7A	1	2	1	chr12:6730508-6730828	FALSE	chr12:6730508-6730999	TRUE	321	NA	0	0	0	0	0	0	0	0	0.009864571127930304	0	0	0	0	0	0	0	0	0	0	0	0	0	0	0	0	0	0	0	0	0	0	0	0	0	0	0
chr12	6748561	6748769	-	MLF2	1	2	1	chr12:6748561-6748769	FALSE	chr12:6748548-6748769	TRUE	209	NA	0	0.009209013432405128	0	0	0	0	0	0	0	0	0	0	0	0	0	0	0	0	0	0	0	0	0	0	0	0	0	0	0	0	0	0	0	0	0	0
chr12	6751681	6751924	-	MLF2	1	2	1	chr12:6751681-6751924	FALSE	chr12:6751677-6751924	TRUE	244	chr12:6751677-6751924_MLF2	0	0	0	0	0	0	0	0	0	0	0	0	0	0	0	0	0	0	0	0	0	0	0	0	0	0	0	0	0	0	0	0	0	0	0.005728133591806578	0
chr12	6837087	6837372	+	P3H3	6	137	31	chr12:6837087-6837372,chr12:6837087-6837374,chr12:6837087-6837375,chr12:6837087-6837378,chr12:6837087-6837398,chr12:6837087-6837401	TRUE	chr12:6837087-6837422	TRUE	286	chr12:6837087-6837422_P3H3	0	0.004604506716202564	0	0	0.003922113539758771	0.025556546837215043	0	0	0	0.0048760250635879986	0.005142974299811693	0	0	0	0	0.00231168173690519	0	0	0.012617633328055168	0.07521686286575072	0.04027146891000914	0.20324110993274364	0.05109748844952881	0.010791112288230442	0.052570878981313386	0.004603433916799247	0.10325553510654222	0	0	0	0	0	0	0.020862126177143444	0	0
chr12	6856070	6856764	+	USP5	2	3	2	chr12:6856070-6856759,chr12:6856070-6856764	FALSE	chr12:6856070-6861036	TRUE	695	NA	0	0	0	0.006859923376165072	0	0	0	0	0	0	0	0	0	0	0	0	0	0	0	0	0	0	0	0	0	0	0	0	0	0	0	0	0.014451553709661811	0	0	0
chr12	68611036	68611160	+	RAP1B	2	4	2	chr12:68611036-68611160,chr12:68611036-68611708	TRUE	chr12:68611036-68652018	TRUE	125	NA	0	0	0	0	0	0	0	0	0	0	0	0	0	0.009938543360705186	0	0	0	0	0	0	0.005465024808534768	0	0	0	0	0	0	0	0	0	0	0	0	0	0	0
chr12	6861107	6861423	+	USP5	2	3	2	chr12:6861107-6861373,chr12:6861107-6861423	TRUE	chr12:6861107-6861442	TRUE	317	chr12:6861107-6861442_USP5	0	0	0	0	0	0	0	0	0	0	0	0	0	0	0	0	0	0	0	0	0.011938197242202419	0	0	0	0	0	0.0049099174499507075	0	0	0	0	0	0	0	0	0
chr12	68824569	68824756	+	MDM2	2	3	2	chr12:68824569-68824756,chr12:68824569-68835963	TRUE	chr12:68824569-68839774	TRUE	188	NA	0	0	0	0	0	0	0	0.008631481499759444	0	0	0	0	0	0	0	0	0	0	0	0	0	0	0	0	0.006126891601195725	0	0	0	0	0	0	0	0	0	0	0
chr12	68835985	68836655	+	MDM2	3	5	2	chr12:68835985-68836653,chr12:68835985-68836655,chr12:68835985-68836671	TRUE	chr12:68835985-68836671	TRUE	671	chr12:68835985-68836671_MDM2	0	0	0	0	0.011766340619276313	0	0	0	0	0	0	0.010336644243177576	0	0	0	0	0	0	0	0	0	0	0	0	0	0	0	0	0	0	0	0	0	0	0	0
chr12	6937562	6937819	+	ATN1	4	10	4	chr12:6937562-6937816,chr12:6937562-6937817,chr12:6937562-6937819,chr12:6937562-6937820	FALSE	chr12:6937562-6937844	TRUE	258	chr12:6937562-6937844_ATN1	0	0	0	0	0	0	0	0	0	0	0	0	0	0	0	0	0	0	0	0	0	0	0	0	0.02744530079362588	0	0.014200787356027922	0	0	0	0	0	0	0	0	0.010852180260530897
chr12	69569097	69570295	+	FRS2	1	2	1	chr12:69569097-69570295	FALSE	chr12:69569097-69570330	TRUE	1199	chr12:69569097-69570330_FRS2	0	0	0	0	0	0	0	0	0	0	0	0	0	0	0	0	0	0	0.0042058777760183895	0	0	0	0	0	0	0	0	0	0	0	0	0	0	0	0	0
chr12	69571435	69572077	+	FRS2	2	3	2	chr12:69571435-69572077,chr12:69571435-69572079	FALSE	chr12:69571435-69572117	TRUE	643	chr12:69571435-69572117_FRS2	0	0	0	0	0.003922113539758771	0	0	0	0	0	0	0	0	0	0.011565437543430748	0	0	0	0	0	0	0	0	0	0	0	0	0	0	0	0	0	0	0	0	0
chr12	69598422	69599862	+	CCT2	1	3	2	chr12:69598422-69599862	FALSE	chr12:69598422-69599862	FALSE	1441	chr12:69598422-69599862_CCT2	0	0	0	0	0.007844227079517542	0	0	0	0	0	0	0	0	0	0	0	0	0	0	0	0	0	0	0	0	0	0	0	0	0	0.0045670660681642284	0	0	0	0	0
chr12	6967261	6967675	-	PHB2	1	2	2	chr12:6967261-6967675	FALSE	chr12:6967249-6967675	TRUE	415	chr12:6967336-6967675_PHB2	0	0	0	0	0	0	0	0	0	0	0	0	0	0	0	0	0	0	0.0021029388880091948	0	0.0059690986211012095	0	0	0	0	0	0	0	0	0	0	0	0	0	0	0
chr12	70330470	70332610	+	CNOT2	1	2	2	chr12:70330470-70332610	FALSE	chr12:70330470-70332766	TRUE	2141	NA	0	0	0	0	0	0	0	0	0.004932285563965152	0	0	0	0	0	0	0.0012094539922370953	0	0	0	0	0	0	0	0	0	0	0	0	0	0	0	0	0	0	0	0
chr12	70342308	70344110	+	CNOT2	2	12	3	chr12:70342308-70344103,chr12:70342308-70344110	FALSE	chr12:70342308-70344110	FALSE	1803	chr12:70342308-70344127_CNOT2	0	0	0	0	0	0	0	0	0.004932285563965152	0	0	0	0	0	0	0	0	0	0	0.06837896624159157	0	0	0	0.004714968018654828	0	0	0	0	0	0	0	0	0	0	0	0
chr12	70344229	70346179	+	CNOT2	2	2	2	chr12:70344229-70346178,chr12:70344229-70346179	FALSE	chr12:70344229-70346179	FALSE	1951	NA	0	0.004604506716202564	0	0	0	0	0	0	0	0	0	0	0	0	0.005782718771715374	0	0	0	0	0	0	0	0	0	0	0	0	0	0	0	0	0	0	0	0	0
chr12	7065971	7066481	+	C1S	3	4	2	chr12:7065971-7066437,chr12:7065971-7066481,chr12:7065971-7066508	TRUE	chr12:7065971-7066517	TRUE	511	chr12:7065971-7066517_C1S	0.0044409279269164905	0	0	0	0	0	0	0	0	0	0	0	0	0	0	0	0	0	0	0	0	0	0	0	0	0	0	0	0	0	0.004807436773937632	0	0	0	0	0
chr12	7067772	7068001	+	C1S	1	2	1	chr12:7067772-7068001	FALSE	chr12:7067772-7068455	TRUE	230	chr12:7067772-7067788_C1S	0.0029606186179443263	0	0	0	0	0	0	0	0	0	0	0	0	0	0	0	0	0	0	0	0	0	0	0	0	0	0	0	0	0	0	0	0	0	0	0
chr12	7108517	7109109	-	C1RL	1	6	1	chr12:7108517-7109109	FALSE	chr12:7108480-7109109	TRUE	593	chr12:7108480-7109109_C1RL	0	0	0	0	0	0	0	0	0	0	0	0	0	0	0	0	0	0	0	0	0	0	0	0	0	0	0	0	0	0	0	0	0	0	0	0
chr12	7130485	7133661	+	CLSTN3	1	2	1	chr12:7130485-7133661	FALSE	chr12:7130485-7133715	TRUE	3177	NA	0	0	0	0	0	0	0	0	0	0.009752050127175997	0	0	0	0	0	0	0	0	0	0	0	0	0	0	0	0	0	0	0	0	0	0	0	0	0	0
chr12	71611910	71613334	-	ZFC3H1	2	2	2	chr12:71611910-71613334,chr12:71613219-71613334	TRUE	chr12:71611888-71613334	TRUE	1425	chr12:71611888-71613334_ZFC3H1	0	0	0	0	0	0.0028787168660768235	0	0	0	0	0	0	0	0	0	0	0	0	0	0	0	0	0	0.00572893528929267	0	0	0	0	0	0	0	0	0	0	0	0
chr12	71619148	71619314	-	ZFC3H1	2	3	2	chr12:71615358-71619314,chr12:71619148-71619314	TRUE	chr12:71615317-71619314	TRUE	167	chr12:71615317-71619314_ZFC3H1	0.0029606186179443263	0	0	0	0	0	0	0	0	0	0	0.005168322121588788	0	0	0	0	0	0	0	0	0	0	0	0	0	0	0	0	0	0	0	0	0	0	0	0
chr12	71623616	71624103	-	ZFC3H1	1	2	1	chr12:71623616-71624103	FALSE	chr12:71623598-71624103	TRUE	488	chr12:71623598-71624103_ZFC3H1	0	0	0.009559458839799835	0	0	0	0	0	0	0	0	0	0	0	0	0	0	0	0	0	0	0	0	0	0	0	0	0	0	0	0	0	0	0	0	0
chr12	71635606	71636489	-	ZFC3H1	4	5	3	chr12:71635604-71636489,chr12:71635605-71636489,chr12:71635606-71636489,chr12:71635611-71636489	FALSE	chr12:71635581-71636489	TRUE	884	chr12:71635581-71636489_ZFC3H1	0	0	0	0	0.003922113539758771	0.0028787168660768235	0	0	0	0	0	0.015504966364766365	0	0	0	0	0	0	0	0	0	0	0	0	0	0	0	0	0	0	0	0	0	0	0	0
chr12	71770700	71772880	+	RAB21	1	2	1	chr12:71770700-71772880	FALSE	chr12:71770700-71773958	TRUE	2181	chr12:71770700-71773958_RAB21	0	0	0	0	0	0.005757433732153647	0	0	0	0	0	0	0	0	0	0	0	0	0	0	0	0	0	0	0	0	0	0	0	0	0	0	0	0	0	0
chr12	71774023	71782025	+	RAB21	1	2	1	chr12:71774023-71782025	FALSE	chr12:71774023-71782030	TRUE	8003	chr12:71774023-71782030_RAB21	0	0	0	0	0	0.006389136709303761	0	0	0	0	0	0	0	0	0	0	0	0	0	0	0	0	0	0	0	0	0	0	0	0	0	0	0	0	0	0
chr12	7190924	7191185	+	PEX5	2	4	2	chr12:7190924-7191185,chr12:7190924-7191224	TRUE	chr12:7190924-7191225	TRUE	262	chr12:7190924-7191225_PEX5	0	0	0	0	0.003922113539758771	0	0	0	0	0	0	0	0	0	0	0	0	0	0	0	0.01790729586330363	0	0	0	0	0	0	0	0	0	0	0	0	0	0	0
chr12	7191359	7191514	+	PEX5	2	3	2	chr12:7191359-7191514,chr12:7191359-7191541	TRUE	chr12:7191359-7191568	TRUE	156	chr12:7191359-7191568_PEX5	0	0	0	0	0.007844227079517542	0	0	0	0	0	0	0	0	0	0	0	0	0	0	0	0	0	0	0	0	0	0.005757273399533841	0	0	0	0	0	0	0	0	0
chr12	7201842	7202217	+	PEX5	4	35	13	chr12:7201842-7202208,chr12:7201842-7202215,chr12:7201842-7202217,chr12:7201842-7202218	FALSE	chr12:7201842-7202240	TRUE	376	chr12:7201842-7202240_PEX5	0.0014803093089721631	0.009209013432405128	0	0	0.03922113539758771	0	0	0	0	0	0.010285948599623385	0	0.004705858613268548	0.0030178163123413325	0.011565437543430748	0	0	0	0	0	0	0	0.0832540061411485	0.004714968018654828	0.01225378320239145	0	0	0.005334211387201358	0	0	0	0.00946687125206567	0	0	0	0.005426090130265448
chr12	7210243	7210834	+	PEX5	3	13	3	chr12:7210243-7210806,chr12:7210243-7210834,chr12:7210243-7211026	TRUE	chr12:7210243-7212771	TRUE	592	NA	0	0	0	0	0	0	0	0	0	0	0	0	0	0	0	0.008166296279762068	0	0	0	0	0	0	0	0.015186530996813318	0	0	0	0	0	0	0	0	0	0	0	0
chr12	7367983	7368086	-	CD163L1	1	2	1	chr12:7367983-7368086	FALSE	chr12:7367332-7368086	TRUE	104	chr12:7367332-7368086_CD163L1	0	0.009209013432405128	0	0	0	0	0	0	0	0	0	0	0	0	0	0	0	0	0	0	0	0	0	0	0	0	0	0	0	0	0	0	0	0	0	0
chr12	7479957	7481160	-	CD163	3	7	4	chr12:7479915-7481160,chr12:7479940-7481160,chr12:7479957-7481160	TRUE	chr12:7479914-7481160	TRUE	1204	chr12:7479997-7481160_CD163	0.0044409279269164905	0	0	0	0	0	0	0	0	0	0	0	0	0	0	0	0	0	0	0	0	0	0	0	0	0	0	0	0	0	0.01547980635633827	0	0	0	0.0032486814024516035	0
chr12	7480036	7481160	-	CD163	2	6	3	chr12:7480019-7481160,chr12:7480036-7481160	TRUE	chr12:7479997-7481160	TRUE	1125	chr12:7479997-7481160_CD163	0.0014803093089721631	0	0	0	0	0	0	0	0	0	0	0	0	0	0	0	0	0	0	0	0	0	0	0.02458880736391198	0	0	0	0	0	0	0	0	0	0	0	0
chr12	7485484	7486498	-	CD163	2	2	2	chr12:7485484-7486498,chr12:7486166-7486498	TRUE	chr12:7485417-7486498	TRUE	1015	chr12:7485417-7486498_CD163	0	0	0	0	0	0	0	0	0	0	0	0	0	0	0	0	0	0	0	0	0	0	0	0	0	0	0	0	0	0	0	0	0	0	0	0
[truncated: 8,607 more rows]
[truncated: 10 more columns]
